# Supplementary material for: Direct comparison of distinct naive pluripotent states in human embryonic stem cells
Source: Nat Commun. 2017 Apr 21;8:15055. doi: 10.1038/ncomms15055 (PMC5413953; doi:10.1038/ncomms15055)
Supplement: Supplementary Data 1 — Normalised Count Table [file ncomms15055-s2.xlsx]

## Sheet: NormCounts_ JasinC8_12C _NotMou
	Ugent.11.2.Primed	Ugent.11.2.Primed.1	Ugent.11.2.Primed.2	Ugent.11.2.NCM	Ugent.11.2.NCM.1	Ugent.11.2.NCM.2	Ugent.11.2.NHSM	Ugent.11.2.NHSM.1	Ugent.11.2.NHSM.2	Ugent.11.2.RT	Ugent.11.2.RT.1	Ugent.11.2.RT.2	Ugent.11.6.Primed	Ugent.11.6.Primed.1	Ugent.11.6.Primed.2	Ugent.11.6.NCM	Ugent.11.6.NCM.1	Ugent.11.6.NCM.2	Ugent.11.6.NHSM	Ugent.11.6.NHSM.1	Ugent.11.6.NHSM.2	Ugent.11.6.RT	Ugent.11.6.RT.1	Ugent.11.6.RT.2	Ugent.11.7.Primed	Ugent.11.7.Primed.1	Ugent.11.7.Primed.2	Ugent.11.7.NCM	Ugent.11.7.NCM.1	Ugent.11.7.NCM.2	Ugent.11.7.NHSM	Ugent.11.7.NHSM.1	Ugent.11.7.NHSM.2	Ugent.11.7.RT	Ugent.11.7.RT.1	Ugent.11.7.RT.2
WASH7P	3.62542	4.53635	2.91949	4.14755	5.82951	2.11356	6.25696	3.46009	2.5378	3.78611	5.75139	5.71214	9.10055	4.22429	6.82512	7.22487	2.65058	7.53662	3.64324	6.11638	4.73399	6.97073	6.22157	4.29004	7.07372	3.79548	4.68278	5.52673	5.17219	11.4394	5.23658	3.72695	3.53941	4.94114	7.01299	6.78872
RP11-34P13.7	4.00704	3.55019	3.46689	1.75473	2.62328	2.56647	3.41289	3.72625	5.43815	1.68272	2.1762	1.07103	1.09834	0.73466	1.13752	3.75137	4.80418	3.28519	4.04804	3.62452	3.75934	6.17407	4.54653	4.46164	2.4758	5.00314	2.00691	1.51985	0.838733	0.187531	1.80008	0.74539	1.15031	4.37101	3.34711	1.8669
CICP27	2.86217	6.31145	2.37209	1.11665	0.874426	0.905813	3.41289	1.86312	2.17526	1.68272	1.70987	1.78504	0.627624	0.550995	2.27504	1.94516	2.9819	2.31896	2.02402	0	1.81005	2.98746	5.02511	2.57402	2.65264	2.07026	2.67587	1.10535	1.2581	0.375061	0.163643	0.149078	0.353941	2.47057	2.86895	0.84859
AL627309.1	26.1412	24.2596	17.5169	23.7686	16.3226	9.51103	16.78	26.3499	23.2028	9.11472	10.5701	7.67569	5.96243	5.32628	5.6876	20.9799	22.033	16.8125	12.7513	15.8573	15.3158	19.7172	16.7504	7.72207	10.6106	16.2171	10.2018	3.17787	5.73134	4.31321	7.36395	11.6281	8.31761	10.2624	5.57851	3.90351
RP11-34P13.13	1.90811	4.73358	3.83183	3.66898	4.37213	3.92519	3.6973	5.05705	5.0756	2.80453	2.64253	2.49906	2.35359	2.57131	1.51669	15.4223	11.0993	4.83116	8.90569	7.24904	6.82251	5.57658	4.54653	3.94683	4.24423	3.62296	3.51208	3.73054	2.37641	1.68778	3.60015	5.36681	4.7782	4.7511	2.86895	7.29787
RP11-34P13.9	4.96109	10.0589	9.48834	9.25222	9.18147	3.17034	6.25696	4.79089	8.33849	4.20679	3.88608	2.67756	2.6674	2.20398	4.92926	8.61427	7.45476	7.92311	5.66726	4.30412	5.29093	10.5557	13.8789	7.72207	6.89688	6.55583	8.36211	4.28321	4.61303	5.81345	6.54573	7.90114	4.68972	8.55198	4.6222	6.10985
AP006222.2	0.763245	0.591698	1.27728	2.39281	1.74885	0.905813	1.13763	0.798481	1.45017	0.981585	1.39899	1.42803	3.45193	3.30597	2.27504	1.94516	1.82227	0.772986	2.22642	1.81226	1.53158	0.597491	1.43575	0.858008	1.94527	1.20765	2.00691	0.829009	0.838733	1.31271	1.80008	2.08709	1.41576	1.33031	1.91263	0.339436
AP006222.1	1.52649	0.986163	0.729873	0.478563	0.437213	0.301938	1.70644	1.06464	2.17526	0.420679	1.0881	0	0.78453	0	0.379173	0.27788	0.331323	0.193247	0.607206	0.906131	0.417705	0.199164	0.717873	0.686406	0.707372	0.690088	0.668968	0.414505	0.419366	0.187531	0.49093	0.447234	0.442426	0.570132	0.318772	0
RP4-669L17.10	7.25083	4.14189	7.11626	10.0498	11.8047	8.15232	9.38544	5.58937	3.62543	19.3512	11.9691	13.9233	10.1989	7.3466	10.2377	10.2815	9.44269	12.561	27.5267	9.28784	10.9996	12.9456	5.26441	9.60968	7.95793	4.48557	5.68623	15.8893	6.70986	9.00147	11.946	13.417	14.777	11.5927	20.0826	12.3894
RP5-857K21.4	3487.46	3831.44	3785.3	3049.4	2735.5	2779.03	3536.04	3548.98	3403.19	2233.11	2361.96	2679.89	1409.02	1401.18	2729.29	2457.15	2361.5	3349.16	2256.38	3067.25	2644.49	2722.77	2606.6	3134.47	3386.54	3535.15	3295.34	1864.72	1408.23	1401.23	1576.21	2205.91	2199.03	1970	2520.69	2418.99
MTND1P23	0.954057	1.1834	1.27728	1.91425	1.31164	0.603875	1.70644	1.86312	2.5378	1.26204	0.777215	1.24953	0.156906	0.550995	4.17091	1.25046	0.993968	0.772986	1.21441	1.81226	1.11388	0.796655	2.15362	1.54441	1.59159	0.86261	0.668968	0.552673	0.838733	0.937654	1.30915	1.04355	0.0884852	1.52035	1.75325	1.18803
RP11-206L10.5	1.33568	3.35296	2.91949	3.98802	3.06049	2.26453	1.13763	0.798481	2.5378	2.24362	2.1762	2.67756	1.88287	5.32628	3.03339	2.0841	3.14756	4.25142	4.04804	2.49186	0.696175	3.78411	5.26441	4.46164	3.00633	3.10539	4.68278	3.73054	3.07535	5.43839	5.72751	5.21773	5.22063	4.56106	3.18772	2.88521
RP11-206L10.4	2.28974	2.16956	1.27728	1.59521	1.74885	0.301938	0.853222	1.06464	3.98798	1.12181	0.466329	1.96355	0.941436	1.28565	0.758347	0.972579	1.82227	0.772986	1.21441	1.13266	1.67082	1.39415	3.11078	2.40242	1.76843	1.20765	1.67242	2.07252	1.67747	2.06284	1.47279	2.23617	1.85819	1.52035	2.70956	3.05492
RP11-206L10.2	0.190811	0.197233	0.364936	0.638084	0.437213	0.150969	0.853222	0.798481	1.08763	0.841359	0.466329	0.357009	1.41215	0.73466	1.51669	1.11152	0.165661	0.193247	0.607206	0.226533	0.139235	0	0.957165	0.171602	0.707372	0.345044	1.50518	0.829009	0.559155	0.562592	0.327287	0.447234	0.796367	0.190044	1.1157	1.01831
RP11-206L10.9	19.4628	29.3877	21.7137	10.2093	10.2016	29.4389	17.0644	13.5742	14.8643	12.6204	11.1919	13.3878	14.7492	17.2645	14.7878	8.05851	9.11137	8.88934	18.2162	12.2328	11.9742	11.9498	8.61448	13.7281	13.7938	18.8049	14.2156	24.5939	16.7747	17.2528	19.6372	18.4857	14.954	14.8234	12.4321	10.1831
RP11-206L10.8	0.190811	0.197233	0.182468	0.478563	0.291475	0	0.284407	0	0.725086	0.140226	0.310886	0.357009	1.41215	0.183665	0.379173	0.416819	0.331323	0.57974	0.404804	0	0.139235	0.199164	0	0.343203	0.530529	0.345044	0	0.829009	0.698944	0.375061	0.327287	0.894468	1.06182	0	0	0.509154
RP11-206L10.10	0.190811	0.197233	0.182468	0.159521	0.874426	0.905813	0.568815	1.06464	0.362543	0.420679	0.310886	0.357009	1.25525	1.10199	0.379173	0.27788	0.331323	0.386493	0.607206	0.226533	0.83541	0.398327	0	0.343203	0.707372	0.345044	0.167242	0.414505	0.838733	0.937654	1.47279	1.63986	1.15031	0	0.478158	0.84859
LINC00115	0.381623	1.38063	0.912341	1.27617	1.02016	0.603875	0.568815	0.26616	1.08763	0.841359	0.155443	1.24953	1.09834	2.20398	0.758347	0.972579	1.32529	0.193247	0.404804	0.679598	0.27847	0.398327	0	1.02961	0.353686	0.690088	1.17069	0.829009	0.279578	0.375061	0.654573	0.894468	0.17697	0.570132	0.159386	0.339436
RP11-206L10.11	10.3038	9.86163	9.85328	14.3569	13.9908	8.00135	9.38544	11.7111	9.78867	9.5354	7.77215	8.74671	8.15911	9.55058	7.58347	11.8099	11.762	8.88934	7.08407	10.8736	11.6957	9.75902	7.17873	6.86406	9.72636	10.3513	8.69659	8.84276	7.26902	9.56407	10.1459	13.7152	9.64489	6.08141	7.49114	6.78872
FAM41C	0	0.394465	0.364936	0.478563	0.145738	0	0	0.26616	0.362543	0	0.310886	0	2.19668	1.10199	0.758347	0.694699	0.662645	0.193247	0	0.679598	0.27847	0	0.957165	0.858008	1.06106	1.38018	0.501726	0.829009	1.2581	0.750123	1.30915	0.596312	0.265456	0.760176	0.956316	0.509154
RP11-54O7.16	1.90811	0.788931	1.45975	0	0	0.301938	0.284407	0	0	1.54249	0.466329	0.535513	2.82431	2.57131	0.379173	0.416819	0.331323	0.193247	0.202402	0	0.27847	0	0	0.343203	0.530529	1.38018	2.34139	1.10535	1.39789	2.4379	0.818216	0.447234	0.884852	0.95022	1.27509	1.18803
RP11-54O7.3	0	0	0.182468	0	0	0	0.284407	0.532321	1.08763	0.701132	0	0.178504	0.627624	0.918325	0	0	0	0.193247	0	0	0.417705	0	0	0	0.353686	0	0.167242	0.138168	0.139789	0.562592	0	0.149078	0.17697	0.190044	0.318772	0
SAMD11	6.86921	6.11421	2.73702	3.34994	5.24655	4.52906	2.84407	8.78329	9.42612	6.73087	4.50785	3.57009	5.64862	6.97927	4.17091	4.72395	6.46079	3.86493	6.27446	2.26533	4.87322	8.56404	2.6322	1.54441	4.59792	3.62296	3.34484	4.42138	3.49472	7.3137	6.38209	7.4539	2.3891	8.17189	3.98465	5.94013
NOC2L	20.226	24.4569	24.8157	29.5114	29.0018	19.0221	43.5143	33.27	26.4657	27.3442	31.3995	28.7392	18.5149	19.8358	23.1296	29.8721	33.7949	31.1127	41.6948	43.4943	27.847	17.9247	19.6219	17.5034	16.8001	30.5364	19.0656	29.2917	24.3233	28.5047	28.4739	22.6599	21.5019	24.8958	28.8489	31.2281
KLHL17	12.0211	14.2008	11.313	9.25222	9.32721	10.5678	6.25696	8.78329	8.33849	10.517	9.94836	12.8523	19.1425	13.7749	6.44595	11.2541	12.4246	11.9813	9.9177	6.56945	10.9996	4.18244	5.02511	10.2961	17.1538	20.3576	19.2328	11.1916	11.7423	17.0653	12.2732	10.2864	14.1576	11.5927	10.5195	13.0683
PLEKHN1	1.14487	1.1834	2.00715	0.159521	0	0.301938	0.568815	0.26616	0	0.280453	0.155443	0.357009	0.941436	1.28565	2.27504	0.416819	0.496984	0.57974	0.404804	0.679598	0.974645	0.199164	0	0.171602	1.2379	1.72522	1.50518	0.414505	0.279578	0.375061	0.163643	0	0.442426	0	0	0
RP11-54O7.17	1.14487	0.986163	0.364936	0.159521	0.437213	0	1.42204	0.798481	1.45017	0.140226	0.155443	0	0.470718	0.183665	0.758347	0.555759	0.496984	0.193247	0.202402	0.453065	1.81005	0	0.239291	0.343203	0	0.86261	0.668968	0.414505	1.67747	0.562592	0.163643	1.04355	0.884852	0.190044	0.79693	1.01831
HES4	2.09892	2.76126	2.91949	0.478563	0.291475	0.452906	0.853222	2.12928	1.45017	1.26204	0.310886	0.535513	3.13812	2.02031	1.13752	2.0841	2.48492	0.386493	1.82162	2.49186	6.12634	0	0.717873	1.71602	2.12212	2.41531	3.51208	1.24351	1.81725	3.18802	1.63643	0.596312	2.12365	0.760176	0.159386	0.678872
ISG15	33.392	34.1213	37.9534	24.2472	17.78	28.6841	25.8811	24.2206	23.5653	18.9306	21.762	21.599	38.442	38.5696	29.5755	21.5357	23.5239	25.3153	13.1561	14.4981	15.4551	29.6754	26.322	41.5276	38.7286	33.6418	31.4415	15.613	21.1081	31.5052	8.50945	7.00667	11.0607	15.7737	17.5325	20.5359
AGRN	15.6465	14.398	11.678	1.27617	2.47754	4.68003	17.3488	18.0989	16.677	16.5467	11.3473	9.10372	23.6928	26.0804	7.96264	11.1152	11.762	8.3096	12.5489	11.7797	23.113	1.19498	6.22157	11.8405	14.3243	17.5972	22.9122	16.442	13.8391	20.8159	21.11	18.1875	30.9698	22.2351	18.3294	33.7739
RP11-54O7.14	101.893	91.516	91.0516	59.6608	44.45	37.7422	122.011	105.666	120.002	56.7917	59.5347	64.6186	136.979	129.3	105.789	69.331	63.7796	54.109	92.7001	92.6519	135.058	50.7867	53.6012	87.3452	103.984	98.6825	87.3004	90.2238	88.9057	98.4536	106.041	103.46	128.392	95.5921	112.208	102.51
RP11-465B22.3	1.33568	0.591698	2.00715	0.478563	0.728688	0.301938	0.284407	0.532321	0.362543	0.420679	0.155443	0.535513	0.941436	0.183665	0.758347	0.833639	0.662645	0.193247	1.01201	1.13266	1.39235	0.597491	0.239291	0.343203	3.18317	3.62296	2.50863	0.552673	0.698944	1.12518	0.818216	0.74539	2.21213	0.380088	0.159386	0.339436
C1orf159	11.4487	16.3703	14.7799	14.1974	16.7598	13.7382	19.0553	14.3727	18.8522	19.9122	20.6739	19.9925	24.6343	18.5502	16.6836	19.8684	18.0571	16.0395	21.8594	19.9349	23.6699	17.9247	11.486	17.675	18.038	17.9423	17.5604	20.8634	20.8285	21.566	26.5102	21.6163	23.0946	29.0767	28.5301	21.3845
TTLL10	0	0.986163	1.45975	0.478563	0.728688	0.301938	0	0	0.362543	0.560906	0.466329	0	1.41215	0.36733	0.379173	0.27788	0.165661	0.193247	0	0.226533	0.417705	1.19498	0.957165	0.514805	0	0.517566	0.836211	0.276336	0.559155	0.375061	0.49093	0.596312	0.707882	0.190044	0.318772	0.169718
SDF4	195.009	182.44	160.39	246.779	230.994	217.093	235.205	229.963	180.547	206.834	241.559	228.664	213.549	193.767	202.099	238.56	247.995	214.117	245.918	236.274	202.308	234.216	266.57	228.745	195.765	175.972	172.427	211.536	208.425	202.158	219.609	209.306	192.632	235.845	216.924	224.537
B3GALT6	23.8514	20.315	23.7209	26.7995	26.5242	28.986	32.138	30.0761	28.6409	26.5028	28.9124	37.4859	31.3812	32.876	22.7504	31.8172	28.9907	26.4748	21.2522	26.0513	22.9738	34.057	32.065	37.9239	24.758	27.6035	25.9225	28.3245	28.6567	29.6299	33.8742	32.7972	32.3856	36.6785	35.7025	43.1084
FAM132A	0.190811	0.591698	1.45975	0.159521	0.291475	1.20775	0.568815	0	1.81272	0.140226	0.621772	0.535513	0.941436	1.10199	0.758347	1.80622	0.496984	0.57974	1.01201	0.906131	1.53158	0.398327	0	0.343203	0.707372	1.03513	0.668968	0.829009	1.53768	2.06284	0.818216	1.19262	0.884852	0.190044	0.637544	0.509154
UBE2J2	148.642	182.046	116.232	142.133	129.269	107.641	192.544	170.609	128.34	131.532	161.505	155.477	120.818	114.607	141.432	160.337	151.083	159.815	160.1	171.938	133.666	147.979	161.522	116.517	140.413	155.615	120.749	152.676	145.8	170.278	157.752	162.048	127.773	189.474	202.42	202.134
RP5-902P8.10	0.572434	0.986163	0.364936	0.319042	0.145738	0.603875	0.568815	0.532321	0	0.140226	0.777215	0.714017	1.56906	0.550995	0.379173	0.833639	0.496984	0.193247	0.607206	0.226533	0.55694	0.199164	0.957165	1.02961	0.176843	0.345044	0	0.552673	0.139789	0.375061	0.654573	0.596312	1.50425	0.380088	0.637544	0.339436
SCNN1D	1.33568	2.36679	2.00715	0	0	0.452906	1.13763	0	0.725086	1.26204	0.310886	0.714017	1.56906	2.57131	1.13752	0.833639	1.65661	1.15948	0.202402	0.226533	1.39235	0.199164	0.239291	0.171602	1.76843	1.5527	1.50518	2.6252	1.67747	2.06284	1.63643	1.63986	3.36244	1.7104	1.43447	1.8669
ACAP3	7.63245	10.4533	4.5617	2.39281	5.53803	5.43488	10.8075	12.7757	15.2268	9.95608	7.77215	11.4243	8.94364	7.3466	8.34182	8.05851	9.93968	9.66233	6.88167	4.75719	9.32874	4.77993	6.93944	6.69246	6.54319	8.10853	7.02417	9.1191	6.15071	10.3142	3.76379	7.4539	7.1673	9.88229	12.4321	10.1831
PUSL1	5.91515	5.12805	4.0143	4.46659	1.45738	2.86841	6.82578	5.32321	6.52578	3.22521	4.50785	4.2841	5.96243	3.30597	1.89587	5.55759	6.12947	4.25142	6.47686	4.98372	4.87322	3.98327	5.02511	2.74562	4.42107	5.00314	5.01726	2.34886	3.21514	3.93814	7.69123	2.53433	5.22063	2.09048	3.18772	4.58239
CPSF3L	59.5331	56.2113	45.2521	55.3538	58.4408	31.2505	64.5605	64.9431	63.4451	55.2492	60.4674	50.8737	40.9525	39.1206	65.9762	50.1573	48.2074	53.1428	52.4221	54.1413	43.1628	55.5667	65.8051	39.4683	43.3265	46.4084	39.3019	42.1413	44.5926	45.0074	40.9108	50.6865	36.4559	63.4747	50.6848	65.6809
GLTPD1	2.67136	2.56403	1.64221	2.55234	2.62328	2.86841	3.9817	3.46009	3.26289	4.62747	3.10886	3.21308	3.13812	1.65298	1.89587	3.75137	3.47889	2.8987	4.04804	4.75719	2.50623	3.78411	3.82866	1.71602	1.94527	3.10539	2.17415	2.48703	2.23662	3.18802	2.61829	3.57787	2.74304	2.47057	3.34711	4.07323
DVL1	24.9963	31.36	24.0858	31.9042	35.7057	36.0815	29.5784	34.867	33.354	32.6728	32.3322	33.9158	34.8331	34.1617	32.2297	36.6801	40.4214	45.7994	37.0396	40.0963	42.7451	37.4428	35.1758	36.8943	32.5391	30.5364	29.1001	30.2588	31.3127	44.4448	34.3651	35.3315	34.8632	30.7871	36.6588	36.8288
MXRA8	24.8055	28.9932	27.1878	16.1116	15.3025	21.1356	28.4407	26.0837	21.0275	14.864	14.1453	11.4243	56.1724	40.9573	36.0215	31.2615	20.8733	35.5574	14.5729	18.5757	15.3158	23.5013	24.1684	24.539	19.6296	17.5972	18.5639	87.1841	63.4641	117.019	46.4747	40.102	87.3349	68.986	72.3613	52.7823
AURKAIP1	105.328	112.225	100.722	100.02	96.624	73.3708	102.955	118.175	110.938	96.1953	83.0066	85.8606	64.6453	67.5887	80.764	94.4791	96.4149	99.1355	124.072	114.399	108.325	92.2128	98.8272	82.3687	89.4825	85.3983	79.9417	80.5521	78.5613	81.0133	100.477	87.2107	69.9918	77.918	73.6364	76.7125
CCNL2	52.0915	55.0279	45.2521	46.8992	52.6113	53.8959	69.3954	67.0724	62.3574	51.4631	57.0476	64.2616	62.9193	62.2624	48.5342	58.0768	63.4483	56.428	56.0654	70.9047	65.162	49.1934	47.3796	55.0841	42.9728	39.5075	43.9847	74.0582	63.3243	65.6357	47.7838	55.308	72.7348	61.7643	56.9008	56.5161
RP4-758J18.2	24.233	24.8513	18.2468	22.8115	23.7552	25.0608	16.4956	17.5666	21.39	17.1076	17.2542	19.2785	16.7889	20.3868	17.8212	14.0329	11.9276	13.1408	12.9537	11.5532	14.4804	19.518	22.7327	21.6218	21.0443	17.7698	17.8949	23.2123	26.1405	31.6927	22.5828	19.2311	21.8558	18.6243	14.9823	24.2697
MRPL20	195.2	203.741	156.923	230.508	234.346	153.686	276.728	275.742	245.442	209.919	227.102	207.244	118.15	129.484	210.062	205.492	215.194	221.074	270.004	270.48	187.132	225.453	242.641	163.879	182.679	156.65	162.727	158.479	151.671	152.275	181.153	194.994	131.047	211.519	192.538	220.294
RP4-758J18.13	0.572434	0.591698	0.547404	0.159521	0.437213	1.20775	0.853222	1.06464	0.362543	0.701132	0	0	0	0.918325	0	0.416819	0.993968	0.193247	0.607206	0.679598	1.39235	0.597491	0.957165	1.37281	0.530529	0.345044	0.501726	0	0.279578	1.12518	0.818216	1.04355	1.68122	0.380088	0.478158	0.339436
ANKRD65	3.05298	2.36679	1.82468	0.319042	1.02016	1.20775	0.284407	0.26616	0.362543	1.12181	0.621772	1.60654	1.88287	1.65298	0.758347	1.94516	2.48492	1.54597	0.809608	1.58573	0.696175	0.995818	1.91433	1.37281	2.4758	2.07026	3.34484	3.73054	4.75282	9.00147	0.98186	1.78894	5.3976	0.95022	0.79693	2.20633
VWA1	13.166	12.2284	8.576	8.61413	6.41246	14.342	12.5139	16.5019	13.0516	8.69404	9.0157	11.7813	7.8453	10.1016	12.8919	12.3656	8.78005	7.72986	17.2042	15.4042	17.2651	8.36487	8.37519	10.2961	8.84215	7.76349	9.5328	7.73742	6.70986	11.0643	9.32767	6.85759	13.8922	6.65154	7.9693	9.50421
ATAD3C	2.28974	1.38063	2.18962	3.0309	3.64344	5.13294	3.12848	1.86312	0	2.80453	3.73063	3.9271	4.23646	3.1223	0.758347	2.91774	2.1536	1.15948	2.22642	2.26533	2.08852	1.59331	0.717873	1.88762	1.2379	2.41531	1.67242	2.6252	3.21514	5.25086	0.654573	0.894468	4.42426	2.09048	3.66588	2.03662
ATAD3B	45.9855	47.9275	22.0786	66.3607	69.6626	51.1784	73.9459	87.0344	80.4846	81.8922	83.9393	48.1962	29.9691	31.223	42.8466	58.4937	58.4784	36.5236	88.2473	75.2088	46.5045	81.2588	99.5451	43.5868	24.0506	33.1242	32.445	44.9047	52.5606	38.2563	31.4195	25.1942	32.2086	77.3479	66.7828	54.4795
ATAD3A	77.4694	92.3049	50.9086	86.4604	70.9742	41.9693	96.6985	91.5592	55.1066	72.6373	79.1205	69.9737	43.9337	38.5696	69.7679	89.3383	75.5415	74.5932	92.4977	99.4478	58.6179	76.8772	78.4875	49.4212	54.8213	70.734	58.2003	61.4848	51.8617	51.946	60.3844	43.6799	36.102	90.2709	77.9398	70.433
TMEM240	0.954057	1.38063	1.27728	1.11665	0.437213	0.301938	0	0.532321	0.362543	0.701132	0.155443	1.07103	2.35359	1.28565	0	0.416819	0.496984	0	0.404804	0.226533	0.696175	0.796655	0.717873	0.858008	0.353686	1.38018	0.836211	1.10535	0.559155	1.31271	0.654573	0.447234	0.973337	0.570132	0.478158	1.18803
SSU72	91.7802	96.0523	84.6652	122.831	103.182	94.6574	109.212	108.327	109.126	116.809	118.137	130.665	88.9657	81.1799	93.6559	136.717	147.936	132.76	150.385	152.456	142.577	121.49	120.603	142.429	88.5983	98.8551	97.3349	95.4742	88.7659	83.0761	84.7672	87.2107	85.7422	108.325	114.599	94.3632
AL645728.1	1.14487	1.57786	1.82468	1.27617	1.74885	1.35872	1.70644	2.6616	1.08763	1.54249	2.48709	3.39158	1.09834	0.73466	2.65421	0.694699	1.49095	1.15948	3.03603	1.13266	1.67082	1.99164	2.15362	2.05922	1.41474	1.89774	1.00345	1.51985	2.23662	0.375061	1.47279	0.596312	2.03516	1.7104	1.43447	1.52746
C1orf233	3.81623	2.36679	3.64936	0.957126	0.582951	0.754844	0	0.26616	0.725086	0.981585	0.621772	1.42803	3.29503	0.918325	0	2.63986	3.14756	1.35273	0.607206	1.13266	2.22776	1.79247	1.91433	2.74562	3.00633	3.968	4.18105	1.93435	2.79578	1.50025	2.61829	2.83248	5.66305	1.52035	1.59386	1.8669
RP11-345P4.9	1.90811	2.56403	0.729873	1.43569	1.1659	1.50969	0.853222	1.06464	1.45017	2.80453	2.95342	3.03457	3.45193	2.02031	2.65421	1.66728	0.496984	1.54597	1.61922	2.71839	1.94929	0.796655	1.67504	2.74562	1.59159	2.58783	2.34139	2.34886	2.23662	2.81296	1.1455	1.19262	2.12365	2.28053	2.07202	1.8669
MIB2	4.19785	7.69208	6.20392	5.74276	3.93492	6.64263	2.55967	3.19392	1.45017	3.78611	5.90684	3.03457	5.1779	3.85696	2.27504	5.00183	2.81624	4.25142	4.45284	4.30412	6.26557	3.78411	3.35008	4.46164	4.77476	4.65809	6.68968	5.80306	5.59155	7.68876	5.23658	5.36681	6.99033	3.80088	5.89728	6.10985
MMP23B	0.763245	0.986163	0.912341	0.159521	0.291475	0	0	0.532321	0.725086	0.140226	0	0	0.313812	0.36733	0	0.416819	0.496984	0.386493	0	0.226533	1.11388	0.199164	0.239291	0.686406	1.06106	1.20765	0.836211	0	0.698944	0.750123	0.163643	0.596312	0.884852	0.760176	0.318772	0.169718
CDK11B	32.0563	27.8098	41.6027	28.0757	36.5801	38.3461	26.4499	28.213	38.4296	30.1487	38.239	46.4111	42.9923	32.876	31.0922	60.022	48.7044	43.6737	35.8252	52.1025	40.3781	39.0361	27.9971	28.3143	28.2949	25.1882	32.6122	53.6093	46.1303	63.1978	43.3655	37.8658	44.5965	34.9681	43.5124	51.9337
RP11-345P4.10	6.10596	7.10038	10.4007	47.5373	37.4546	36.8364	7.11018	5.58937	7.25086	38.1416	47.4101	56.0504	18.8287	28.2844	34.884	22.2304	25.3462	25.7018	21.4546	21.7471	15.5943	26.0904	27.7578	23.8526	24.4043	21.2202	23.5811	23.2123	17.893	23.4413	22.7464	24.1506	12.211	31.9274	29.6458	28.3429
SLC35E2B	12.0211	14.0035	13.6851	31.1066	34.6856	31.5525	18.2021	20.4944	16.3144	45.1529	36.5291	33.5588	43.1492	29.2027	20.0962	26.1207	21.8673	24.5423	26.5147	23.1063	32.581	25.0946	25.6042	28.3143	27.9412	24.6706	25.4208	32.884	36.7645	27.9421	24.7101	20.7219	32.7395	22.4252	22.1547	26.8154
MMP23A	1.14487	1.97233	0.912341	0	0.145738	0.754844	0.284407	0	0	0.140226	0.155443	0.178504	0.941436	1.65298	1.13752	0.13894	0.331323	0.57974	1.41681	0.679598	0.696175	0	0.478582	1.02961	0.707372	0.690088	1.17069	0.690841	0.698944	0.187531	0.327287	0.149078	0.707882	0.760176	0.318772	0.339436
CDK11A	17.173	30.9655	28.2826	20.4187	21.4234	14.0401	25.3123	36.7301	26.4657	28.6062	23.4719	23.2056	18.8287	17.2645	17.0628	35.5686	29.819	29.5667	46.7549	40.0963	32.3025	20.3147	26.322	23.1662	23.8738	26.0508	22.5777	25.4229	28.3771	26.6294	23.401	26.5359	23.2716	30.217	31.8772	25.9669
RP1-283E3.8	18.5087	23.8652	25.3631	7.97605	9.03573	8.15232	28.7251	26.3499	23.9279	8.83426	10.2592	11.6028	18.0442	16.1625	14.7878	17.2285	14.0812	21.6436	16.1922	11.1001	6.40481	17.3272	17.7075	14.4145	16.8001	15.3545	26.4243	13.4023	11.7423	18.1905	12.7642	11.0318	19.8207	13.113	13.3884	15.9535
RP1-283E3.4	30.339	35.1074	26.6403	9.0927	8.16131	7.39747	24.7434	29.0115	24.6529	9.39517	4.66329	14.9944	17.5735	18.7338	16.6836	11.532	15.5722	20.0976	12.5489	12.4593	9.88568	16.7297	15.0753	17.675	19.6296	21.3927	19.0656	20.0344	14.1187	17.2528	16.037	16.5477	14.6001	16.5338	16.098	21.2147
SLC35E2	54.572	53.6473	32.4793	18.664	9.91016	24.4569	32.138	29.0115	32.9914	15.1445	18.8086	19.9925	21.4961	29.3864	16.3045	48.9068	36.1142	26.8613	20.4426	29.6758	46.0868	22.9038	22.4934	30.0303	27.9412	30.1913	24.7518	30.2588	41.9366	48.5705	22.5828	21.02	30.2619	37.2486	33.9492	22.4028
NADK	57.4342	55.6196	53.4632	56.3109	51.7369	61.8972	54.8906	56.9583	46.7681	47.9574	53.9387	55.8719	45.032	51.2425	49.2926	55.9927	59.1411	52.9496	56.4702	60.4842	62.0988	53.1767	53.8405	55.7705	56.4129	49.1687	61.7123	48.497	46.5497	57.3844	50.4021	47.8541	54.1529	42.9499	39.5277	52.952
GNB1	173.066	199.797	163.491	165.423	146.612	156.555	169.507	193.765	193.961	172.619	173.785	169.044	187.346	166.217	191.862	185.763	181.399	168.318	177.911	168.314	188.524	162.916	164.632	158.731	155.445	172.522	160.552	179.342	211.221	190.531	161.189	164.284	158.565	192.325	186.004	188.726
TMEM52	3.81623	2.36679	1.64221	1.59521	1.1659	0.905813	2.27526	0.798481	2.90035	1.82294	2.48709	2.49906	1.25525	1.46932	0.758347	3.4735	2.65058	1.93247	2.42882	2.26533	2.7847	0.199164	1.43575	1.02961	1.59159	2.93287	3.34484	2.07252	1.2581	2.06284	3.27287	1.49078	1.85819	1.52035	2.2314	3.05492
C1orf222	1.7173	3.74742	1.82468	3.34994	3.78918	3.47228	1.42204	1.3308	5.43815	2.94475	2.1762	3.03457	3.29503	2.20398	1.13752	1.3894	0.993968	1.35273	2.63123	1.13266	2.64546	3.78411	3.11078	1.54441	1.76843	2.24278	2.84312	0.967177	2.37641	2.4379	4.41837	3.72695	2.83153	2.09048	3.18772	1.8669
GABRD	3.24379	1.57786	1.64221	0.159521	0.437213	0.452906	0.284407	0.532321	0.362543	0.140226	0.621772	0.535513	1.25525	0.73466	1.89587	0.13894	0.165661	0.193247	0.202402	0.679598	0.974645	0.597491	1.43575	0.343203	1.76843	1.72522	2.00691	0.276336	0.139789	1.12518	0.98186	1.3417	1.68122	0.760176	2.70956	1.69718
PRKCZ	32.4379	42.2078	31.7495	16.2711	17.3428	31.4015	16.2112	18.8974	23.9279	21.7351	23.9382	32.8448	45.1889	36.3657	27.6797	23.6198	24.0209	20.8706	21.657	16.3104	29.2393	17.3272	19.6219	27.2846	30.2401	25.7058	28.2639	23.6268	31.5923	42.757	23.7283	18.4857	33.4474	23.9455	20.242	20.1964
RP11-181G12.2	0.572434	0.788931	0.729873	1.91425	1.31164	0.754844	0.853222	1.3308	0	0.981585	1.70987	1.24953	0.470718	0	3.03339	0.416819	0.331323	0.966233	0.607206	0.226533	0.139235	0.199164	0.239291	0.343203	0.176843	0.345044	0.334484	0.690841	0.559155	0.562592	0.327287	0.447234	0.0884852	0.760176	1.1157	1.18803
C1orf86	42.3601	54.4362	45.982	38.7636	33.0824	30.3447	34.6977	45.5134	34.8041	44.0311	43.0577	46.4111	41.737	30.3047	39.8132	44.5997	35.2859	39.4223	40.278	36.0187	41.7705	32.6628	31.5864	37.4091	36.9602	48.6512	42.4795	25.2848	30.6138	30.0049	32.0741	29.6665	32.7395	30.407	36.9776	36.9985
RP11-181G12.4	1.33568	1.97233	1.09481	0.319042	0.582951	0.452906	0.568815	1.06464	2.5378	1.40226	2.02076	1.96355	0.156906	1.65298	0.379173	0.13894	0.496984	0.966233	1.41681	0.679598	0.417705	0.398327	1.91433	1.37281	1.76843	0.345044	2.00691	0.690841	0.698944	1.31271	0.327287	0.149078	1.32728	1.14026	0.79693	1.01831
SKI	30.7206	31.7545	31.567	32.3828	31.7708	24.004	40.6703	45.2473	48.2182	39.4036	50.8299	56.4074	56.3293	44.9979	36.4007	39.5978	40.9183	38.0696	37.0396	42.3616	40.3781	31.0695	24.1684	23.3378	29.7096	34.3319	31.107	43.1085	36.3451	40.1316	39.2744	39.2075	38.9335	47.511	55.307	48.7091
MORN1	13.166	15.3842	12.5903	9.0927	9.61868	11.6246	7.679	10.3803	6.52578	11.0779	9.94836	10.5318	12.0818	10.8362	7.96264	10.4205	11.0993	10.8218	10.9297	11.7797	17.4044	9.36069	4.78582	8.58008	8.48846	13.6292	8.36211	19.6199	17.893	14.8149	14.5642	15.6532	21.0595	15.2035	15.4604	10.3528
RP4-740C4.7	0.763245	0.394465	0.364936	1.11665	0.291475	0.603875	0.284407	0	0.725086	0.280453	0.466329	0.178504	0.156906	0.918325	1.13752	0.27788	0.331323	0.193247	0.202402	0.906131	0.696175	0.597491	0.239291	0.171602	1.2379	0.690088	0.501726	0.414505	0.559155	0.937654	0.49093	0	0.353941	0.570132	0.318772	0.509154
RER1	59.9148	55.8169	64.0463	99.3816	78.9898	68.0869	135.093	112.054	114.926	91.4276	118.137	92.2867	66.2144	63.5481	106.927	83.086	88.6288	99.3287	131.359	119.156	77.8324	85.6404	93.8021	69.8418	79.5793	72.1142	65.2244	97.1322	76.8839	66.1983	84.7672	73.7936	68.3991	91.7913	75.7084	95.5512
PEX10	12.5935	11.834	9.67081	7.17844	7.43262	6.03875	5.40374	7.45249	5.80069	6.31019	5.59595	8.03269	6.11934	3.85696	6.82512	7.64169	7.12344	9.46908	6.27446	5.21025	10.8603	5.77575	5.26441	6.34926	6.72003	6.90088	9.36556	7.32291	4.61303	3.37555	4.41837	6.1122	5.84002	7.60176	8.44746	7.97675
PANK4	0.381623	0.591698	0.729873	1.43569	0.728688	2.86841	1.13763	0.798481	0.362543	0.981585	1.70987	0.892522	0.470718	0.918325	0.379173	0.694699	1.32529	3.09195	2.22642	1.58573	1.39235	1.79247	1.19646	1.54441	1.2379	0.345044	1.00345	1.79619	1.11831	0.750123	0.98186	1.19262	1.15031	0.380088	0.318772	1.8669
HES5	0	0.788931	0.547404	0.638084	1.45738	0.150969	0.568815	0.798481	0.362543	0	0	0	0	0	0.379173	0	0	0	0.202402	0.679598	0.55694	0.199164	0	0.171602	0.707372	0.345044	0.167242	0.414505	2.65599	0.187531	1.1455	3.57787	2.74304	0.190044	0.478158	0.339436
RP3-395M20.12	4.96109	9.46717	6.20392	3.66898	2.91475	3.32131	1.70644	2.6616	1.08763	1.82294	2.33165	2.67756	7.06077	3.85696	5.30843	3.75137	2.65058	5.7974	1.41681	0.679598	1.39235	4.18244	4.30724	7.03566	5.65897	7.59096	8.52935	5.80306	6.84965	4.12568	3.92744	9.09376	3.62789	5.70132	3.18772	9.50421
TNFRSF14	0.381623	0.591698	0.182468	0	0	0	0.568815	0.26616	0	0.701132	0.777215	0	0.470718	0.550995	0.379173	0.27788	0	0.386493	0.607206	0	0	0.597491	0.717873	0.686406	0.530529	0.517566	1.17069	0.276336	0.559155	0.187531	0	0.298156	0.265456	2.47057	1.1157	0.339436
FAM213B	4.00704	3.74742	2.73702	1.59521	2.47754	3.01938	3.6973	2.6616	2.5378	5.18838	7.15038	2.49906	4.23646	2.20398	5.30843	5.69653	5.1355	3.86493	2.63123	3.62452	2.92393	2.98746	1.91433	3.60363	4.24423	6.21079	3.51208	5.94123	6.01092	1.12518	2.12736	1.93801	1.15031	6.65154	4.46281	4.58239
MMEL1	4.19785	8.87547	4.74417	3.8285	3.20623	2.26453	2.55967	4.52473	3.26289	2.6643	3.41975	5.71214	6.59005	6.42827	4.17091	4.72395	5.46682	3.47844	3.23843	3.85105	3.89858	3.38578	3.11078	3.77523	6.36635	5.00314	7.5259	5.6649	6.84965	6.18851	4.25472	5.06865	5.75154	4.94114	6.05667	8.99505
TTC34	0	0.394465	0.364936	0	0	0.754844	0	0.26616	0	0.280453	0.155443	0.535513	1.41215	0.73466	0.758347	0.13894	0.496984	0.386493	0.809608	0.453065	0.27847	0.796655	0.717873	1.37281	1.2379	1.5527	0.501726	0.414505	0.279578	1.12518	1.96372	0.74539	1.41576	1.52035	0.956316	0.509154
PRDM16	3.62542	2.56403	3.83183	2.55234	2.76901	2.26453	1.99085	1.3308	3.26289	1.68272	4.35241	1.96355	4.39337	3.48963	6.82512	2.22304	1.32529	1.73922	1.41681	1.81226	2.50623	2.98746	2.39291	3.26043	4.77476	3.10539	4.51554	2.21069	3.91409	2.81296	2.61829	3.13064	3.09698	3.61084	4.78158	2.20633
ARHGEF16	22.8974	19.1316	21.8962	19.4616	16.9056	17.8143	23.6058	21.559	19.2148	15.1445	15.2334	25.3476	32.4796	24.4274	26.163	18.8958	17.3944	24.5423	17.8114	23.1063	25.6192	24.8955	26.322	22.9946	24.758	24.8432	22.7449	14.2313	14.9574	21.566	22.0918	20.2746	32.2086	22.4252	19.4451	35.3013
MEGF6	4.57947	5.91698	6.75132	3.0309	2.76901	2.11356	5.68815	4.79089	2.90035	6.87109	3.88608	5.53363	9.10055	6.7956	3.79173	4.30713	5.63248	5.7974	4.25044	1.81226	8.07563	2.38996	2.15362	4.63324	6.54319	4.14053	5.01726	7.18475	4.75282	8.06382	5.40023	6.1122	9.5564	7.98185	5.10035	4.92182
TPRG1L	102.275	104.336	85.3951	53.7586	54.7973	52.6881	125.424	127.225	112.751	52.7251	62.1772	62.298	83.9447	91.8325	103.135	54.3255	50.6924	46.3792	70.4359	70.9047	73.9338	72.6947	67.9587	60.4037	79.5793	78.8425	65.7261	43.523	49.3455	48.9455	51.0567	46.5124	69.4609	68.6059	64.0732	69.5844
WRAP73	32.0563	14.9897	26.6403	41.954	43.5756	37.4403	32.4224	33.5362	29.7285	30.7096	32.9539	33.3803	31.5381	31.774	29.5755	33.0677	28.9907	30.7262	43.7188	33.0738	38.5681	36.0486	32.065	35.1783	34.8381	30.5364	34.1174	31.9169	28.3771	31.5052	36.0015	35.3315	43.0038	26.036	26.1393	33.7739
TP73	3.24379	1.97233	3.10196	1.27617	1.89459	2.4155	1.13763	2.6616	1.45017	2.38385	1.39899	2.14205	3.60884	1.65298	2.27504	1.80622	1.82227	0.966233	2.02402	1.3592	2.92393	1.79247	1.19646	1.37281	2.82949	3.27792	3.84657	1.65802	2.79578	0.562592	3.76379	3.27972	3.71638	2.09048	3.18772	3.39436
TP73-AS1	24.8055	20.7094	28.2826	36.3708	32.9367	31.8544	19.9085	19.4297	15.5894	22.296	20.9848	22.313	29.3414	28.8354	26.163	25.426	23.6896	29.9532	26.7171	28.09	29.2393	18.3231	17.229	29.1723	22.4591	28.8112	24.4173	24.1794	21.2479	30.9426	27.8194	25.7905	28.8462	16.7239	15.9386	21.3845
CCDC27	6.86921	6.90314	7.66366	1.75473	2.47754	5.73681	2.84407	1.3308	1.81272	1.54249	0.777215	2.32056	4.55028	4.40796	1.13752	1.11152	1.65661	1.73922	3.03603	0.453065	4.45552	0.597491	0.478582	3.08883	6.54319	6.90088	9.70004	2.21069	1.67747	2.81296	2.29101	1.19262	4.7782	1.90044	0.956316	2.54577
SMIM1	0.954057	1.57786	0.912341	0	0.437213	1.35872	0.568815	1.06464	0.725086	0.140226	0.155443	1.24953	2.03978	1.28565	1.51669	0.416819	1.15963	1.15948	0.607206	1.13266	1.67082	0.199164	0.239291	0.514805	1.06106	0.86261	1.17069	0.276336	0.698944	0.562592	1.80008	1.63986	1.59273	0.380088	0.159386	0.678872
LRRC47	299.001	320.503	283.738	389.55	328.201	267.97	273.031	252.32	211.363	224.082	214.978	223.666	170.557	173.38	202.479	287.605	262.739	273.057	288.018	301.968	317.317	274.846	287.867	303.906	280.65	305.881	291.837	208.496	224.92	195.032	215.682	236.438	220.151	239.075	238.92	204.171
CEP104	19.4628	23.6679	24.0858	22.8115	25.0669	17.6633	21.8994	20.4944	21.7526	23.6983	17.0987	18.5645	19.4564	19.6522	16.6836	22.3693	19.3824	22.2234	19.633	21.0675	25.48	24.0988	22.7327	22.823	19.099	23.6355	21.5742	19.7581	18.3123	21.9411	19.9645	21.6163	21.5019	22.4252	21.8359	19.1781
DFFB	21.1801	7.88931	26.8228	37.966	36.4344	29.2879	29.294	28.213	26.4657	19.211	28.1352	15.8869	14.1215	15.6115	19.717	28.7605	33.6292	27.441	40.278	43.0412	41.492	29.8746	28.2364	23.8526	23.8738	23.808	27.5949	15.8893	14.3982	17.2528	25.2011	21.4672	22.2983	19.1944	16.098	16.8021
C1orf174	39.3071	16.962	35.5813	56.4704	60.0439	51.1784	67.1201	69.734	61.2698	49.9206	55.6486	50.5167	32.7934	36.5493	46.2592	51.1298	51.852	63.3849	71.0431	67.9598	52.2131	63.3341	64.8479	54.7409	42.2655	40.1976	39.9709	63.5574	43.1947	38.4438	51.384	42.7854	41.4996	59.6738	47.497	63.1351
AJAP1	18.3179	14.2008	13.1377	18.3449	18.8002	8.00135	13.3671	14.6388	18.4897	22.4362	29.0679	21.956	5.64862	5.69361	11.7544	8.89215	8.78005	9.85557	13.1561	10.647	6.96175	49.3926	50.969	40.3264	13.2632	12.2491	11.038	6.21757	7.5486	2.81296	11.946	9.69007	7.7867	22.4252	18.17	24.6091
RP11-542C10.1	0.572434	0.788931	0.729873	1.43569	0.582951	0.603875	0	0	0	0.560906	0.466329	0.892522	0.313812	0.36733	0.379173	0.27788	1.15963	0.772986	0	0	0.139235	3.58495	2.6322	1.37281	0.884215	0.517566	0	0	0	0	0	0.298156	0.265456	0.190044	0.478158	0.678872
RP11-154H17.1	1.7173	1.38063	1.64221	0.957126	0.728688	1.35872	0.284407	0.532321	1.08763	1.40226	1.0881	1.78504	1.09834	1.10199	1.13752	0.972579	0.496984	0.386493	0.809608	0.679598	0.55694	2.1908	0.957165	1.02961	0.530529	1.38018	0.501726	1.24351	0.559155	1.12518	1.80008	1.78894	1.94667	1.14026	0.637544	1.52746
NPHP4	14.5017	12.4257	11.1306	35.5732	40.6608	31.2505	23.037	22.0913	20.3024	19.3512	21.1403	18.2074	15.2199	17.8155	13.6502	33.9013	38.9304	34.0114	19.633	20.841	32.581	10.7548	10.0502	18.3614	13.2632	9.48871	9.5328	30.9497	23.9039	32.2553	27.6557	24.5979	31.1468	18.4343	17.5325	35.6408
KCNAB2	6.86921	2.95849	8.0286	2.07377	3.20623	5.28391	1.99085	2.12928	3.62543	3.08498	2.79798	3.9271	4.39337	3.85696	3.41256	4.72395	3.64455	3.86493	4.45284	3.17146	8.49333	2.1908	3.11078	4.11844	4.42107	4.14053	7.35865	3.59237	4.33345	5.43839	4.41837	7.15575	9.82186	2.66062	4.30342	3.7338
CHD5	4.96109	3.15572	5.65651	1.43569	1.31164	1.05678	0.568815	0	1.45017	0.981585	1.55443	1.24953	4.70718	3.30597	1.89587	2.0841	2.31926	1.15948	1.01201	2.26533	1.53158	1.79247	2.15362	1.88762	3.36002	2.07026	4.68278	1.51985	1.81725	2.4379	1.30915	1.93801	2.30062	2.09048	1.59386	2.20633
RPL22	1212.22	1177.68	1272.35	1304.56	1209.91	1299.24	1278.98	1256.81	1027.81	1020.43	1099.76	1073.7	947.242	1072.05	1079.89	1237.95	1418.06	1442.78	1521.25	1585.5	1682.38	1156.54	1074.42	1334.54	1222.16	1271.31	1391.12	1109.91	1079.31	1182.38	1351.2	1434.28	1308.52	803.696	755.649	889.492
RNF207	1.7173	1.38063	2.37209	1.11665	1.60311	3.47228	1.42204	1.59696	0.362543	2.38385	1.39899	1.96355	3.13812	2.20398	0.379173	0.972579	1.15963	2.51221	0.404804	1.13266	2.64546	0.796655	0.717873	1.20121	1.41474	0.517566	2.00691	1.93435	3.07535	3.18802	1.1455	2.38525	4.1588	1.14026	0.956316	1.18803
ICMT	76.3245	60.7477	66.6009	122.353	127.958	82.278	127.13	126.426	102.962	113.303	123.577	133.521	65.5867	73.6497	97.8268	96.2853	107.183	125.804	118.203	131.842	96.4898	112.328	120.603	83.0551	67.3772	71.9416	73.921	112.745	100.368	96.2033	89.3492	96.4535	70.9651	105.284	93.5596	107.601
LINC00337	3.4346	2.95849	2.91949	6.69988	3.78918	5.88778	1.70644	4.52473	2.5378	2.94475	2.64253	4.2841	1.41215	1.83665	2.65421	1.52834	1.15963	0.772986	0	1.13266	1.67082	2.58913	1.91433	6.34926	2.12212	1.38018	1.00345	1.24351	1.95704	1.50025	1.63643	1.93801	1.85819	0.760176	2.2314	2.03662
GPR153	6.86921	8.28377	7.11626	1.43569	2.76901	3.92519	3.41289	2.6616	2.5378	5.88951	4.81874	9.10372	11.4541	9.91791	3.41256	3.61243	3.81021	4.44467	4.85765	3.17146	6.12634	1.99164	1.19646	3.60363	8.31162	8.10853	9.19832	10.3626	9.64543	15.7526	5.40023	8.19929	15.3079	5.70132	6.05667	7.97675
ACOT7	39.8796	40.4327	35.0339	33.4994	40.9523	30.1938	47.7804	47.3766	39.5172	33.0934	34.6638	32.4878	32.9503	22.0398	35.2631	38.0695	34.9545	31.1127	41.29	43.2677	41.2136	25.0946	23.9291	30.3735	32.0086	42.4404	34.2846	31.6405	37.3236	36.0059	40.0926	30.2628	28.0498	27.3663	34.1086	29.1915
HES2	0.190811	0.788931	0.182468	0.638084	0.291475	0.452906	0.284407	0.26616	0.362543	0.981585	0.932658	0.892522	0.313812	0.73466	0	0.555759	0.662645	0.386493	1.01201	0.453065	1.11388	1.79247	0.478582	2.40242	0.884215	0.517566	1.67242	0.414505	0.698944	0.937654	0.98186	1.04355	1.85819	0.380088	0.956316	0.678872
ESPN	12.0211	11.045	8.94094	0.797605	0.291475	2.56647	0.284407	1.3308	2.17526	1.54249	1.39899	3.39158	7.6884	5.50995	3.03339	4.02925	2.9819	0.57974	1.82162	2.26533	5.43016	2.1908	2.39291	5.83445	10.4337	9.48871	14.5501	1.65802	2.65599	4.50074	5.23658	4.91958	8.49458	1.7104	1.91263	2.54577
TNFRSF25	0.572434	1.57786	2.18962	0.319042	0.437213	2.26453	0	0.26616	0	1.82294	0.621772	0.357009	1.72597	1.83665	1.51669	0.416819	0.165661	0.57974	0.404804	0	1.11388	0.597491	0.239291	1.02961	0.530529	0.517566	1.50518	0.552673	0.279578	1.68778	0.818216	0.596312	0.973337	0.380088	0.956316	0.339436
PLEKHG5	16.9822	19.9205	23.1735	10.0498	7.14114	18.8711	5.11933	4.79089	3.62543	7.99291	5.75139	6.96167	19.4564	19.1012	9.47934	7.50275	7.2891	5.02441	3.64324	3.85105	5.5694	5.57658	3.82866	18.7046	18.3917	17.7698	21.5742	6.90841	6.57007	13.1271	8.50945	9.09376	18.7589	4.94114	4.78158	6.27957
NOL9	110.289	115.578	93.6062	144.845	130.144	101.3	183.158	198.556	158.069	156.633	189.019	144.053	94.7713	95.6895	131.952	171.313	157.378	160.201	206.652	189.608	148.842	173.073	179.468	96.0968	107.697	114.555	97.0004	154.334	139.929	115.706	145.806	150.867	115.562	183.963	184.728	167.512
TAS1R1	0.763245	0.591698	0.547404	0.957126	0	0	0.284407	0.532321	1.45017	1.82294	0.777215	0.535513	1.88287	1.28565	0.758347	0.833639	0.662645	0.57974	0.809608	0.226533	0.696175	0.398327	1.43575	0.343203	0.176843	0.517566	0.501726	1.51985	0.698944	0.937654	1.63643	0.74539	1.7697	0.380088	1.1157	1.01831
ZBTB48	3.81623	3.55019	3.10196	2.87138	1.89459	3.47228	1.70644	1.06464	0.725086	4.7677	3.57519	3.03457	3.92265	2.57131	2.27504	1.94516	4.30719	2.70545	2.22642	2.94492	3.34164	2.98746	4.30724	1.88762	3.00633	2.76035	2.34139	2.48703	3.63451	3.93814	2.45465	2.53433	2.47759	3.80088	3.18772	3.56408
KLHL21	27.4768	30.5711	21.7137	25.8424	28.2731	22.3434	50.6245	61.4831	41.6925	36.7393	45.5448	31.0598	29.8121	22.4071	34.5048	45.5723	42.078	37.6831	59.7086	54.1413	33.2772	42.621	45.7046	25.0538	25.1117	28.9837	26.4243	29.7062	33.6891	30.9426	31.2559	28.9211	29.9965	53.2123	47.9752	38.8654
PHF13	73.0807	58.3809	55.4703	51.2062	50.7167	53.5939	52.8998	49.5058	39.8798	49.0792	47.5656	63.5475	50.9945	68.6907	59.5302	50.852	52.0176	58.1672	56.6726	62.9761	42.8844	53.1767	53.6012	51.3089	63.4866	52.1016	66.2279	60.3795	56.4747	68.8238	52.2022	50.8356	48.0475	58.1535	54.1913	71.2816
THAP3	42.7417	48.322	32.6618	57.7466	52.9028	37.8932	47.496	43.118	35.8918	38.9829	36.5291	46.7681	44.8751	53.0792	41.3299	46.128	44.7285	45.6062	43.7188	43.0412	48.593	33.2603	41.876	38.0955	51.815	41.9228	45.4899	40.3451	51.1627	58.1345	62.1844	56.7987	50.3481	47.321	40.6434	51.4246
DNAJC11	42.3601	66.8619	54.7404	30.9471	45.9074	45.5926	45.7896	52.1674	57.6444	45.9943	41.8142	47.6607	42.9923	35.8147	41.3299	64.3291	52.5146	40.9683	56.6726	57.9924	55.4155	53.3759	50.969	47.1904	45.6255	52.1016	44.8209	52.3657	58.1522	45.945	49.7475	57.5441	50.879	57.5833	58.6541	53.9703
RP11-312B8.1	4.00704	3.15572	3.46689	1.59521	2.47754	3.47228	3.12848	1.3308	3.26289	3.08498	2.1762	3.03457	3.45193	2.75497	1.13752	2.7788	3.31323	2.70545	2.83363	3.17146	2.7847	2.78829	2.6322	3.77523	1.59159	2.24278	3.67933	2.6252	3.35493	2.25037	2.94558	2.53433	2.56607	2.47057	2.2314	4.07323
CAMTA1	73.844	77.5125	77.3665	38.9231	43.1383	59.7836	37.5418	41.2549	55.8317	52.1642	50.519	62.4765	102.146	91.4652	54.2218	57.5211	57.1531	58.747	52.2197	44.8535	80.1993	42.0235	39.483	53.8829	60.3034	66.0759	62.0468	53.0566	69.1955	66.9485	65.4573	62.1656	84.2379	53.2123	52.5974	59.4013
VAMP3	15.0741	13.6091	13.5026	19.7806	22.0064	19.6259	16.2112	20.2282	20.3024	15.7054	17.2542	17.1364	13.9646	14.1422	14.0294	19.3126	16.5661	17.1989	17.8114	19.4818	17.8221	16.5306	13.6396	14.7577	12.5559	13.2842	11.8742	14.6458	18.1725	16.3152	14.237	16.9949	17.4316	16.3438	16.7355	16.8021
PER3	5.91515	7.69208	7.84613	1.75473	2.91475	7.69941	1.13763	2.6616	3.98798	4.06657	4.35241	5.35513	7.8453	6.24461	1.13752	2.63986	1.49095	1.73922	1.01201	1.81226	2.50623	0.995818	1.91433	3.94683	7.25056	6.21079	9.36556	4.69772	2.93557	8.06382	1.63643	1.78894	5.92851	2.66062	2.07202	1.8669
RP3-467L1.4	3.81623	2.36679	3.10196	0.319042	0.582951	0.452906	0.853222	1.3308	1.81272	1.54249	1.70987	1.78504	1.56906	2.20398	1.13752	0.416819	0.828306	0.386493	1.21441	0.679598	1.11388	0.995818	0.239291	0.686406	2.12212	1.5527	1.17069	1.38168	2.5162	1.31271	0.49093	0.149078	0.530911	0.95022	0.956316	0.678872
UTS2	1.14487	0.394465	1.27728	0.478563	0.728688	1.50969	1.42204	0.798481	1.08763	0.701132	0.466329	0.892522	1.09834	1.83665	0.379173	0.27788	0.828306	1.15948	0.809608	1.13266	0.417705	1.19498	0.478582	0.858008	2.82949	1.72522	1.83966	1.79619	1.11831	0.750123	1.1455	0.447234	0.619396	0.190044	0.637544	0
TNFRSF9	1.52649	1.97233	1.27728	1.27617	1.02016	1.50969	0.853222	3.19392	1.45017	0.701132	1.39899	1.24953	1.09834	2.75497	0.758347	0.694699	0.828306	0.966233	0.404804	2.26533	0.696175	0.199164	0.957165	1.54441	1.06106	0.86261	0.668968	0.690841	1.11831	1.31271	0.49093	0.74539	1.59273	1.90044	0.956316	3.22464
PARK7	251.108	262.122	199.985	230.189	207.676	174.52	252.838	256.579	208.1	194.354	214.045	221.881	158.004	158.136	202.099	218.552	226.459	228.611	259.479	258.7	212.194	195.977	223.259	186.702	226.89	236.873	217.08	213.608	214.716	198.407	226.646	207.815	168.918	212.849	191.741	192.8
ERRFI1	15.0741	10.4533	14.415	5.42371	7.57836	5.43488	9.95426	11.9772	9.78867	7.99291	10.1038	9.46073	20.7116	21.1215	16.6836	7.08593	7.12344	8.50285	9.10809	6.56945	5.9871	11.1532	11.9646	13.2133	15.3853	9.83375	12.3759	6.0794	4.19366	4.8758	7.2003	8.34837	5.13214	6.65154	7.33176	9.16477
RP11-431K24.1	4.57947	4.73358	6.56885	2.87138	4.80934	3.92519	3.41289	2.12928	4.35052	5.04815	7.15038	4.81962	5.80552	5.32628	1.89587	3.33456	1.65661	4.83116	2.42882	3.62452	3.34164	4.58076	3.11078	3.08883	4.9516	4.31305	5.51899	4.69772	2.5162	4.8758	3.92744	3.87603	6.37094	4.56106	5.57851	3.7338
SLC45A1	1.33568	3.15572	3.28443	0.478563	0.291475	0.905813	0.284407	1.59696	0.725086	1.26204	1.39899	0.357009	1.72597	2.75497	1.89587	0.416819	0.993968	1.15948	1.01201	0.453065	0.83541	0.995818	0	1.71602	2.4758	2.24278	2.50863	1.51985	1.81725	2.62543	1.47279	1.49078	1.15031	0.570132	1.1157	0.84859
RERE	242.33	261.136	265.856	194.775	193.831	277.33	184.865	218.252	269.37	219.735	198.967	215.098	314.283	318.108	207.787	246.479	258.266	227.644	217.987	199.122	309.519	173.87	176.118	229.431	230.957	240.841	238.153	231.294	285.169	251.479	228.282	221.679	287.311	243.636	214.534	229.459
ENO1	1623.04	1625.39	1452.26	2139.5	2081.13	1204.43	1805.13	1862.86	1554.59	1422.04	1527.38	1211.33	1300.28	1217.88	1156.48	2009.07	1947.68	1289.53	1828.7	1895.4	1324.4	1859.79	1970.8	1539.61	1597.95	1562.01	1461.36	1648.62	1612.88	1115.43	1989.41	1921.17	1118.63	1480.25	1449.93	1362.67
ENO1-AS1	0.954057	0.788931	0.182468	0.478563	0.145738	0.452906	0.284407	1.06464	0.725086	0.981585	1.0881	0.714017	0.156906	0.36733	0	1.11152	0.828306	0.193247	0.404804	0.226533	0.139235	0	0.717873	0.171602	0.530529	0.345044	0.167242	1.38168	0.698944	0.562592	0.98186	1.49078	0.707882	0.570132	0.478158	0.678872
CA6	2.28974	0.788931	0.547404	1.11665	1.31164	1.66066	1.13763	0.798481	1.08763	1.26204	2.1762	1.07103	1.88287	2.20398	0.379173	1.52834	0.662645	0.966233	1.21441	0.906131	1.81005	0.796655	0.478582	0.686406	0.707372	0.86261	0.668968	0.967177	1.81725	0.375061	1.1455	0.894468	0.973337	0.95022	1.75325	0.509154
SLC2A7	0.954057	1.57786	1.09481	0.797605	1.60311	3.47228	1.99085	0.798481	1.08763	1.12181	1.86532	1.42803	1.72597	2.02031	0.379173	1.94516	1.32529	1.93247	3.03603	1.58573	1.94929	1.39415	0.717873	1.71602	0.353686	1.03513	1.17069	2.34886	3.07535	1.50025	3.92744	3.13064	4.68972	1.7104	1.91263	2.71549
SLC2A5	3.4346	3.15572	2.18962	1.59521	3.06049	3.01938	2.27526	0.532321	1.45017	5.3286	4.04152	3.9271	2.82431	1.46932	1.13752	1.66728	1.98794	1.35273	1.21441	2.49186	1.25311	2.98746	3.82866	2.74562	1.76843	3.27792	2.17415	3.17787	5.73134	5.06333	1.96372	1.49078	1.7697	1.7104	3.50649	2.37605
GPR157	6.6784	8.28377	8.21107	8.45461	7.14114	11.9265	9.66985	8.78329	7.25086	7.29177	6.52861	9.46073	11.611	11.5709	7.2043	6.25229	8.1174	6.18389	9.9177	9.7409	9.05027	6.97073	6.70015	8.58008	8.31162	10.1788	7.69314	7.18475	8.52712	9.7516	11.1277	13.2679	13.8037	5.70132	6.05667	8.4859
RP3-510D11.1	2.86217	1.77509	3.46689	2.87138	2.3318	4.98197	2.27526	2.12928	3.26289	2.6643	1.86532	2.14205	6.90387	3.6733	1.51669	2.7788	3.31323	1.93247	2.42882	3.39799	5.9871	2.38996	2.6322	10.8109	4.06739	4.65809	3.67933	3.31604	4.19366	5.06333	4.9093	4.7705	8.84852	1.90044	2.07202	3.22464
RP3-510D11.2	0.381623	0.394465	0.182468	0.478563	0.728688	0.301938	0	0	0.362543	0.701132	0.621772	0.357009	0.627624	1.65298	0	0.27788	0.828306	0.386493	0.809608	0.679598	1.25311	0.597491	0.239291	1.37281	0.353686	0.517566	0.167242	0	0.279578	0.375061	0.818216	1.04355	0.530911	0.95022	0.318772	0.678872
H6PD	11.4487	11.045	14.7799	16.2711	10.9303	13.2853	8.53222	10.1141	11.9639	8.55381	6.06228	10.1747	18.5149	20.0195	8.34182	7.91957	5.46682	5.60415	4.85765	3.39799	6.96175	6.17407	6.93944	10.1245	12.379	15.872	12.8776	9.25727	11.1831	10.8768	17.5098	18.0384	15.9273	7.98185	6.69421	13.5774
SPSB1	6.48758	5.12805	3.46689	2.07377	1.60311	2.11356	4.83492	7.45249	5.43815	3.22521	2.48709	0.892522	7.53149	3.85696	3.41256	2.7788	1.15963	2.31896	2.02402	2.03879	2.7847	1.59331	2.15362	2.74562	3.89055	5.17566	4.85002	1.38168	3.7743	4.8758	2.78194	4.17419	3.62789	3.99092	4.46281	3.22464
SLC25A33	26.1412	33.3323	27.9176	18.664	23.1723	15.8517	32.9913	23.156	29.0035	26.7832	29.2233	28.0252	21.4961	23.8764	27.3005	20.4242	20.8733	22.6098	34.0035	26.9574	22.4168	30.2729	26.8006	17.675	24.4043	20.1851	24.7518	24.7321	24.7426	20.8159	21.7646	21.3182	24.9528	31.3573	29.6458	36.9985
TMEM201	22.3249	16.962	14.05	18.8235	15.4482	17.2104	36.1197	39.6579	24.6529	27.6246	25.1818	26.7756	18.0442	15.2442	23.5088	20.702	21.2046	18.3584	29.7531	35.1126	19.6321	14.7381	18.1861	9.95289	17.1538	18.2873	20.2363	17.4092	20.1296	18.0029	14.7279	15.5041	16.3698	29.2668	24.3861	24.4394
PIK3CD	73.4624	70.6093	66.7833	54.2371	46.9275	46.4984	16.78	22.8898	23.5653	34.7762	41.3479	33.7373	59.1536	54.1812	25.0255	48.2121	43.2376	31.4992	34.2059	38.0575	38.0111	49.3926	53.8405	52.6817	72.3288	75.3921	78.2693	34.9566	37.8828	43.6947	34.2014	29.6665	43.0038	19.3845	22.4734	29.7006
RP11-558F24.4	0.763245	1.77509	0.912341	0	0.145738	0.905813	0.284407	0.798481	1.81272	0.560906	1.24354	0.892522	0.470718	0.918325	2.65421	0.555759	0.331323	0.386493	0.404804	0.226533	0.139235	0.199164	0.239291	0.686406	0.353686	2.07026	1.17069	0.690841	0	0.750123	1.30915	0.596312	0.619396	0.570132	0.318772	0.84859
CLSTN1	96.1689	92.1077	88.4971	99.3816	102.891	102.81	96.4141	95.5516	98.2492	96.0551	103.991	112.636	108.422	98.2608	97.8268	106.984	109.336	94.3043	99.3794	97.409	87.9965	106.353	106.724	110.34	100.27	92.9893	98.8401	85.1116	94.4972	103.517	103.586	92.7266	105.12	91.2211	92.9221	90.6294
CTNNBIP1	118.112	115.381	98.7153	101.934	110.323	117.605	132.534	121.103	112.026	114.285	133.059	106.567	81.5911	102.485	109.202	80.863	95.4209	105.899	85.4137	97.409	96.6291	114.32	99.0665	129.216	91.7815	108.689	104.192	90.2238	80.3786	76.8876	82.1489	92.7266	76.0088	94.4519	82.2432	95.0421
RP11-84A14.5	0.572434	0.394465	2.55455	0.159521	0.728688	1.35872	0.568815	0.26616	0	0.140226	0	0.357009	0.627624	0.550995	1.13752	0.27788	0.662645	0.772986	0.202402	0.906131	0.974645	0.199164	0	0.343203	1.41474	0.86261	0.668968	0.276336	0.139789	0.937654	0.818216	0.447234	0.442426	0.760176	0.318772	0.509154
LZIC	38.5439	33.924	32.8443	41.3159	36.5801	36.9874	51.7621	41.7872	43.5052	35.4773	36.6846	33.7373	28.5569	30.4884	36.4007	31.2615	31.9726	36.3304	39.6708	38.5105	35.0872	37.0444	33.5008	26.5982	31.6549	30.1913	34.1174	34.1275	27.9578	32.2553	36.6561	32.9463	26.4571	33.2577	36.0212	24.9485
RP11-84A14.4	0.190811	0.591698	2.18962	0.638084	1.02016	1.20775	1.42204	0.26616	1.08763	0.280453	0.466329	0.535513	0.627624	0.36733	1.51669	0.833639	0.662645	0.57974	0.607206	1.13266	0.55694	0.796655	0.478582	1.02961	0.884215	0.86261	1.17069	0.414505	0.978522	1.31271	0.818216	0.596312	0.265456	1.33031	0.956316	1.01831
NMNAT1	8.58651	12.0312	11.4955	13.0807	6.70393	8.45425	10.2387	14.3727	14.1392	11.2181	12.9018	15.3514	13.8077	10.4689	12.8919	12.6435	10.6023	7.34337	13.7633	11.7797	12.6704	6.37324	9.81094	8.58008	10.2569	10.0063	8.69659	9.53361	9.78522	12.9396	13.746	12.0753	16.0158	9.69224	10.2007	7.46759
RP11-807G9.2	0.763245	0.986163	0.912341	0.319042	0.437213	0.301938	0.568815	0.798481	2.17526	0.560906	0.932658	1.07103	0.78453	0.183665	0.758347	0.13894	1.15963	1.54597	0.607206	0.226533	0.55694	0.597491	0.717873	0	0.707372	0.690088	0.501726	0.552673	1.2581	1.12518	0.654573	0.447234	0.265456	0.380088	0.159386	0.339436
RBP7	3.24379	3.55019	4.5617	0.638084	0.874426	1.96259	0.853222	0.798481	1.45017	1.54249	2.02076	2.49906	3.76575	2.02031	2.27504	2.63986	2.48492	2.12571	1.61922	1.3592	2.7847	1.99164	1.91433	3.43203	3.18317	4.65809	4.34829	0.414505	2.65599	2.06284	2.78194	2.08709	2.56607	1.90044	1.27509	0.84859
UBE4B	69.0737	74.1595	70.4327	57.9061	60.1896	70.9553	58.3035	55.0952	61.2698	69.8328	71.5038	81.2195	75.9425	71.0784	56.1177	63.0787	67.9211	64.3511	60.7206	73.3966	67.9467	72.0973	66.0444	74.8183	62.7793	69.6989	60.0399	69.9131	75.6258	70.324	67.7483	71.5575	74.4161	74.3072	74.9114	80.1069
KIF1B	117.349	139.641	118.239	96.5102	100.413	125.153	114.332	128.822	127.978	113.303	104.302	124.061	135.253	128.749	122.852	126.713	119.939	120.586	103.225	99.2213	119.464	119.498	105.049	132.305	103.453	107.654	114.394	130.016	143.843	126.958	111.605	110.616	128.127	124.859	115.555	124.234
RN7SL731P	1.52649	2.56403	2.37209	2.71186	2.04033	1.50969	3.41289	3.72625	5.0756	3.50566	1.39899	4.46261	2.5105	1.28565	4.55008	0.833639	1.82227	2.12571	4.25044	2.49186	1.25311	2.1908	5.74299	2.57402	3.00633	2.76035	1.33794	2.21069	0.698944	3.93814	0.654573	1.04355	1.32728	2.47057	1.75325	2.54577
PGD	89.1089	92.5021	88.1321	109.591	100.996	87.5619	119.451	110.457	97.5241	106.853	104.924	117.813	92.8884	80.0779	85.314	118.655	118.779	98.3625	118.203	120.515	104.426	92.0136	97.6308	91.6352	86.2994	95.9222	99.3418	107.495	122.874	93.3903	111.932	110.318	107.775	100.153	123.205	100.303
APITD1	13.7384	11.834	12.4078	14.5164	18.6544	14.493	23.3214	21.8252	17.4021	17.8088	23.9382	16.7794	8.78674	10.1016	17.442	18.3401	16.0691	19.5179	17.4066	17.2165	18.5183	15.5348	16.9897	11.1541	11.8485	15.0094	16.2225	19.0672	16.6349	14.0648	16.3643	18.0384	14.6885	19.7646	16.4168	13.9169
APITD1-CORT	24.6147	22.879	24.2683	26.1614	29.1475	20.2298	45.2208	30.8746	31.1787	34.9164	30.0005	29.2747	21.0254	22.9581	23.5088	25.287	24.6835	21.2571	36.6348	42.5881	31.3279	24.8955	25.8434	20.7638	22.4591	22.2553	21.9087	30.6733	27.119	21.191	24.5465	29.0702	22.5637	31.9274	25.3424	25.6274
CORT	0.763245	1.1834	0.729873	1.27617	1.45738	1.81163	1.13763	1.3308	2.17526	2.24362	0.932658	1.07103	1.88287	1.46932	1.89587	2.0841	1.49095	2.31896	1.82162	1.81226	1.94929	1.79247	0.957165	1.37281	0.884215	0.690088	1.83966	1.51985	1.11831	1.68778	1.96372	1.49078	2.30062	1.33031	1.59386	2.03662
DFFA	133.186	156.011	149.076	178.663	213.068	195.354	118.029	131.217	147.918	127.045	136.634	157.441	115.326	102.669	151.29	200.907	205.42	188.029	222.237	217.471	264.268	164.509	146.685	195.111	141.828	156.132	139.982	120.345	117.283	126.208	230.41	229.878	192.101	91.6012	105.195	118.803
RP5-1113E3.3	5.15191	4.73358	6.75132	2.87138	4.08065	5.88778	6.25696	4.52473	5.80069	2.52408	4.19696	4.2841	2.19668	4.04063	6.44595	5.55759	4.47285	3.28519	3.44083	5.21025	3.48087	4.58076	4.06795	5.31965	3.36002	4.65809	4.01381	3.31604	3.63451	5.43839	5.07294	6.1122	2.56607	4.37101	2.86895	3.05492
PEX14	29.0033	28.2043	29.9248	32.0637	31.1879	43.479	36.6885	35.3993	42.055	34.9164	40.1043	44.2691	43.6199	41.692	34.884	39.5978	33.4636	37.8763	43.7188	35.3391	44.9729	32.6628	36.133	35.6931	31.478	26.9134	27.2605	44.7665	42.356	42.1944	41.8927	41.1455	45.3044	45.4205	39.3684	40.5626
CASZ1	5.53353	7.49484	8.576	2.71186	4.08065	2.56647	5.11933	3.19392	2.5378	4.06657	5.12962	5.71214	9.41436	10.6526	5.30843	1.94516	3.31323	3.67168	5.46485	7.92864	7.79716	1.99164	2.15362	0.171602	7.4274	9.14366	10.2018	6.49391	5.45176	8.06382	6.38209	5.66497	9.46792	7.22167	6.05667	4.07323
RP4-734G22.3	2.09892	0.986163	0.364936	1.43569	1.60311	0.905813	0.568815	2.12928	1.81272	0.841359	1.0881	1.07103	0.941436	0.550995	2.27504	0.694699	1.32529	0.966233	2.22642	2.49186	0.974645	0	0.478582	0.514805	1.2379	2.41531	1.33794	0.414505	0.838733	0.937654	1.47279	0.447234	0.442426	0.380088	0.637544	0.169718
C1orf127	1.7173	0.986163	1.45975	0.319042	0.437213	1.05678	0.568815	1.06464	1.45017	1.54249	0.932658	1.96355	0.78453	0.73466	0.758347	0.416819	1.49095	0.966233	0.404804	0.906131	0.83541	0.995818	2.6322	0.858008	0.884215	0.517566	0.836211	0.690841	1.67747	1.68778	0.98186	0.74539	1.50425	1.33031	2.07202	1.18803
TARDBP	46.9396	41.0244	52.5508	50.4086	60.0439	49.3668	71.1018	58.023	58.3695	59.5962	53.7833	81.755	45.8166	50.5079	59.9094	50.2962	51.355	59.3267	57.887	62.9761	49.0107	53.3759	39.2437	43.93	51.815	50.894	56.6951	70.4658	50.0444	50.8208	56.4569	52.9227	45.3929	57.2032	53.0756	60.0802
MASP2	1.7173	1.77509	2.37209	1.11665	1.60311	1.50969	1.13763	1.3308	1.08763	3.36543	2.95342	1.96355	1.88287	1.28565	0.379173	0.27788	0.165661	1.93247	1.41681	2.26533	0.417705	1.19498	2.15362	1.20121	1.2379	1.38018	2.34139	1.10535	1.39789	1.12518	0.327287	0.894468	2.74304	1.7104	2.39079	1.69718
RP4-635E18.8	1.33568	1.38063	0	0.159521	0.582951	0.754844	0.853222	0.798481	0.725086	0.280453	0.310886	1.07103	0.156906	1.28565	1.51669	0.416819	1.32529	0.193247	0.607206	0.453065	0.55694	0.796655	0.717873	0	1.06106	1.03513	0.501726	1.24351	0.698944	0.937654	0.49093	0.894468	0.0884852	0.380088	0.478158	0.339436
SRM	87.01	99.208	74.447	130.169	108.137	54.8017	133.671	113.384	98.9743	99.2803	90.4679	87.1101	56.9569	42.7939	71.2846	115.459	94.4269	82.1298	115.976	113.266	77.5539	90.6195	91.1699	61.0901	72.1519	80.9128	72.2486	71.2948	73.2493	50.6333	73.9668	77.5206	49.1978	93.6917	94.8347	80.7858
EXOSC10	92.7343	101.772	85.5776	111.505	100.413	87.109	108.075	100.875	98.6118	94.5126	119.691	104.247	87.0829	91.8325	107.306	111.708	119.607	99.3287	120.024	114.626	97.8822	106.154	123.714	91.8068	85.7688	89.1938	79.2728	117.996	114.487	103.892	112.096	112.703	103.174	121.438	125.277	127.967
RP4-635E18.6	0.954057	1.97233	1.27728	2.87138	3.35197	4.07616	3.41289	2.39544	2.5378	2.1034	2.33165	3.21308	0.156906	0.36733	1.89587	2.36198	2.1536	4.25142	2.42882	2.26533	1.94929	1.39415	2.87149	1.71602	2.12212	1.5527	0.501726	2.48703	2.09683	0.750123	0.818216	2.23617	2.56607	3.42079	2.70956	2.71549
MTOR	77.2786	82.246	72.6223	75.2939	76.9495	71.2573	71.6707	65.4755	69.2458	72.6373	69.9494	71.4017	61.5072	65.7521	68.6304	72.9434	89.9541	81.1636	89.4617	91.9723	89.2496	80.8605	76.8125	84.2563	67.2003	68.8362	67.0641	77.5124	87.6476	78.9504	77.076	80.6512	71.1421	67.0855	66.1452	68.7358
UBIAD1	34.1552	37.0797	32.6618	33.4994	42.4096	39.1009	46.6428	44.4488	37.3419	41.2266	43.3686	42.127	25.7326	20.2031	32.2297	33.3456	33.9606	40.5818	43.9212	47.7984	30.3532	38.2394	35.1758	35.3499	32.1854	31.2265	31.4415	42.4176	34.6676	29.2548	25.0374	25.0451	30.5274	40.2893	48.6127	40.5626
PTCHD2	9.92219	11.4395	13.5026	2.71186	1.74885	3.77422	1.42204	2.12928	0.725086	4.62747	1.70987	5.53363	13.337	10.6526	3.79173	1.80622	1.82227	3.28519	3.23843	1.13266	1.94929	0.995818	1.43575	2.23082	7.25056	10.1788	12.7104	5.25039	6.98944	6.93864	3.60015	4.17419	5.66305	1.90044	3.02833	7.46759
FBXO2	51.9007	58.9726	50.1787	4.94515	3.64344	10.8698	1.99085	2.12928	3.62543	4.34702	7.46127	10.1747	29.6552	23.6928	12.5127	14.3108	12.9216	10.4353	9.31049	7.70211	16.4297	13.9415	17.229	44.1016	45.8023	46.4084	54.8554	14.5077	14.538	28.6922	8.01852	7.00667	22.5637	6.84158	6.21606	17.6507
FBXO44	4.00704	6.31145	7.29873	2.71186	2.76901	4.68003	2.27526	2.92776	1.08763	2.24362	1.70987	3.03457	6.74696	5.14262	1.13752	2.22304	4.47285	1.54597	2.83363	2.71839	2.36699	2.1908	1.91433	3.26043	4.77476	4.83061	6.68968	3.86871	3.91409	4.31321	5.07294	5.06865	4.51275	2.66062	3.98465	2.37605
FBXO6	10.6854	13.0174	14.415	3.19042	4.37213	5.43488	3.9817	5.32321	5.80069	5.18838	4.97418	5.89064	6.74696	6.97927	6.44595	5.27971	2.81624	4.25142	6.88167	3.62452	3.48087	4.77993	6.70015	8.92328	15.5622	10.0063	12.2087	5.38856	5.87113	2.62543	3.76379	6.26128	6.28245	4.7511	3.98465	8.31618
MAD2L2	163.144	178.496	168.418	159.84	156.376	160.178	102.387	94.7531	89.1856	110.498	125.443	115.671	126.78	115.709	100.102	130.881	136.671	123.291	127.513	130.256	107.629	152.559	147.882	178.466	113.887	157.513	169.082	115.647	106.24	141.773	125.842	109.125	140.868	113.076	109.498	145.109
DRAXIN	57.625	75.1457	43.6099	94.915	89.0457	102.659	77.6432	69.734	57.6444	91.2874	86.8927	113.172	68.7249	58.2218	59.5302	54.1865	46.7165	66.6701	76.7104	79.513	58.3395	73.8897	82.0769	83.9131	47.5708	55.207	52.8485	60.5177	63.8835	77.8252	64.6391	60.5257	106.359	74.3072	88.778	88.2534
AGTRAP	32.8195	33.3323	27.7352	29.5114	25.3583	27.3254	22.7526	22.6236	23.5653	24.5396	22.8501	25.5261	46.9149	39.6716	34.884	28.7605	21.3703	32.4654	21.0498	21.9737	34.8087	23.3022	24.647	35.8647	24.758	23.9805	33.2812	25.4229	31.8719	38.0687	27.4921	28.0267	29.908	24.7057	24.7048	29.5309
C1orf167	8.58651	14.0035	8.576	3.0309	5.10082	12.5304	8.53222	6.38785	12.689	6.31019	8.86026	6.42616	8.15911	5.32628	6.82512	5.14077	2.81624	7.53662	8.90569	8.38171	5.84787	10.5557	13.4003	12.1837	8.84215	5.5207	9.70004	4.83589	6.2905	7.68876	9.16402	6.41036	10.8837	9.69224	7.33176	10.0134
MTHFR	14.8833	13.0174	9.12341	6.8594	7.72409	9.96394	11.0919	18.0989	11.6014	9.67562	8.86026	14.9944	13.0232	14.1422	18.5795	8.19745	9.93968	13.1408	13.9657	12.4593	15.1766	16.7297	10.2895	11.6689	8.13478	11.3864	5.51899	10.9153	9.08627	13.3147	11.455	15.5041	16.1928	13.3031	16.8949	16.1232
CLCN6	15.6465	18.7371	13.5026	16.9092	12.0962	20.5318	23.8902	24.4868	15.2268	22.4362	18.4977	22.4915	20.084	19.6522	10.2377	19.1737	20.7077	21.8369	22.4666	20.3879	27.2901	15.5348	17.4683	16.1305	12.9095	20.3576	16.3897	19.2054	22.7856	25.1291	20.6191	17.8894	21.3249	23.7555	23.4297	20.7056
NPPA-AS1	4.38866	2.95849	4.0143	3.8285	6.55819	4.831	5.97255	6.65401	8.33849	1.54249	3.57519	4.2841	6.11934	6.7956	9.10016	4.30713	3.64455	5.21766	3.23843	4.53065	1.81005	5.77575	5.5037	3.26043	4.77476	3.45044	5.68623	4.28321	2.37641	9.189	3.60015	4.91958	3.45092	5.51128	4.46281	4.41267
NPPB	179.935	98.6163	133.384	13.5593	15.8854	1.50969	202.498	214.525	292.572	9.5354	10.4147	4.99812	92.4177	102.852	167.216	22.2304	31.1443	7.34337	20.0378	20.6145	12.9489	96.3952	97.3915	36.0363	188.515	132.842	114.728	4.69772	3.7743	2.81296	5.07294	6.41036	0.530911	26.4161	22.314	39.0351
KIAA2013	103.229	64.2979	83.7529	126.5	122.128	100.847	123.717	118.708	81.5722	91.8483	104.302	99.7839	77.1978	88.7102	110.719	109.901	88.9601	122.518	113.548	116.891	95.7937	127.465	119.885	95.0672	92.8426	91.9542	91.9832	95.3361	77.3032	82.326	83.2944	88.5524	67.6912	97.6826	95.1535	96.7393
PLOD1	42.9325	43.3912	31.567	37.3279	35.8515	40.9125	46.3584	41.2549	37.7045	23.8385	23.161	28.7392	39.2265	40.7736	34.1256	38.6253	33.6292	28.214	33.1939	24.4655	22.8345	30.6712	29.9114	41.356	28.4717	31.399	32.1105	22.6596	26.0007	29.0673	25.692	21.4672	22.5637	16.9139	18.6482	24.1
MFN2	49.9926	46.3497	44.1573	68.9131	56.5462	45.2906	85.3222	70.2663	61.6323	74.32	76.0117	65.1541	48.9547	49.9569	39.0549	57.2432	60.632	64.3511	78.1272	94.2376	53.1878	75.6822	78.4875	42.214	41.9118	37.9548	41.1416	69.0841	56.1951	60.3849	72.3303	70.9612	56.2766	73.1669	78.4179	78.4097
MIIP	29.3849	28.5987	26.6403	38.1255	30.6049	26.1176	23.8902	30.6084	18.4897	28.1855	30.4668	28.7392	37.5005	31.0394	29.5755	37.6527	28.4937	33.4317	29.1459	29.6758	30.6317	27.2854	21.2969	26.9414	27.4107	32.9517	27.0932	28.0481	28.9363	29.4423	23.7283	24.1506	30.9698	26.9862	24.5455	30.719
TNFRSF8	22.8974	29.1904	16.2397	26.1614	27.6901	12.5304	7.96341	10.9126	9.42612	46.6954	40.8815	23.9196	13.1801	10.6526	15.1669	35.0128	33.7949	27.6343	15.7874	23.1063	16.9867	17.7256	19.6219	9.26648	20.5138	19.495	13.5466	19.6199	17.7532	11.6269	10.9641	12.8207	13.3613	23.3754	23.111	23.7605
TNFRSF1B	3.24379	3.55019	2.91949	4.46659	1.60311	2.71744	3.12848	1.59696	3.26289	2.38385	3.57519	3.57009	2.6674	1.83665	0.758347	3.05668	2.1536	1.73922	1.61922	1.81226	2.36699	2.38996	1.19646	2.74562	2.4758	1.72522	2.00691	1.38168	1.53768	3.00049	2.94558	2.68341	3.18547	1.52035	2.70956	2.03662
VPS13D	63.731	63.5089	58.3898	58.3847	62.5214	68.3889	50.9089	58.5553	56.9193	53.5665	52.3843	54.4438	63.2331	67.4051	45.5008	54.0476	64.2766	51.9833	58.2918	53.0086	74.4907	54.1725	51.6869	78.7651	55.8824	52.1016	56.5278	59.6887	56.3349	61.6976	74.785	64.2526	77.1591	57.7734	53.3943	66.19
DHRS3	28.6217	35.6991	35.2164	17.2283	15.7397	35.6286	11.9451	12.7757	15.5894	15.4249	19.7413	44.0906	50.053	35.2637	8.72099	31.1225	24.3522	25.1221	16.7994	18.1226	28.5432	33.8578	34.2186	93.3512	24.5812	23.808	30.1036	19.3435	27.818	41.0692	31.9104	27.7285	46.9856	19.1944	14.5041	49.5577
RP11-474O21.5	0.763245	0.197233	0.912341	0.478563	0.291475	0.754844	0	0	0	0.420679	0.155443	0.535513	0.156906	0.183665	0	0.416819	1.32529	0.193247	0.202402	0	0.55694	0.796655	0.478582	3.94683	0.530529	0.517566	0	0.414505	0.559155	0.750123	0.327287	0.894468	1.68122	0	0.159386	0.678872
AADACL4	0.190811	0.197233	0.364936	0.159521	0.291475	0.603875	0.284407	0.798481	0.362543	0.841359	0.310886	0.714017	0.941436	0.918325	0	0.27788	0.165661	0	0.202402	0.453065	0.696175	0.199164	0.239291	0.343203	0.353686	0.345044	0.167242	0.552673	1.2581	0.562592	1.47279	0.447234	0.265456	0.760176	0.159386	0.339436
AADACL3	2.48055	3.94465	0.912341	0.957126	1.1659	0.905813	0.853222	1.3308	1.08763	1.26204	2.02076	0.892522	0.941436	0.36733	0.379173	4.30713	2.48492	2.70545	0.809608	0.453065	1.39235	26.8871	24.647	14.0713	2.82949	2.58783	1.00345	1.10535	1.53768	1.12518	2.29101	3.13064	2.92001	5.13119	5.41913	3.39436
PRAMEF6	1.52649	2.16956	3.10196	2.07377	2.62328	3.77422	0.853222	1.06464	1.08763	0.981585	3.41975	1.42803	2.35359	2.38764	1.13752	1.11152	0.828306	0.772986	1.01201	1.58573	0.974645	0.597491	0.957165	1.37281	1.2379	1.5527	0.501726	0.552673	1.2581	2.06284	1.80008	1.04355	3.0085	2.28053	2.86895	1.18803
LRRC38	0.954057	1.1834	0.729873	0.319042	0.437213	0.452906	0.568815	0	0.362543	0.981585	0.932658	0.535513	1.09834	0.36733	0.379173	0.416819	0	0.193247	0.202402	0	0.27847	0.796655	0.478582	0.686406	0	0.86261	0.668968	0.138168	0.978522	1.31271	0.98186	0.298156	1.23879	1.14026	1.27509	0.169718
PDPN	101.321	95.2634	113.495	121.236	108.137	120.775	47.2116	54.0306	33.7165	77.8257	77.5661	114.957	71.2353	77.5066	35.2631	120.739	125.903	96.0435	58.6966	57.5393	61.6811	78.4705	99.7844	135.908	94.4341	96.7848	101.181	58.0306	54.5176	64.323	71.1848	76.1789	88.3082	53.4024	58.0165	84.6893
PRDM2	34.5368	35.3047	31.0196	40.0398	41.3895	46.4984	42.3767	38.8594	48.2182	42.4886	48.0319	46.0541	39.3834	39.8553	42.0883	38.3474	36.6111	37.8763	32.7891	28.3166	33.5556	34.8536	33.0222	27.2846	28.4717	35.1945	30.7725	52.7803	44.8722	48.5705	41.5654	40.5492	46.6317	48.8413	43.1936	40.5626
RP4-704D23.1	0.763245	0	0.182468	1.43569	2.3318	1.96259	0	0	0.362543	0	0.155443	0.178504	0	0.36733	0	0.27788	0.331323	0	0.607206	0.679598	0.27847	0.796655	1.91433	1.20121	0	0	0	0	0.139789	0.187531	2.45465	3.13064	1.41576	0	0.318772	0
KAZN	127.653	156.603	143.42	183.928	193.54	138.136	195.103	262.966	331.002	184.818	189.33	168.865	137.764	140.687	131.194	292.051	295.54	169.477	234.786	211.355	324.974	234.216	264.895	238.526	130.51	132.497	132.623	127.115	170.682	146.461	202.754	190.522	208.117	188.714	156.039	132.041
TMEM51-AS1	1.14487	1.57786	1.09481	1.43569	0.582951	3.01938	0.568815	0.532321	3.62543	0.701132	0.621772	1.96355	1.72597	3.48963	1.13752	0.555759	1.15963	1.35273	1.21441	0.453065	3.62011	0.995818	0.478582	1.54441	0.884215	1.5527	2.50863	0.829009	1.39789	2.81296	1.1455	2.23617	8.93701	1.52035	0	1.18803
TMEM51	24.9963	22.6818	28.1001	25.8424	27.8359	77.447	29.8628	34.3347	46.7681	32.5325	32.643	74.4363	33.1072	34.8963	26.9213	24.1755	22.6956	26.4748	41.4924	33.7534	48.593	30.472	40.6795	54.9125	29.3559	19.3225	28.4312	20.5871	24.7426	54.9465	34.3651	39.0585	94.0598	23.7555	24.3861	43.7872
FHAD1	3.05298	5.52252	3.46689	2.71186	3.78918	5.28391	2.27526	5.32321	2.90035	4.20679	5.90684	4.99812	10.3558	7.3466	3.41256	3.05668	3.31323	3.47844	4.85765	2.26533	4.73399	2.58913	3.82866	4.63324	4.06739	3.968	2.50863	7.87559	7.40881	5.62592	6.38209	4.62142	6.28245	5.70132	6.21606	4.92182
EFHD2	11.8303	9.86163	15.1449	7.65701	8.45278	6.03875	17.6333	11.1787	11.6014	8.83426	7.9276	16.6009	8.15911	6.97927	12.8919	6.53017	4.63852	5.02441	12.1441	10.194	7.51869	4.58076	3.35008	6.69246	8.66531	10.0063	12.3759	6.77024	4.61303	6.93864	7.2003	6.1122	9.37943	9.31216	8.44746	10.0134
CTRC	0.190811	0.394465	0.182468	0	0	0	0	0.532321	0	0.280453	0.310886	0.178504	0.941436	1.10199	0.379173	0.555759	0.662645	0.193247	0.404804	0.679598	0.27847	0	0	0	0	0	0.501726	0.276336	0.559155	0.562592	0.49093	0.298156	0.796367	0.570132	0.956316	0.509154
CELA2A	16.4098	7.29761	27.0053	15.9521	13.6993	25.2118	61.7164	58.2891	62.72	31.5509	39.0162	21.4205	17.7304	17.4482	50.4301	13.1993	31.6413	27.0545	40.0756	38.7371	21.8599	35.4511	24.647	20.5922	19.9833	16.2171	11.7069	23.9031	11.6025	8.43888	15.7098	13.5661	16.9892	16.5338	12.2727	18.1598
CELA2B	5.91515	7.29761	6.56885	7.01892	4.08065	6.34069	3.9817	6.38785	6.16323	5.04815	6.52861	4.46261	8.78674	9.91791	6.44595	5.55759	5.96381	6.76363	3.84564	4.07759	7.79716	3.98327	3.82866	6.00605	10.08	5.86575	8.02762	3.73054	4.19366	3.93814	5.40023	7.15575	6.37094	3.99092	4.6222	3.22464
CASP9	22.3249	13.8063	15.6923	12.1236	10.4931	22.6453	9.66985	12.5095	9.78867	15.2847	14.6116	16.9579	21.8099	18.3665	12.5127	10.8373	12.9216	14.3002	10.1201	8.60824	12.3919	6.97073	7.17873	14.4145	18.9222	16.5621	18.2294	14.0932	13.0004	10.1267	12.9278	12.6716	13.6267	11.0226	9.56316	12.8986
DNAJC16	53.2364	58.7753	39.0482	51.8443	55.9632	49.5178	61.432	59.6199	51.4811	50.9022	67.7732	62.4765	59.1536	50.1405	45.5008	53.9086	40.2557	58.1672	43.7188	65.2414	45.3906	44.2143	46.6618	39.64	54.2908	62.2804	49.8381	54.0238	51.5821	64.5106	54.4932	55.308	59.993	60.434	65.3483	61.6076
RP4-680D5.2	0.190811	1.1834	1.82468	0.638084	0.291475	0.603875	0.568815	0.532321	0.362543	0.841359	2.95342	1.42803	0.470718	1.10199	0.758347	0	0.331323	0.193247	0.202402	0.226533	0.55694	1.19498	0.957165	0.686406	0.353686	0.690088	0.501726	0.276336	0	0.562592	0.327287	0.149078	0.530911	1.14026	1.91263	0.339436
DDI2	91.5894	108.084	87.0373	91.7246	88.0255	85.9012	109.781	114.981	100.787	102.085	99.9499	106.567	72.0199	60.9768	91.0016	96.1463	102.544	106.479	125.489	127.764	91.4774	92.8103	96.9129	78.0787	73.9204	87.6411	81.7814	81.2429	83.3141	62.2602	57.7661	66.1907	59.1966	94.0718	103.76	87.9139
PLEKHM2	32.8195	43.7857	33.2092	67.1583	57.7121	55.1036	36.973	35.9317	47.1306	48.2379	65.7524	57.8354	83.1602	56.2015	37.159	71.4151	61.9573	55.4618	48.7789	28.9962	60.0103	44.4135	46.6618	46.504	43.5034	41.2327	49.5037	56.2345	63.4641	47.2577	78.7124	45.6179	66.6294	48.8413	58.0165	67.7175
RP11-288I21.1	38.7347	25.6403	46.7118	35.8922	34.6856	41.3655	54.8906	69.4679	36.9794	28.6062	38.0836	44.9831	23.379	31.5904	74.6972	53.3529	46.2195	43.094	53.0293	62.523	34.2518	67.3173	63.4122	40.8412	40.497	41.0602	43.3157	40.6215	31.3127	46.1326	32.7287	52.1773	37.1638	44.0902	42.8748	39.0351
RP11-169K16.4	0.763245	0.394465	0.729873	0.478563	0.437213	1.81163	0.284407	0.532321	0.725086	0.841359	1.55443	1.42803	2.5105	2.38764	1.13752	0.833639	0.496984	1.15948	0.607206	0.679598	0.83541	1.59331	1.91433	0.514805	1.76843	0.86261	0.836211	1.93435	0.559155	0.750123	0.818216	0.894468	1.59273	0.380088	1.43447	1.52746
FBLIM1	35.6817	38.4604	33.2092	17.8663	18.0715	22.3434	32.4224	34.6009	27.5533	22.1558	24.8709	18.5645	31.3812	25.8968	47.3967	28.4827	25.8432	24.9288	20.645	16.7634	14.6197	47.401	42.1152	41.6992	31.3012	35.367	35.7898	16.5802	15.9359	17.4404	11.2914	11.7772	13.4498	37.6287	40.0059	39.8837
RP11-169K16.7	0.381623	0.197233	0	0.957126	0.582951	1.20775	0.853222	0	0.362543	0.701132	0	0.357009	1.41215	1.28565	1.13752	0.694699	0.496984	1.15948	0.404804	0.906131	0.417705	0.597491	0.239291	0.858008	0.353686	0.345044	0.668968	0.552673	0.559155	0.187531	0.49093	0.447234	1.06182	0.95022	0.478158	0
RP11-169K16.9	17.9363	23.2735	20.6189	14.5164	13.2621	23.5511	14.2204	17.8327	13.0516	15.9858	18.4977	20.3495	24.4773	21.3051	13.2711	16.256	14.5782	15.8462	16.3946	15.1777	12.3919	18.3231	20.579	24.7106	15.2085	15.6995	16.2225	12.7115	14.9574	18.9406	18.328	19.8274	19.4667	14.6334	16.4168	14.5957
SPEN	53.8088	57.0002	56.5651	40.6778	46.9275	69.5966	62.5696	66.8063	61.9949	65.626	61.7109	74.6148	58.6829	58.0381	50.8092	62.8008	55.1652	54.4955	64.971	66.1475	61.9596	62.3382	58.8656	63.6642	46.6865	51.239	56.3606	58.4451	65.8405	69.3864	83.2944	74.539	85.9191	64.805	70.1299	67.378
ZBTB17	6.6784	5.91698	7.66366	6.38084	6.84967	6.94456	4.55052	5.05705	7.97595	9.39517	8.39393	8.74671	8.00221	7.16293	4.92926	7.22487	8.44873	9.08259	8.70329	6.79598	5.84787	12.9456	4.54653	8.23687	6.36635	9.66123	7.02417	6.21757	9.08627	9.56407	7.2003	8.34837	8.4061	8.36194	8.44746	7.29787
CLCNKA	0.954057	0.788931	1.45975	0.638084	0.874426	0.754844	0	0.532321	0	0.420679	0.466329	1.24953	0.78453	0.73466	0.379173	0.694699	0.165661	0.57974	0.202402	0.679598	0.83541	0.597491	0.717873	0.858008	1.2379	0.690088	1.17069	0.414505	0.139789	0.187531	0	0.74539	1.85819	1.14026	1.91263	0.678872
CLCNKB	2.67136	1.97233	1.45975	0.638084	0.437213	1.66066	0.284407	1.06464	0	1.68272	1.24354	0.892522	0.941436	2.38764	0.758347	0.694699	0.331323	0.57974	0.202402	0.906131	1.53158	0.199164	0.717873	1.37281	0.707372	2.76035	1.83966	0.414505	0.838733	0.937654	0.327287	1.63986	2.65456	0.570132	1.75325	0.84859
FAM131C	0	0.197233	0	0.319042	0.291475	0	0	0	0	0.280453	0.155443	0	0.470718	0.918325	0.379173	0	0.165661	0.386493	0	0	0	0.199164	0.239291	0.514805	0.176843	0.690088	0.836211	0.138168	0.139789	0.937654	0.163643	0.447234	0.353941	0.380088	0.318772	0.169718
EPHA2	19.8444	5.52252	18.7942	64.925	55.3803	22.4944	155.855	110.19	97.1616	58.8951	105.857	53.1943	30.4398	36.3657	152.428	67.1079	55.8279	78.2649	65.3759	82.0048	21.7207	153.555	142.857	27.7994	49.516	35.5395	36.2915	73.3673	38.5817	31.1301	25.2011	21.6163	17.4316	172.56	112.048	77.052
ARHGEF19-AS1	48.8477	51.2805	40.143	11.8046	10.2016	7.69941	5.97255	6.38785	3.62543	11.6388	11.3473	15.8869	17.1028	16.5298	11.7544	9.44791	9.11137	4.05818	6.67927	9.06131	8.91104	7.36906	7.41803	7.89367	40.8507	48.8237	51.6778	11.0535	10.0648	10.8768	6.87302	7.60298	4.68972	11.4026	11.4758	14.9352
ARHGEF19	17.5546	22.2873	22.4436	2.23329	1.02016	0.905813	0.568815	1.59696	0.725086	3.36543	4.19696	2.14205	6.43315	8.44859	3.79173	1.52834	2.81624	1.93247	2.63123	0.679598	0.974645	1.59331	1.19646	2.23082	15.9159	21.7378	19.0656	2.76336	2.93557	2.06284	1.96372	1.04355	0.796367	4.18097	5.10035	4.41267
ANO7P1	1.14487	0.986163	0.729873	0.319042	0.582951	1.50969	0	0.26616	0.362543	0.981585	0.466329	0.357009	0.313812	0.550995	0	0.416819	0.165661	0.386493	0.202402	0	0.696175	0.398327	0.717873	1.02961	0.530529	1.38018	1.33794	0.414505	0.559155	0.562592	0.654573	0.298156	0.265456	0.570132	0.159386	0.169718
RSG1	0.381623	1.38063	3.10196	2.39281	2.3318	1.35872	0.284407	0.26616	1.08763	0.981585	1.0881	0.535513	0.941436	1.46932	0.379173	1.11152	0.165661	0	0.607206	1.3592	0.55694	1.59331	1.67504	0.858008	3.00633	1.38018	1.83966	1.38168	0.838733	1.68778	1.1455	1.19262	1.41576	0.570132	0.637544	1.01831
FBXO42	36.6358	45.758	35.9462	31.4256	29.5847	27.1744	26.1655	23.156	33.354	31.9716	31.3995	37.8429	38.5989	38.2023	35.2631	34.1792	35.7828	29.3735	35.218	25.8247	37.8719	30.8704	30.1507	35.3499	38.1981	39.1625	37.295	35.0947	40.1194	38.4438	46.311	44.5743	33.8014	41.8097	41.9185	32.4161
SZRD1	34.346	51.2805	46.3469	56.7895	48.6764	34.7228	65.9825	58.2891	51.8437	48.2379	46.4775	49.9812	40.3249	41.5083	47.7759	59.6052	50.1954	47.1522	44.5284	52.5556	45.6691	62.5374	53.1226	43.072	47.7476	50.3764	46.6605	53.4711	48.0874	40.8817	68.5665	57.9914	48.9323	55.1128	59.6104	53.4612
SPATA21	23.0882	16.7648	12.0429	19.6211	24.0467	14.644	39.5326	36.464	32.9914	18.0892	26.2699	20.7065	16.1613	12.6729	21.2337	10.4205	11.265	19.1314	33.5987	28.5431	16.4297	18.7214	17.7075	10.1245	18.038	12.9391	10.7035	10.7771	9.64543	15.3775	12.2732	18.6348	15.3079	16.1537	12.5915	22.2331
NECAP2	14.3108	9.26994	14.5975	27.9162	25.2126	24.9099	33.2757	31.1408	26.4657	23.2776	26.1144	28.2037	21.653	22.5908	31.8506	22.3693	28.9907	32.6587	31.3723	34.886	20.746	36.447	26.8006	22.823	20.3369	19.6675	18.3966	27.7718	26.0007	19.8783	26.6739	24.4488	23.5371	24.5157	23.5891	25.6274
RP4-798A10.2	4.77028	5.32528	5.29158	6.8594	6.84967	7.39747	1.99085	2.6616	3.98798	4.06657	3.41975	4.1056	5.96243	8.81592	4.55008	6.39123	4.30719	6.37714	3.64324	6.34291	5.70863	4.18244	2.39291	5.49125	7.4274	5.17566	5.35175	9.39544	6.70986	7.50123	5.72751	6.70851	8.14064	2.47057	4.14404	4.7521
CROCCP3	12.9752	14.9897	14.5975	6.69988	9.61868	13.7382	8.81663	6.65401	10.1512	12.0595	12.1246	12.1383	16.1613	14.5095	8.34182	10.8373	13.2529	10.8218	11.3345	5.66332	14.3412	8.7632	6.46086	14.7577	11.8485	15.1819	13.7139	13.2641	9.08627	14.2523	9.8186	11.9262	13.8037	8.17189	12.9103	12.3894
RNU1-1	0.190811	0	0.729873	0.319042	0.145738	0.603875	0.284407	0.798481	1.08763	0.140226	0.310886	0.714017	0.313812	0.183665	0	0.555759	0.496984	0	0.809608	0.453065	0.83541	0.199164	0.239291	0.171602	0	0.345044	0.334484	0.414505	0.698944	1.31271	0.654573	0.74539	1.7697	0.380088	0.159386	0
RP4-798A10.4	5.34272	2.76126	4.19677	3.0309	4.6636	4.3781	1.70644	0.798481	0.725086	0.560906	2.79798	1.96355	0.470718	1.46932	1.89587	1.80622	1.98794	1.54597	0.607206	1.13266	0.974645	2.38996	3.11078	4.46164	1.94527	5.5207	5.35175	2.6252	0.838733	3.00049	1.47279	0.894468	0.353941	0.95022	0.318772	1.8669
U1_1	1.7173	2.16956	0.547404	0.638084	1.31164	1.05678	1.99085	0	1.08763	0.841359	0.466329	0	1.25525	1.28565	1.51669	0.972579	1.32529	1.54597	1.01201	0.453065	1.81005	1.79247	0.239291	1.54441	1.06106	1.38018	1.33794	1.24351	0.698944	0.562592	0.818216	3.13064	2.65456	0.570132	0.478158	1.8669
NBPF1	42.5509	38.2631	37.7709	46.5801	54.2144	54.8017	71.6707	69.4679	56.5567	92.4092	93.8876	76.7569	60.4088	59.8748	46.6383	33.0677	35.4515	36.5236	42.9092	48.2515	44.416	46.8035	52.6441	47.5336	34.6612	35.8846	35.9571	52.9184	56.1951	44.2572	45.6565	46.6614	49.5517	67.0855	65.0295	43.957
CROCCP2	20.226	20.5122	16.0572	16.5902	16.6141	17.6633	13.936	13.0419	14.8643	19.3512	18.4977	18.2074	23.2221	22.2235	19.3378	13.4772	12.0933	9.66233	14.5729	14.7246	18.1005	12.5473	11.0074	13.8997	15.0317	14.1468	16.3897	21.6924	18.3123	18.1905	13.4187	13.2679	15.2195	16.3438	20.5608	16.9718
MST1P2	3.4346	1.57786	2.37209	0.797605	1.02016	1.35872	0.568815	0.532321	1.45017	0.560906	0	0.357009	2.98121	2.93864	2.27504	0.694699	0.662645	0.966233	0	0	0.417705	0.398327	0.478582	0.343203	2.65264	2.58783	2.34139	0.829009	0.419366	0.562592	0.163643	0.74539	1.06182	0	0.318772	0.339436
RNU1-3	0	0.591698	0.364936	0.159521	0.145738	0.301938	0.568815	0.532321	0.725086	0.280453	0.155443	0.357009	0.627624	0	0.758347	0.13894	0.496984	0.57974	0.404804	0.226533	0.139235	0.796655	0	0.858008	0.707372	0.345044	0.167242	0.690841	0.978522	0.562592	0.49093	0.298156	1.23879	0.760176	0.637544	0.509154
EIF1AXP1	1.52649	2.36679	1.82468	0.478563	1.1659	0.301938	0.284407	0.532321	2.90035	1.96317	0.621772	0.714017	0.627624	0.73466	2.65421	1.25046	0.165661	0	1.21441	0.453065	0.974645	1.79247	0.478582	0.686406	0.353686	0.690088	0.668968	1.24351	0.978522	1.12518	1.30915	0.596312	0.884852	0.190044	1.27509	0.84859
ESPNP	5.15191	7.69208	7.66366	4.14755	4.51787	1.50969	4.26611	6.65401	3.26289	11.9192	15.6998	3.9271	4.86409	4.22429	4.17091	6.39123	4.47285	5.02441	6.47686	4.98372	4.73399	6.37324	4.54653	2.74562	6.1895	3.968	5.85347	2.48703	2.37641	3.18802	4.74565	6.85759	3.80486	6.84158	7.17237	2.88521
CROCC	110.098	108.675	113.86	55.9919	70.3913	90.7322	44.0831	52.1674	48.2182	70.6741	76.7889	94.7858	115.483	116.26	56.4968	72.3876	60.4664	66.4768	46.9573	45.5331	56.3902	67.1182	61.0192	80.6527	111.588	105.756	132.623	102.106	82.4754	108.58	131.406	130.891	155.026	73.9271	73.3176	95.0421
RNU1-4	0	0	0.182468	0.319042	0.145738	0.452906	0.568815	0	2.17526	0.280453	0.466329	0	0.627624	0	0	0.27788	0.828306	0.386493	1.41681	0.226533	0.27847	0.398327	0	1.02961	0.530529	0.517566	0	0.829009	0.419366	1.31271	1.1455	0.447234	1.15031	0.95022	0.318772	0.169718
RP11-108M9.4	3.62542	4.53635	3.46689	3.98802	3.35197	3.32131	2.27526	1.06464	0.725086	1.82294	0.777215	3.57009	2.03978	2.38764	4.17091	1.66728	2.81624	2.12571	2.83363	2.26533	1.67082	6.37324	5.5037	4.11844	6.54319	3.968	4.68278	2.48703	2.23662	4.12568	3.60015	3.4288	2.92001	3.0407	2.55018	3.56408
RNU1-2	0.190811	0.394465	0.547404	0	0.145738	0.603875	0.853222	0.532321	0.725086	0.420679	0.466329	0.178504	0.627624	0.183665	0.379173	0	0.331323	0.193247	0.202402	0	0.417705	0.597491	0.239291	1.02961	0	0.345044	0.167242	0.552673	0.698944	1.12518	1.30915	0.298156	2.56607	0.190044	0.478158	0.84859
MFAP2	3.4346	3.94465	8.39353	6.22132	4.37213	4.07616	7.679	10.9126	9.06358	5.3286	9.17114	14.6374	10.9834	8.26492	12.8919	3.33456	3.97587	5.99064	4.65525	5.66332	1.81005	4.3816	3.11078	3.43203	4.59792	3.968	3.01036	4.69772	2.65599	3.93814	3.43651	5.06865	2.74304	7.03163	1.91263	10.0134
RP1-37C10.3	5.15191	8.48101	8.576	5.42371	4.37213	5.73681	6.82578	3.99241	5.0756	4.62747	5.44051	6.06915	8.15911	3.85696	3.79173	5.55759	5.79814	5.7974	4.04804	4.07759	3.89858	5.17826	3.35008	4.29004	7.95793	6.72835	5.85347	4.42138	4.33345	5.25086	5.07294	5.51589	6.90185	3.99092	4.78158	4.41267
ATP13A2	3.05298	2.56403	2.55455	1.75473	2.47754	1.81163	2.55967	1.59696	1.08763	4.90792	4.81874	2.32056	2.82431	2.38764	2.27504	2.91774	1.49095	1.54597	3.03603	2.26533	3.34164	2.1908	2.15362	0.858008	2.82949	2.24278	3.51208	2.34886	2.65599	0.562592	3.92744	2.83248	1.50425	4.94114	2.2314	2.88521
SDHB	34.7277	22.2873	31.567	39.8802	41.8267	35.1757	37.5418	39.3917	40.9674	37.4405	37.4618	35.7009	29.3414	25.5294	23.1296	44.5997	49.864	41.1615	44.5284	44.6269	37.1757	41.0277	39.483	34.8351	25.8191	30.0188	30.2708	42.694	34.9472	35.0682	40.9108	40.102	29.8195	38.1988	36.34	46.5027
PADI2	3.4346	5.91698	5.29158	3.0309	1.31164	4.68003	2.27526	2.92776	0.362543	2.52408	2.79798	4.1056	8.15911	8.99958	3.41256	1.66728	1.98794	1.93247	1.82162	1.81226	4.31628	1.99164	1.43575	2.40242	3.89055	3.27792	5.51899	1.93435	2.37641	3.37555	3.27287	5.06865	4.33578	1.14026	1.75325	1.8669
PADI1	1.14487	1.57786	1.45975	0.319042	0.291475	0.452906	0.568815	0	1.08763	0.701132	0.310886	0.535513	1.88287	1.65298	1.13752	0.416819	0.828306	0.386493	0.607206	0.226533	0.83541	0.597491	0.957165	0.858008	0.884215	1.38018	1.33794	0.967177	1.39789	1.31271	0.818216	0.74539	1.23879	0.380088	1.27509	0.339436
PADI3	6.10596	6.31145	10.7656	12.2831	9.03573	14.0401	0	0.532321	1.81272	0.981585	0.310886	2.85607	11.9249	9.55058	3.41256	1.66728	2.81624	2.8987	1.82162	1.13266	5.9871	1.19498	1.43575	2.23082	7.95793	8.45357	12.2087	4.28321	5.59155	12.5646	4.09108	5.36681	10.0873	0.190044	0.79693	2.03662
PADI4	0.763245	1.97233	2.00715	1.75473	2.18606	0.301938	1.42204	1.86312	1.81272	1.54249	2.02076	0.714017	3.45193	0.73466	0.758347	1.94516	1.65661	0.386493	2.22642	1.3592	1.53158	2.78829	1.91433	1.20121	0.707372	0.86261	1.17069	0.552673	1.11831	0.937654	1.96372	1.3417	1.85819	1.33031	2.39079	0.678872
AC004824.2	1.14487	0.394465	1.09481	0.638084	0.145738	0.603875	0.853222	0	0.725086	0.560906	0.466329	0.535513	0.78453	0.73466	0.379173	0.27788	0.331323	0.772986	1.41681	0.906131	0.417705	0.796655	0.239291	0.343203	0.353686	0.517566	0.501726	0.552673	0.139789	1.12518	0.49093	0.74539	0.707882	1.14026	1.1157	1.18803
RP1-20B21.4	75.5613	21.6956	136.304	248.534	216.129	187.352	199.654	213.727	251.968	171.777	221.817	164.045	100.734	123.239	213.095	117.96	207.574	303.204	259.479	238.765	140.488	324.238	298.875	279.196	226.536	92.2992	125.933	84.8353	66.3997	77.6377	123.06	110.467	129.896	188.144	76.0271	177.355
RCC2	362.16	157.194	357.09	510.627	386.788	336.811	543.787	449.013	294.385	490.652	535.968	436.979	241.165	310.21	554.731	484.066	440.99	553.651	613.885	574.034	402.946	604.263	609.235	279.539	443.345	390.935	430.147	378.719	237.921	161.089	352.651	285.335	258.377	317.564	300.921	395.782
ARHGEF10L	100.939	109.859	98.7153	75.7725	60.0439	58.274	39.2482	33.0039	27.9158	30.2889	30.156	35.7009	39.6972	53.4465	41.3299	31.5393	40.09	45.4129	42.302	37.3779	64.4658	38.8369	44.5082	62.463	86.2994	86.4335	105.53	34.4039	42.2162	40.5066	36.8197	46.8105	36.7214	25.2759	26.6175	34.4528
RP11-473A10.2	0	0.986163	0.364936	1.11665	0.145738	0	0.284407	0.26616	1.45017	1.12181	0.310886	1.07103	0.627624	0.550995	0	0.27788	0.165661	0.57974	0	0.226533	0.696175	0.199164	0.478582	0.171602	0.884215	0.517566	0	0.138168	0.279578	0.375061	0.49093	0.596312	0.796367	0.190044	0.318772	0.339436
ACTL8	3.4346	6.90314	3.83183	3.66898	3.35197	2.11356	4.83492	3.19392	1.08763	1.82294	2.33165	1.96355	3.29503	1.46932	1.89587	2.36198	4.47285	4.44467	2.83363	2.71839	0.83541	2.98746	2.39291	2.05922	2.12212	2.41531	2.67587	42.8321	41.9366	15.7526	2.78194	2.53433	2.83153	3.23075	3.66588	2.71549
IGSF21	12.2119	17.5537	16.2397	3.0309	3.64344	3.47228	2.27526	2.6616	3.26289	4.7677	4.50785	2.67756	9.10055	9.36691	8.72099	7.08593	9.27703	6.37714	3.23843	3.85105	4.87322	13.9415	12.6824	14.7577	18.3917	17.7698	15.5535	3.17787	5.87113	3.93814	5.72751	6.1122	4.33578	4.94114	7.33176	6.95844
KLHDC7A	9.34975	5.12805	8.39353	5.58323	4.08065	1.81163	5.11933	3.99241	4.35052	6.87109	11.9691	4.99812	6.27624	9.91791	6.06678	5.41865	4.47285	4.83116	3.84564	6.56945	3.48087	17.5264	19.1433	16.4737	14.5011	12.7666	12.0414	6.35574	5.87113	2.62543	4.74565	7.75206	6.01699	9.12211	11.3164	11.2014
PAX7	4.19785	4.33912	2.73702	7.01892	6.55819	4.831	4.83492	4.25857	4.71306	5.18838	4.35241	6.06915	5.33481	4.77529	4.55008	2.22304	2.48492	2.8987	3.44083	4.53065	2.7847	3.78411	5.5037	2.74562	3.53686	3.27792	3.34484	3.73054	4.19366	6.00098	3.10922	2.98156	3.80486	4.56106	5.10035	3.39436
RP13-279N23.2	61.2504	63.1145	50.7261	16.2711	16.9056	20.3808	27.8719	18.0989	25.7406	28.466	25.8036	35.3439	57.5845	41.692	40.5716	27.788	19.3824	37.2966	26.9195	17.2165	36.758	27.2854	25.1256	23.1662	35.3686	56.9322	40.3053	22.5214	16.6349	27.9421	17.3462	18.6348	33.005	26.2261	23.7485	25.4577
ALDH4A1	25.7595	30.9655	17.6994	17.2283	10.6388	11.0207	19.6241	19.6959	13.4141	10.3768	14.7671	21.0635	8.78674	20.7541	27.3005	10.2815	7.95174	19.7111	15.1802	34.6595	13.0881	8.96237	13.161	11.8405	16.9769	13.4567	20.2363	12.297	14.2585	13.6897	16.3643	14.7587	8.4061	12.923	10.3601	14.0866
IFFO2	3.24379	7.10038	4.5617	8.61413	8.30704	3.62325	5.97255	11.9772	9.42612	4.34702	4.97418	2.85607	2.5105	4.40796	6.06678	10.9762	8.94571	5.02441	8.70329	14.045	6.26557	5.77575	8.61448	6.00605	3.7137	6.21079	6.68968	4.00688	4.05388	5.81345	3.92744	6.1122	3.80486	6.4615	6.05667	4.41267
RP5-1126H10.2	19.0811	11.4395	6.38639	18.8235	4.37213	7.2465	10.8075	9.04945	4.71306	14.7238	19.8967	15.3514	7.06077	6.97927	8.34182	7.08593	18.7197	10.8218	12.3465	8.60824	4.73399	17.1281	18.4254	9.26648	5.12845	11.0414	7.35865	6.0794	4.75282	4.8758	10.3095	9.09376	3.27395	12.5429	19.2857	12.3894
UBR4	132.995	158.378	141.96	142.771	186.981	166.971	165.809	145.59	165.682	142.049	145.65	172.078	201.781	192.665	116.027	216.885	168.809	152.278	155.242	177.375	187.41	163.912	152.668	167.483	142.712	161.308	155.535	195.923	227.716	210.409	167.898	162.793	203.516	170.469	188.554	195.855
RP1-43E13.2	57.4342	50.6888	47.6242	73.0606	66.0191	68.3889	71.6707	66.2739	58.732	55.3894	62.799	61.4055	39.0696	43.1613	54.601	58.9105	62.4543	65.8971	67.8047	78.8334	60.7064	73.6906	74.6588	66.2382	54.4676	57.6223	51.0088	49.0497	54.7972	59.8223	53.3477	52.3264	48.9323	51.1218	56.9008	59.4013
EMC1	0.381623	0.197233	0.912341	0.638084	1.02016	0.905813	2.84407	1.06464	1.81272	1.54249	0.932658	1.07103	0.627624	2.38764	1.13752	1.80622	1.15963	0.57974	0.607206	0.226533	0.974645	0.796655	0.478582	1.54441	1.41474	1.20765	1.50518	1.79619	1.67747	2.25037	1.1455	1.3417	1.23879	0.760176	0.956316	1.69718
MRTO4	54.7628	60.156	47.9891	85.8223	89.4829	47.5552	106.084	119.24	92.8111	94.7931	91.4005	83.183	43.9337	33.7944	69.0096	84.1975	73.8849	79.6176	103.832	120.062	72.1237	76.4789	79.9232	51.4805	49.8697	61.0728	49.6709	65.7681	69.3353	49.6956	58.257	57.8423	48.7554	80.5787	97.3849	71.1118
AKR7L	1.14487	0.788931	2.00715	3.50946	2.47754	2.56647	3.12848	4.25857	1.45017	3.08498	2.02076	1.42803	2.5105	3.30597	2.27504	3.05668	4.63852	2.51221	4.45284	4.30412	3.48087	0.995818	1.91433	2.57402	0.707372	1.5527	2.00691	4.97406	5.45176	3.37555	2.45465	3.87603	1.85819	1.90044	2.39079	2.37605
AKR7A3	0	0.591698	0.364936	0.319042	0.582951	0.150969	0.284407	0	0	0.280453	0	0.178504	0.470718	0.183665	0.379173	0.27788	0.165661	0.386493	0.809608	0.679598	0.27847	0.398327	0	0.171602	0.353686	0.172522	0.167242	0	0.419366	0.187531	0.163643	1.19262	1.23879	0	0.159386	0
RP4-657E11.10	2.09892	1.77509	1.64221	1.75473	0.437213	0.301938	1.70644	2.12928	0.362543	0.140226	1.24354	0.357009	0.313812	0.918325	0.379173	0.555759	1.32529	0.966233	1.82162	1.3592	0.55694	0.995818	0.717873	0.686406	0.884215	0.86261	0.501726	1.38168	1.53768	0.562592	1.30915	0.447234	1.41576	0.760176	0.956316	1.01831
AKR7A2	34.7277	34.1213	31.2021	29.9899	25.5041	23.4002	32.7068	35.9317	35.5292	25.9419	23.9382	24.9906	34.0486	28.2844	33.3673	27.2322	24.5179	26.668	29.7531	38.0575	32.1633	21.7088	23.2112	19.0478	30.7707	34.3319	29.2674	26.3901	28.0976	26.2543	42.0563	42.4872	36.102	24.7057	23.111	27.3246
PQLC2	8.01408	8.08654	6.75132	11.4855	8.59852	6.34069	13.936	11.7111	7.25086	8.83426	7.61671	7.67569	7.53149	8.44859	9.10016	7.22487	8.61439	7.72986	10.5249	11.5532	10.8603	7.36906	6.22157	8.58008	4.9516	6.38331	5.68623	6.21757	8.24754	5.25086	4.58201	5.06865	4.68972	8.36194	6.69421	4.41267
CAPZB	272.097	199.402	264.396	337.865	323.246	352.965	302.325	319.126	269.37	226.045	272.958	259.902	304.084	339.229	324.952	316.088	303.326	331.225	280.327	302.648	284.179	353.316	345.297	332.564	308.414	297.945	336.157	279.1	255.254	289.735	302.74	314.704	298.992	270.433	280.838	343.679
MINOS1-NBL1	146.352	238.454	136.121	137.507	160.311	166.217	205.058	200.685	149.73	117.229	143.319	146.017	174.48	143.81	107.685	218.969	134.02	135.659	129.942	155.628	172.094	107.947	121.56	115.831	103.276	202.196	168.078	148.945	160.478	129.021	216.009	199.168	273.95	156.976	205.927	115.748
MINOS1	179.935	66.6647	294.139	302.133	231.431	233.247	312.848	301.56	278.071	237.544	299.072	245.622	195.976	173.931	281.726	206.326	315.419	315.572	394.886	375.818	273.736	294.165	253.649	263.58	283.479	218.413	207.213	238.064	153.907	110.081	263.629	237.78	200.154	139.682	136.434	227.252
RPS14P3	0.954057	0.394465	0.729873	0.159521	0.582951	0.905813	0.853222	0.798481	1.45017	0.701132	0.310886	0.892522	0.470718	0.550995	1.89587	0.27788	1.15963	0.57974	1.82162	0.679598	1.39235	0.398327	0.717873	0.514805	0.176843	0.345044	0.167242	0.690841	1.2581	1.12518	0.49093	0.298156	0.530911	0.760176	0.159386	0.678872
NBL1	21.5617	21.6956	17.6994	10.8474	10.7846	4.07616	14.2204	17.8327	17.4021	8.27336	9.79291	2.14205	9.88508	5.69361	21.6129	19.5905	17.2288	9.66233	14.9777	16.7634	10.7211	19.518	22.0148	9.95289	19.9833	18.1148	17.7277	13.8168	9.78522	8.62641	10.4732	8.49745	6.01699	14.0633	11.4758	8.65562
TMCO4	6.10596	10.0589	8.75847	2.87138	4.95508	4.22713	4.26611	4.79089	3.98798	4.7677	4.66329	5.17663	4.55028	6.97927	4.55008	5.27971	5.96381	3.28519	6.88167	4.53065	4.45552	6.77157	8.37519	6.34926	6.01266	6.03827	4.85002	3.86871	6.2905	6.75111	8.01852	5.51589	7.43276	6.65154	4.30342	4.7521
OTUD3	10.8762	10.2561	12.4078	13.5593	15.7397	21.8905	17.3488	16.5019	17.0395	14.7238	20.5185	18.743	19.9271	17.9992	14.0294	13.4772	12.9216	16.8125	11.7393	18.8022	16.8474	8.56404	9.09306	16.3021	15.0317	14.4918	17.3932	22.1069	19.2909	22.6912	16.037	18.6348	16.9892	12.3529	14.6635	17.1415
PLA2G5	0.763245	0.986163	0.912341	0.957126	0.874426	1.50969	0.853222	1.59696	0.362543	0.841359	2.02076	1.78504	1.56906	1.46932	1.89587	0.972579	0.331323	1.73922	1.21441	0	0.974645	0.796655	2.15362	2.05922	3.36002	1.38018	1.50518	1.24351	1.81725	1.87531	1.30915	1.49078	2.30062	1.14026	0.79693	2.37605
UBXN10	0.190811	1.1834	0.729873	0.319042	1.02016	0.452906	0.853222	1.59696	0.725086	1.12181	1.39899	2.14205	1.09834	1.10199	1.13752	0.694699	0.165661	1.54597	0.202402	0.226533	0.55694	1.19498	1.43575	0.171602	0.530529	0.345044	1.00345	0.552673	0.838733	1.31271	1.1455	0.74539	1.85819	1.7104	0.79693	0.509154
VWA5B1	1.7173	1.1834	0.547404	0.159521	0.582951	1.05678	0.853222	0.26616	0.362543	0.140226	0.310886	0.535513	1.09834	0.918325	0.379173	0.555759	0.496984	0.772986	0.809608	0	0.55694	0.398327	0.239291	0.343203	0.530529	0.690088	0.501726	0.967177	0.419366	0.750123	0.163643	1.04355	2.56607	0.570132	0.159386	0.84859
CAMK2N1	3.05298	2.16956	3.64936	0.319042	1.02016	1.20775	4.26611	2.92776	3.26289	1.68272	0.777215	2.14205	3.76575	4.22429	1.89587	0.972579	0.496984	0.966233	0.809608	0.906131	0.139235	0.597491	0.717873	1.37281	2.82949	2.24278	2.34139	4.28321	3.63451	4.12568	0.818216	0.298156	1.23879	0.380088	0.956316	2.37605
MUL1	15.8373	15.5814	13.1377	18.1854	20.8405	14.7949	25.0278	20.4944	19.9399	16.2663	14.4562	13.5663	12.7094	13.4075	15.5461	18.6179	15.7378	18.7449	24.8954	23.1063	17.6828	18.1239	18.1861	13.2133	13.2632	12.5941	11.3725	16.3038	19.5704	17.0653	14.8915	16.8458	16.9892	22.4252	19.7639	16.2929
FAM43B	0.954057	0.986163	0.912341	2.55234	2.04033	1.96259	0.853222	1.06464	1.08763	1.82294	2.79798	2.14205	0.941436	0.73466	0	3.19562	3.31323	3.28519	2.83363	4.53065	2.64546	4.18244	4.54653	1.71602	2.29896	1.5527	1.33794	1.10535	1.11831	1.68778	4.41837	2.53433	1.7697	3.23075	1.27509	2.54577
CDA	16.7914	16.7648	15.8747	12.7617	11.8047	19.6259	18.2021	11.4449	10.1512	5.88951	10.881	5.89064	7.6884	8.44859	16.6836	12.2267	11.5963	18.1652	15.9898	19.4818	21.4422	20.713	18.6647	16.4737	15.2085	22.6004	18.3966	2.6252	4.47324	4.31321	25.2011	19.8274	14.5116	12.5429	14.8229	10.3528
PINK1	43.1234	47.1386	41.9677	49.7705	45.7616	67.4831	37.2574	47.9089	34.8041	26.0821	32.4876	33.2018	16.632	20.7541	38.2965	27.3711	34.7889	42.9007	46.9573	40.7759	37.5934	76.4789	62.9336	60.7469	48.455	50.0314	49.6709	9.94811	13.8391	19.5032	33.8742	38.3131	16.9892	36.8685	30.4427	25.7971
PINK1-AS	28.6217	32.7406	29.7423	31.7447	30.7506	25.8157	32.7068	18.6312	23.2028	17.5283	21.2957	19.2785	13.4939	19.2848	29.5755	26.9543	18.0571	41.548	31.5747	38.0575	31.6063	35.6503	58.6263	39.4683	35.8991	48.3061	35.4553	15.8893	10.624	12.002	25.0374	26.685	18.7589	20.9048	29.327	24.7788
AL391357.1	3.05298	2.36679	2.55455	3.19042	3.78918	5.73681	2.55967	0.798481	2.90035	1.68272	1.0881	1.78504	1.72597	2.93864	1.51669	2.36198	1.98794	6.57038	4.45284	3.62452	5.43016	4.77993	4.54653	4.29004	4.59792	3.968	3.34484	1.10535	1.39789	3.37555	3.60015	3.72695	2.21213	1.33031	2.07202	1.52746
DDOST	143.49	109.661	133.567	176.749	167.744	166.368	156.708	148.518	113.839	117.37	135.391	136.734	96.6541	111.117	138.777	153.528	150.752	199.237	184.388	207.504	153.019	161.721	134.482	149.637	161.988	147.851	154.532	159.722	98.6909	124.333	137.788	148.184	130.958	101.484	101.529	136.284
KIF17	8.58651	8.48101	10.5832	3.8285	3.93492	5.88778	1.99085	2.39544	1.08763	4.34702	4.66329	7.85419	10.8265	9.18325	3.03339	4.44607	4.30719	5.21766	3.64324	4.75719	7.51869	1.59331	2.87149	1.71602	9.37268	7.76349	10.7035	4.83589	4.47324	7.50123	3.27287	3.57787	6.45942	3.0407	4.6222	3.39436
SH2D5	6.29677	5.32528	3.46689	0.957126	0.874426	1.05678	1.70644	1.59696	0.725086	1.82294	1.55443	4.46261	3.60884	1.65298	1.51669	2.0841	3.31323	0.57974	3.84564	2.26533	4.03781	0.995818	1.43575	1.54441	2.82949	2.41531	5.51899	1.65802	0.978522	1.68778	1.96372	1.63986	2.12365	2.85066	2.55018	2.37605
HP1BP3	70.2186	67.0591	62.5866	77.5272	76.075	77.447	77.3588	88.6314	81.9348	84.1359	86.7372	86.3961	85.6707	90.7305	78.8681	74.8886	76.7012	86.7677	82.9848	78.6068	99.6922	82.4538	72.5052	81.6823	79.7562	67.8011	74.59	106.804	85.6906	92.2651	80.8398	88.1051	95.3871	95.7822	92.2845	105.734
RP5-930J4.4	1.52649	0	0.729873	0.478563	0.437213	0.452906	0.853222	0.798481	1.08763	0.841359	1.0881	0.892522	0.470718	0.918325	1.89587	0.833639	0.993968	1.15948	1.01201	1.3592	1.11388	1.19498	0.239291	0.514805	0.530529	0.517566	0.501726	0.276336	0.419366	1.12518	1.47279	0.298156	0.17697	0.570132	1.27509	1.01831
EIF4G3	131.087	163.506	144.515	118.843	129.415	170.293	118.029	159.962	184.534	151.725	136.945	172.435	208.057	196.154	160.39	160.475	159.035	138.365	164.755	155.175	249.927	112.328	107.202	168.169	113.179	129.736	114.728	153.643	200.597	181.905	190.153	188.584	238.468	177.311	158.589	174.64
ECE1	112.006	121.89	105.649	200.039	162.06	113.68	147.607	135.476	114.926	129.85	154.51	143.874	133.841	133.341	188.449	219.942	189.848	156.336	110.107	129.124	99.2745	176.459	167.743	185.33	105.045	102.823	107.704	122.97	105.401	110.831	113.568	115.386	108.217	123.149	127.19	123.046
NBPF3	12.9752	9.26994	11.8604	13.2402	12.6792	12.9833	7.96341	11.1787	8.33849	12.6204	13.0572	12.8523	14.9061	17.0808	11.3752	12.0878	11.0993	10.4353	11.7393	15.1777	10.1642	7.76738	8.61448	9.60968	14.8548	13.4567	13.7139	10.3626	10.7637	9.37654	20.1281	16.8458	15.131	7.60176	5.89728	8.99505
ALPL	39.8796	37.0797	50.5437	39.8802	34.5398	40.1577	37.8262	42.0533	36.2543	54.8285	53.1615	54.6223	44.7182	49.5895	34.1256	32.5119	32.1383	33.6249	53.6365	48.7045	43.7198	39.8327	33.9793	39.1251	36.9602	44.6832	50.6744	44.2138	29.2159	31.8802	29.1285	29.6665	37.8717	41.9997	42.2373	52.2731
RAP1GAP	10.113	8.87547	12.4078	8.77365	8.01557	9.05813	9.10104	4.25857	3.98798	7.432	8.23848	4.81962	7.6884	9.73424	8.72099	4.02925	5.63248	4.83116	6.27446	9.28784	7.65792	8.7632	5.74299	3.77523	9.01899	13.2842	15.219	6.35574	7.40881	8.81394	7.03666	8.49745	7.96367	7.7918	8.92562	7.80703
USP48	319.037	323.659	313.845	267.995	266.846	236.266	212.168	217.719	204.112	203.889	202.387	228.307	225.788	244.825	224.092	269.543	255.781	289.097	232.155	255.076	298.798	260.506	260.827	287.089	257.837	268.617	291.837	193.988	206.608	214.348	229.101	236.14	215.55	203.727	184.41	215.202
LDLRAD2	18.5087	10.8478	15.1449	6.38084	3.64344	4.22713	5.40374	14.905	19.5773	3.36543	5.59595	3.21308	24.0066	26.2641	21.9921	7.22487	8.78005	4.25142	7.28647	7.24904	14.3412	4.3816	2.87149	10.4677	13.7938	14.4918	18.8984	3.73054	2.5162	9.56407	3.43651	1.93801	9.91034	2.28053	6.69421	7.12816
HSPG2	52.4731	55.0279	45.982	19.9401	20.4033	31.8544	32.138	27.4145	48.2182	20.1926	18.6532	20.885	85.3569	88.1592	54.2218	40.1536	32.4696	30.1465	30.9675	29.4492	46.783	20.1155	23.9291	43.7584	50.7539	52.2741	46.1588	25.5611	28.2373	44.6323	15.3825	18.9329	26.988	27.1763	24.5455	27.1549
CELA3B	0.763245	1.1834	0.729873	0.319042	0.728688	0.301938	1.13763	0.798481	0.725086	0.981585	0.155443	0.892522	0.941436	0.918325	0.758347	0.694699	0.662645	0.386493	0.809608	0.226533	0.974645	0.995818	0.717873	0.858008	1.76843	0.172522	0.836211	0.690841	0.559155	0.937654	0.818216	0.74539	2.21213	0.190044	1.1157	1.01831
LINC00339	6.86921	3.55019	6.56885	7.49749	6.70393	7.2465	4.55052	3.19392	2.17526	4.06657	5.44051	4.99812	7.8453	5.50995	4.92926	5.55759	4.14153	5.4109	5.66726	4.98372	8.21486	5.37742	6.70015	9.78129	7.07372	8.28105	12.0414	7.18475	7.96796	7.87629	7.85488	9.541	11.0607	3.80088	6.21606	8.31618
CDC42	141.582	108.872	148.164	198.444	189.313	162.14	215.296	202.548	195.773	133.776	144.718	138.341	147.021	146.381	174.799	152.695	140.481	161.554	164.755	156.761	135.893	192.79	174.922	146.204	155.091	134.05	130.616	166.355	119.799	125.833	144.824	150.569	126.003	125.049	136.594	161.062
CDC42-IT1	0.954057	0.394465	0.364936	0.159521	0.291475	0.150969	0	0.26616	1.45017	0	0.310886	0.178504	0.627624	0.183665	1.13752	0.27788	0.496984	0.193247	0.202402	0.679598	0.27847	0.199164	0.717873	1.02961	0	0.345044	0.167242	0	0.139789	0.187531	0.327287	0.149078	0	0.190044	0.637544	0.339436
WNT4	0.954057	1.77509	0.547404	0	0.291475	0.150969	0.853222	0.26616	0.362543	15.4249	14.6116	14.9944	1.88287	2.38764	1.51669	0.694699	0	0.57974	0	0.226533	0.27847	0.597491	0.717873	0.343203	1.41474	0.86261	1.50518	7.04658	6.98944	4.8758	0	0.447234	1.32728	10.0723	9.88193	3.05492
ZBTB40	15.8373	13.0174	16.4221	29.5114	34.977	20.5318	27.0187	29.2776	31.9038	31.4107	30.4668	28.2037	13.4939	12.3056	18.9587	19.1737	16.0691	21.2571	24.693	22.4267	20.1891	22.1072	22.4934	22.6514	16.9769	14.1468	13.7139	16.3038	16.6349	18.378	20.4554	19.2311	21.5904	22.6152	25.6612	17.6507
EPHA8	2.86217	3.35296	3.64936	2.87138	2.47754	0.603875	1.13763	3.19392	1.45017	1.96317	3.2643	1.60654	2.03978	1.83665	1.13752	3.05668	3.14756	3.86493	3.44083	1.13266	3.75934	1.39415	0.239291	2.05922	3.18317	5.17566	4.68278	3.0397	1.95704	5.62592	3.92744	2.38525	2.92001	3.61084	3.66588	6.44928
EPHB2	39.3071	41.6161	28.1001	15.9521	13.4079	20.3808	23.3214	14.905	13.4141	16.4065	15.3889	25.1691	45.032	36.5493	34.5048	11.532	8.78005	15.2665	16.7994	14.7246	16.569	15.5348	16.0325	14.9293	37.3139	47.0985	55.3571	35.3711	32.0116	41.0692	32.8923	29.3684	40.3493	32.1174	28.3707	30.719
KDM1A	10.6854	16.3703	9.30588	6.22132	4.6636	4.831	7.39459	4.52473	4.35052	13.7422	7.46127	3.03457	5.64862	2.57131	7.58347	5.97441	1.49095	2.12571	3.84564	7.92864	3.89858	3.98327	4.78582	2.91723	7.60425	4.48557	7.35865	8.01376	5.17219	6.75111	4.58201	4.47234	5.48608	3.80088	6.53483	4.92182
RP1-184J9.2	61.2504	66.8619	79.921	96.6697	118.922	126.965	124.002	112.852	99.6994	99.5608	136.634	112.636	103.401	125.994	100.86	136.578	169.637	185.13	188.639	169.446	134.501	138.02	119.406	126.47	85.7688	125.423	112.554	166.769	136.853	121.145	159.879	133.127	122.729	131.891	113.005	155.971
LUZP1	38.5439	46.3497	38.1358	29.1923	26.9615	29.8918	44.9364	46.0457	52.5688	49.7804	48.1874	45.6971	55.8586	51.0589	48.155	44.7386	44.0659	41.1615	44.1236	42.5881	48.8715	37.0444	31.8257	34.8351	36.2528	39.335	35.1208	46.2863	51.7219	54.9465	39.1107	41.5928	40.7917	53.5924	50.2066	51.5943
HTR1D	5.53353	5.52252	6.93379	0.638084	0.145738	7.09553	0	0.532321	0.362543	1.54249	1.24354	7.14017	4.23646	4.40796	1.13752	2.0841	0.993968	2.31896	1.01201	0.679598	4.59475	0.199164	0.717873	3.77523	2.82949	6.38331	7.19141	2.07252	1.67747	4.31321	3.60015	4.02511	14.0691	1.90044	1.59386	7.29787
RP5-1057J7.6	1.33568	0.591698	2.91949	0.797605	1.31164	0.452906	1.13763	1.06464	0.725086	0.981585	1.24354	0.535513	1.25525	2.38764	2.27504	2.50092	1.15963	1.15948	1.61922	1.58573	0.417705	0	1.43575	1.20121	2.12212	2.24278	1.67242	1.24351	0.419366	1.31271	2.29101	2.08709	1.85819	0.380088	1.43447	1.18803
HNRNPR	49.4201	51.0833	51.2735	47.8563	49.2593	39.8558	66.2669	52.6998	52.5688	63.9432	55.3377	76.2213	43.9337	46.0999	51.1884	54.4644	45.0599	47.3454	42.5044	53.9148	46.5045	47.401	38.5259	31.7463	46.8634	44.6832	35.2881	65.3536	47.9476	42.3819	45.0019	42.4872	35.6595	55.4929	71.8831	53.8006
ZNF436	0.381623	0.591698	0.912341	0.159521	0.582951	0.452906	0.568815	1.59696	1.08763	1.26204	1.55443	1.24953	0.78453	1.46932	3.41256	0.833639	0.662645	0.193247	0.404804	1.58573	0.83541	1.99164	0.957165	1.02961	1.76843	0.86261	1.17069	1.51985	1.11831	0.375061	0.654573	0.894468	0.707882	1.33031	1.91263	1.01831
C1orf213	0.381623	0.394465	0.912341	0.797605	0.145738	0.452906	0.853222	0	1.08763	0.280453	0.310886	0.357009	1.09834	2.38764	0.758347	0.555759	0	0.57974	0.607206	0.226533	0.139235	0.199164	0.478582	0.343203	1.59159	0.86261	1.33794	0.414505	0.419366	1.68778	0.98186	0.596312	0.265456	0	0	0.678872
TCEA3	1.33568	1.57786	1.45975	1.27617	1.02016	0.603875	1.42204	1.86312	2.90035	1.96317	2.02076	1.96355	3.92265	2.57131	0.379173	0.972579	0.496984	1.35273	2.02402	0	1.11388	1.79247	0.717873	2.40242	1.94527	1.20765	1.17069	1.38168	1.53768	0.937654	2.78194	1.49078	3.27395	2.85066	1.43447	1.35774
ASAP3	26.5228	35.5019	27.5527	11.4855	12.3877	10.4168	19.9085	19.1635	20.665	12.7606	12.5909	14.2803	22.5945	21.4888	29.5755	11.1152	13.4186	7.72986	16.1922	13.592	14.0627	15.7339	13.161	11.8405	26.7033	28.4661	26.926	9.1191	11.1831	14.4399	12.4369	9.83915	10.7067	10.6425	11.4758	15.7838
E2F2	7.63245	12.0312	6.56885	7.33796	6.41246	2.11356	6.82578	6.12169	5.43815	10.9377	9.32658	10.3533	8.15911	7.89759	12.1336	6.39123	7.78608	9.46908	11.1321	12.9124	9.46798	4.58076	4.06795	3.43203	7.60425	6.03827	10.5363	10.0863	12.8606	6.37604	9.98224	10.5845	6.19396	7.7918	8.92562	9.50421
ID3	39.6888	22.2873	18.2468	24.4067	27.8359	24.155	36.973	49.5058	29.366	56.0906	58.7575	36.4149	16.632	32.6924	73.9388	34.3181	51.5207	76.1391	33.8011	31.035	17.1259	27.6838	30.8686	30.5451	25.6422	36.2296	32.1105	38.9634	40.1194	72.1993	11.455	23.7034	25.1298	64.4249	53.8725	82.6527
MDS2	3.24379	5.52252	4.74417	3.98802	4.80934	5.43488	1.70644	3.46009	1.81272	5.88951	2.95342	3.74859	2.82431	3.30597	3.41256	4.58501	3.64455	4.05818	4.04804	4.98372	3.75934	5.17826	5.02511	3.60363	3.18317	5.17566	4.85002	3.17787	4.19366	3.37555	3.92744	2.98156	4.60123	4.56106	7.17237	5.94013
RP11-223J15.2	0.381623	0	0	0.478563	0.437213	0.301938	0.568815	0.532321	0	1.12181	0.621772	0.357009	0.156906	0.36733	0	0.13894	0.165661	0.193247	0.202402	0.453065	0.139235	0.398327	0.239291	0.171602	0.176843	0	0.167242	0	0.279578	0.937654	0.49093	0.298156	0.707882	0.190044	0.478158	0
RPL11	568.236	409.652	615.1	569.968	558.175	559.943	588.154	543.233	467.681	503.413	477.677	452.865	396.188	499.201	466.004	479.759	617.42	606.214	662.867	621.606	746.16	476.798	490.308	637.328	561.123	518.773	584.678	428.874	411.119	403.566	633.954	610.475	624.706	350.631	348.737	417.337
RP5-886K2.1	0.190811	1.57786	0.547404	0.159521	0.145738	0.452906	0	1.06464	0.725086	0.280453	0.777215	0.535513	1.09834	0.36733	0.758347	1.25046	0.496984	0.386493	1.21441	0.679598	0.27847	0.398327	0.478582	0.343203	0.530529	0.345044	0.668968	0.276336	0.698944	0.562592	0.49093	0.596312	0.707882	0.95022	0.318772	0.509154
TCEB3	38.3531	27.2181	31.9319	40.8374	45.0329	24.155	52.6154	49.2397	40.9674	45.4334	52.2289	41.9485	21.4961	30.4884	52.3259	37.6527	47.5448	41.7413	42.9092	65.6945	30.3532	53.7742	43.0724	28.3143	28.2949	35.712	29.6019	31.226	31.4525	29.4423	37.4743	45.4688	24.6874	44.0902	40.4841	48.8788
RP5-886K2.3	33.0104	21.6956	30.8371	33.8184	36.4344	32.1564	35.8353	34.3347	25.378	33.9348	35.1301	25.8831	30.5967	31.9577	38.2965	30.5668	36.6111	34.0114	37.4444	27.637	27.0116	35.252	33.5008	21.7934	30.0633	29.5012	34.6191	42.4176	31.4525	23.2538	33.0559	25.4923	26.1031	25.4659	28.0519	28.5126
PITHD1	41.2152	40.4327	42.1501	59.8204	60.9183	48.0081	65.6981	64.9431	54.3815	55.2492	57.2031	45.3401	38.7558	33.427	34.1256	55.7149	52.5146	52.9496	73.2695	79.0599	60.8457	62.5374	59.1049	46.504	46.6865	46.7534	38.6329	48.7734	46.8293	45.7575	57.9297	62.7619	55.8342	47.1309	57.379	48.7091
LYPLA2	87.2008	83.6267	66.0535	80.3986	69.2254	46.9513	105.8	90.7607	98.2492	71.7959	73.0582	81.2195	60.5657	57.3035	103.514	76.9727	66.5958	80.1973	75.9008	82.6844	58.6179	87.0345	78.4875	63.4926	74.8046	83.5006	69.071	64.5245	58.2919	53.8213	70.0393	66.4888	45.4814	82.4791	87.6623	93.6843
GALE	7.25083	11.045	6.56885	14.0378	11.5133	7.69941	8.53222	6.92017	9.06358	10.7974	8.08304	6.60466	5.1779	6.42827	9.10016	13.1993	14.2469	10.6286	12.9537	8.83477	7.79716	9.36069	16.7504	12.3553	6.1895	10.0063	5.51899	6.21757	7.96796	8.06382	7.85488	7.75206	3.98183	7.22167	10.5195	7.80703
HMGCL	21.9433	22.6818	24.9981	14.995	16.0311	19.475	11.3763	11.1787	13.4141	11.779	9.0157	12.8523	21.4961	18.3665	9.10016	13.4772	11.4306	8.6961	9.7153	8.60824	20.1891	9.75902	11.9646	24.0242	20.8675	23.6355	27.2605	16.8565	18.1725	22.3162	30.7649	25.9396	30.9698	11.5927	9.88193	10.1831
FUCA1	14.5017	15.5814	14.7799	12.6022	15.7397	20.0788	12.5139	12.2434	12.689	8.69404	8.54937	9.46073	11.1403	11.5709	9.47934	7.08593	7.62042	6.18389	10.5249	10.647	9.18951	10.1573	11.0074	9.09488	16.6232	11.7315	16.8915	10.639	7.40881	7.87629	7.52759	8.79561	8.4061	7.60176	8.44746	7.97675
CNR2	5.15191	5.32528	5.47404	3.8285	4.6636	6.64263	2.84407	4.52473	4.35052	5.74928	9.94836	5.89064	6.27624	2.57131	1.89587	3.4735	4.63852	3.86493	4.65525	5.21025	2.08852	6.37324	7.41803	2.23082	4.77476	6.72835	6.52244	4.42138	2.79578	3.93814	5.72751	2.53433	6.45942	5.13119	8.92562	5.43098
PNRC2	57.4342	35.8964	70.9801	70.1892	78.1154	66.2753	99.827	87.0344	77.5842	91.4276	99.4836	92.6437	43.9337	53.9975	102.756	67.9416	78.8548	105.513	91.8905	107.376	59.7318	92.412	100.024	67.4394	74.0972	66.0759	67.5658	91.0528	69.475	56.8218	64.3118	60.2275	40.9687	72.2167	73.3176	97.7576
SRSF10	127.08	118.734	110.941	123.469	129.269	96.4691	131.965	132.548	118.914	122.838	115.494	144.946	74.2166	79.1596	111.098	128.936	122.589	134.113	146.337	135.693	113.894	114.32	120.842	97.1265	107.167	98.3375	100.178	109.153	104.282	89.4521	101.622	106.74	95.2986	87.0402	113.802	124.403
RP11-293P20.2	0.954057	0	2.37209	0.638084	1.31164	1.50969	0.284407	1.06464	1.45017	2.24362	1.0881	0.535513	2.19668	2.38764	1.13752	0.833639	1.49095	0.966233	1.21441	0.679598	2.92393	2.1908	0.717873	2.05922	1.06106	1.20765	1.00345	1.10535	3.07535	0.937654	1.47279	0.894468	1.85819	1.14026	2.07202	0.509154
IFNLR1	14.3108	13.6091	19.1592	13.5593	10.7846	13.1343	8.81663	5.05705	9.42612	8.69404	10.4147	12.8523	13.1801	12.3056	15.1669	9.17003	8.61439	9.08259	12.9537	13.592	13.2273	15.7339	12.4431	14.4145	22.1054	19.495	20.2363	9.94811	8.8067	12.7521	13.4187	13.5661	12.4764	15.9637	10.2007	16.4626
RP11-10N16.3	0.572434	0.788931	0.912341	0.159521	0.437213	0.301938	0	0.26616	0	0.841359	1.39899	0.535513	0.78453	0.36733	0.379173	0.13894	0.165661	0.386493	0	1.81226	0.139235	0.995818	0.717873	0	0.530529	0.172522	0.334484	0.138168	0.279578	0	0.49093	0.447234	0.796367	0.570132	0.478158	0.339436
GRHL3	2.28974	2.36679	2.55455	3.34994	1.89459	3.77422	0.853222	1.59696	1.45017	1.96317	1.86532	1.78504	3.45193	3.48963	1.51669	1.11152	1.65661	2.31896	2.63123	2.49186	1.67082	1.79247	2.87149	3.08883	2.65264	2.93287	2.17415	1.38168	1.81725	1.68778	1.96372	4.02511	2.56607	1.90044	2.2314	2.03662
STPG1	13.5476	13.2146	16.9695	9.41174	8.89	12.0775	6.54137	5.85553	9.78867	6.45042	9.17114	9.46073	12.0818	12.6729	9.85851	11.2541	12.5903	9.27584	11.3345	11.3266	11.5565	7.16989	5.02511	10.8109	13.7938	14.8369	12.2087	13.5405	11.8821	12.1895	10.4732	10.7336	10.7067	9.88229	10.6789	9.33449
NIPAL3	23.279	19.1316	27.0053	13.5593	11.2218	16.4556	7.96341	7.45249	6.52578	11.4986	12.28	19.2785	24.0066	22.5908	11.7544	10.6984	13.5842	13.1408	6.88167	8.83477	11.835	17.3272	18.6647	22.9946	25.4654	23.9805	26.926	11.0535	13.5595	18.7531	11.946	14.3115	13.9807	10.6425	10.2007	10.862
RCAN3	16.4098	20.9067	19.5241	10.6879	14.1365	20.9847	18.4865	9.04945	16.677	10.6572	15.2334	15.1729	26.2033	25.1621	15.1669	14.4497	16.2348	11.9813	12.9537	11.7797	12.9489	23.5013	16.0325	15.6157	22.2822	23.9805	24.0829	16.1657	12.8606	20.4408	16.2007	22.5108	23.0946	16.1537	14.026	23.5908
RP4-594I10.3	3.4346	1.1834	3.46689	3.50946	2.04033	2.56647	2.27526	4.79089	2.5378	2.24362	1.86532	3.57009	2.35359	4.22429	6.44595	0.972579	3.47889	3.47844	1.21441	1.58573	3.48087	2.1908	3.11078	2.40242	1.41474	2.41531	2.67587	1.51985	1.39789	2.62543	4.25472	2.23617	3.45092	1.52035	2.70956	2.54577
NCMAP	4.57947	4.33912	2.73702	2.39281	1.74885	3.17034	3.12848	1.59696	0.725086	4.20679	3.57519	3.74859	2.98121	2.93864	2.65421	1.66728	1.49095	1.54597	1.82162	3.85105	0.696175	3.38578	2.87149	2.57402	4.24423	5.5207	4.18105	1.93435	1.67747	3.37555	2.61829	2.08709	2.03516	1.7104	2.39079	3.05492
SRRM1	219.433	222.478	251.989	256.35	246.734	229.624	307.444	269.088	239.641	205.151	236.118	277.931	242.577	253.825	270.351	318.172	270.856	326.2	289.637	299.476	244.079	254.93	224.216	192.88	238.384	259.128	270.598	263.763	214.156	215.098	283.921	293.087	242.007	237.175	243.064	263.063
CLIC4	204.55	164.295	239.946	288.892	276.756	282.463	208.755	221.978	210.275	237.824	253.839	227.058	214.961	242.07	208.166	242.728	269.862	221.654	252.395	246.694	278.191	229.437	219.669	247.964	271.808	224.624	265.246	245.525	223.942	170.09	215.027	211.84	206.613	161.157	161.617	211.299
RUNX3	4.19785	3.94465	2.18962	2.71186	1.60311	1.96259	1.70644	0	1.45017	1.54249	1.55443	2.67756	2.35359	2.93864	1.13752	4.30713	2.9819	3.09195	1.21441	1.81226	2.92393	6.37324	11.2467	4.97644	3.7137	3.79548	3.1776	3.17787	4.05388	2.62543	6.87302	7.30483	3.98183	7.41172	5.10035	3.90351
RP4-799D16.1	0	0.394465	0.182468	0.478563	0.437213	0.150969	0.284407	0.26616	0	0.140226	0.932658	0.357009	1.72597	1.46932	0.379173	0	0.331323	0.386493	0.202402	0	0.139235	0.995818	0.478582	0.343203	0.353686	0.172522	0.501726	0.829009	0.978522	1.31271	0.98186	1.04355	1.68122	0.760176	0	0.678872
SYF2	74.2256	102.955	98.5328	78.3248	80.8844	70.9553	95.2765	85.9698	72.5086	71.235	72.9028	85.8606	70.6077	73.466	84.9349	74.6107	70.0747	69.3755	81.1632	100.127	72.6807	85.0429	67.7194	74.1319	80.8172	81.7754	89.3073	60.9322	56.3349	68.8238	69.2211	77.5206	63.0015	76.3977	83.9964	65.1717
C1orf63	105.137	80.8654	98.1679	73.6987	61.9385	108.698	75.3679	79.0496	69.9708	78.9475	94.5094	96.9279	145.923	138.667	94.7934	88.9215	89.2914	95.657	71.8527	69.319	77.5539	80.263	73.941	77.3923	120.253	114.727	121.418	103.902	96.0349	115.144	79.0397	91.3849	116.8	87.0402	68.536	81.2949
TMEM50A	41.4061	27.8098	43.9748	51.5253	58.1493	60.9914	39.2482	44.7149	41.3299	48.939	45.8557	53.7298	49.8961	62.8134	53.4635	46.267	38.5991	55.0753	51.0053	48.7045	34.8087	52.38	52.4048	47.7052	51.4613	46.5809	47.9985	55.5436	35.5064	41.0692	36.4924	36.8223	39.7299	39.7192	32.9929	47.0119
RHCE	2.28974	4.53635	2.55455	5.58323	5.10082	4.52906	3.41289	5.32321	2.5378	4.90792	4.19696	3.57009	3.45193	1.83665	3.03339	3.75137	2.9819	3.09195	4.45284	3.62452	3.75934	4.18244	4.30724	4.11844	4.9516	3.79548	3.51208	1.65802	1.81725	3.18802	4.09108	1.93801	3.18547	2.85066	3.50649	2.37605
TMEM57	20.0352	16.5675	16.4221	22.3329	23.318	20.8337	32.138	35.3993	32.6289	29.728	28.6015	24.4551	24.4773	20.9378	25.4046	25.426	22.6956	22.4166	20.8474	21.2941	18.1005	29.0779	28.4756	30.2019	20.6906	18.6324	17.5604	24.5939	22.506	21.566	25.0374	23.2562	23.9795	28.8867	36.34	25.4577
LDLRAP1	60.1056	69.8204	50.1787	89.9698	89.6286	78.8057	81.6249	91.293	101.15	48.3781	55.0268	50.8737	35.7746	35.9983	40.9507	83.6418	81.0084	57.7807	81.7704	76.568	91.1989	100.777	114.142	97.9845	53.2297	65.0408	62.0468	38.5489	36.0655	47.8203	59.4025	58.2895	59.4621	36.8685	40.4841	46.8422
RP11-70P17.1	0	0.394465	0.364936	0	0.291475	1.05678	0.284407	0	0.362543	0.701132	0.466329	0.714017	0.470718	0.36733	0.379173	0.416819	0.828306	0	1.01201	0.679598	0.696175	0.796655	0.717873	0.858008	0.353686	0.517566	0.501726	0.276336	0.279578	0.750123	0.49093	0.298156	0.619396	0.95022	0.79693	0.339436
MAN1C1	9.54057	13.6091	11.8604	26.1614	27.3987	33.666	15.0736	12.7757	27.5533	16.8272	22.3838	16.6009	13.9646	12.4892	6.82512	34.8739	32.4696	24.1558	24.2882	22.6533	39.4035	65.9232	66.5229	68.8122	18.3917	16.7346	14.2156	13.6787	12.3014	11.4394	18.9826	17.144	22.9177	12.7329	10.8383	11.7105
SEPN1	4.38866	3.15572	5.29158	5.10467	5.39229	8.45425	3.12848	1.86312	1.45017	5.74928	5.59595	4.1056	7.06077	8.63225	2.27504	6.53017	2.48492	2.31896	2.83363	4.53065	7.51869	3.18662	2.39291	6.86406	4.59792	6.90088	6.3552	5.25039	8.38733	5.25086	5.23658	5.36681	4.60123	4.7511	6.69421	6.10985
RP1-317E23.6	15.8373	14.2008	12.7728	16.1116	11.8047	17.9653	11.6607	10.1141	8.70104	8.83426	11.6582	11.7813	13.0232	13.4075	11.3752	10.4205	11.265	14.107	7.28647	13.1389	14.202	8.96237	12.2038	15.2725	11.1411	13.4567	14.5501	8.29009	8.52712	13.5022	8.67309	8.79561	11.0607	7.7918	6.37544	10.0134
RP1-317E23.3	15.6465	18.5399	15.6923	20.7377	12.242	20.8337	15.9268	9.58177	9.78867	10.9377	9.17114	13.5663	17.8873	17.6318	13.2711	13.6161	14.2469	16.426	13.7633	15.1777	14.3412	12.5473	9.57165	16.1305	16.0927	16.7346	15.7208	8.98093	10.0648	17.2528	12.9278	13.417	12.6534	10.6425	8.60685	13.238
MTFR1L	0.954057	0.394465	0.912341	1.91425	1.60311	2.71744	2.84407	3.99241	1.45017	1.82294	1.55443	3.21308	1.56906	3.30597	1.13752	2.22304	0.993968	1.73922	3.03603	2.71839	1.11388	0.995818	1.19646	1.54441	1.06106	1.03513	2.00691	1.93435	2.65599	3.37555	3.60015	2.68341	2.47759	4.7511	1.59386	2.20633
AUNIP	32.8195	39.2493	33.0267	56.1514	44.45	39.7048	36.6885	39.3917	34.0791	39.5438	39.0162	49.4457	34.8331	30.8557	37.9173	41.2651	40.587	43.6737	49.5885	48.9311	48.8715	40.0319	40.2009	34.6635	36.076	38.6449	34.1174	39.2398	33.13	34.8807	38.4562	42.1891	42.6499	34.588	36.4994	42.0901
RP1-125I3.2	6.29677	7.88931	5.47404	6.8594	4.80934	3.01938	3.12848	6.12169	1.81272	4.34702	4.50785	3.39158	5.80552	4.95895	8.34182	5.83547	4.80418	4.83116	5.86966	4.53065	7.37945	6.37324	7.17873	5.83445	6.36635	7.41844	7.86038	4.69772	3.35493	3.37555	6.87302	6.85759	5.30911	4.18097	4.46281	3.7338
PAQR7	2.48055	0.788931	1.45975	1.91425	0.874426	0.905813	0.853222	1.59696	0.725086	1.26204	0.310886	1.07103	1.09834	2.20398	3.03339	2.91774	1.98794	2.31896	1.01201	2.49186	2.7847	2.1908	1.43575	1.54441	1.94527	2.76035	2.00691	2.34886	1.53768	1.87531	3.92744	0.894468	1.68122	1.14026	2.55018	2.54577
STMN1	753.132	756.782	634.624	632.182	618.219	646.146	556.301	567.986	533.301	694.822	707.266	865.567	682.698	727.497	706.779	606.472	583.956	739.941	487.384	516.947	464.766	848.636	809.283	728.448	778.109	729.423	736.033	562.897	508.412	628.603	593.534	613.456	463.397	602.44	568.211	700.596
PAFAH2	18.1271	12.0312	18.2468	15.9521	14.5738	13.4362	14.2204	14.3727	11.6014	14.1629	12.5909	15.5299	16.4751	16.5298	17.442	14.8666	13.5842	20.8706	16.3946	15.1777	21.303	13.1448	17.4683	11.4973	17.5075	17.2522	18.0621	17.271	16.6349	15.7526	16.037	14.6097	14.8655	15.2035	12.7509	14.5957
EXTL1	1.7173	0.591698	0.912341	1.75473	0.582951	3.01938	1.42204	0.26616	0.725086	1.40226	1.0881	1.78504	1.41215	2.75497	1.13752	1.52834	0.331323	1.54597	1.01201	1.13266	2.36699	0.597491	0.478582	2.05922	2.12212	0.86261	0.668968	0.276336	1.11831	1.87531	0.49093	1.19262	2.47759	0.95022	0.478158	0.678872
TRIM63	3.24379	5.32528	4.19677	0.797605	0	0.905813	0	0	0.725086	0	0	0.357009	1.41215	1.10199	0	0.694699	0.828306	0.57974	0	0.226533	0.55694	0.199164	1.43575	4.29004	1.94527	3.27792	2.67587	0.276336	0.279578	0.750123	1.30915	1.3417	1.94667	0.570132	0.637544	1.52746
PDIK1L	2.48055	2.76126	3.46689	2.55234	2.76901	3.01938	3.41289	2.92776	1.81272	3.64589	3.2643	4.99812	3.92265	2.57131	4.17091	2.63986	2.48492	3.47844	2.83363	2.94492	2.08852	2.78829	3.58937	3.94683	2.29896	3.27792	2.50863	3.17787	3.7743	2.4379	2.12736	1.78894	2.3891	4.37101	5.57851	2.37605
FAM110D	1.90811	3.55019	3.28443	1.43569	1.1659	0.905813	1.99085	4.25857	5.43815	4.48725	3.73063	3.57009	1.25525	1.65298	5.30843	2.50092	1.65661	5.21766	1.01201	3.62452	1.67082	3.98327	1.67504	1.54441	2.29896	2.58783	2.00691	1.51985	2.5162	0.937654	1.47279	1.78894	0.796367	5.70132	4.94097	1.35774
ZNF593	16.9822	25.0486	14.5975	30.4685	27.2529	21.2866	22.4682	23.6883	15.2268	16.4065	22.2284	17.8504	16.3182	10.6526	14.4086	31.4004	30.316	30.3397	38.8612	33.0738	23.6699	25.0946	27.2792	17.5034	18.7454	19.6675	21.407	17.4092	17.6134	18.378	17.6735	18.1875	15.6619	18.8144	21.9953	17.8204
RP11-96L14.7	29.0033	30.9655	22.991	43.8683	31.9165	22.1924	33.2757	29.5438	26.1031	28.8866	29.5342	26.9542	23.0652	22.2235	29.9547	46.5448	43.9002	40.1953	42.7068	40.7759	29.9355	30.2729	26.8006	24.8822	23.8738	30.7089	19.5673	17.8237	18.5919	21.191	21.9282	18.4857	21.148	27.7464	31.8772	32.7556
CNKSR1	7.44164	8.28377	6.20392	7.01892	4.08065	3.92519	2.84407	3.72625	3.62543	3.78611	3.88608	6.96167	9.57127	6.61194	5.30843	3.75137	3.64455	2.31896	5.06005	3.39799	3.62011	4.3816	5.26441	5.83445	7.4274	6.03827	4.85002	4.69772	5.31198	4.8758	6.21844	5.51589	5.22063	4.18097	5.89728	4.92182
CATSPER4	2.48055	1.1834	0.912341	0.638084	1.31164	1.05678	0.853222	0.798481	0.362543	1.12181	0.621772	0.892522	1.25525	2.93864	0.758347	0.833639	0.165661	1.15948	0.404804	0.679598	1.11388	0.995818	0.957165	1.37281	1.76843	0.86261	0.836211	0.552673	0.419366	1.87531	0.327287	0.74539	0.442426	1.33031	0.637544	1.52746
RP11-231P20.2	1.52649	3.35296	2.73702	3.50946	1.74885	6.18972	0.853222	1.06464	2.17526	4.34702	2.64253	3.9271	2.98121	2.75497	3.41256	0.833639	1.32529	1.54597	1.82162	0.679598	1.53158	1.59331	0.717873	2.05922	1.94527	2.24278	1.17069	1.65802	1.67747	3.37555	0.818216	0.447234	1.68122	2.66062	0.956316	1.18803
CEP85	28.8125	23.8652	24.6332	34.7756	31.7708	29.7409	27.3031	27.1484	29.0035	32.1118	30.3114	34.9868	35.9315	32.6924	31.8506	29.4552	29.6534	31.4992	36.8372	26.9574	30.9102	24.8955	24.1684	19.5626	26.5264	25.3607	23.2467	32.1932	29.4954	29.2548	24.2192	27.5794	30.085	28.8867	30.124	29.7006
SH3BGRL3	27.0952	22.4845	23.5384	14.1974	14.2823	14.342	17.3488	16.7681	11.9639	14.5835	15.2334	21.599	27.1447	23.8764	24.2671	26.3986	25.8432	21.0639	16.597	11.7797	9.46798	9.95818	8.85377	13.3849	13.0864	17.2522	18.2294	23.9031	17.4736	16.5027	17.3462	16.2495	13.6267	20.9048	18.6482	22.4028
UBXN11	4.19785	4.73358	5.47404	5.26419	3.93492	3.62325	3.6973	5.85553	5.43815	4.06657	5.59595	4.81962	6.74696	8.44859	3.79173	4.16819	4.47285	3.28519	4.65525	4.30412	3.75934	4.3816	2.6322	4.29004	4.42107	5.5207	3.84657	4.28321	4.89261	8.43888	4.09108	5.96312	4.1588	3.42079	7.17237	3.90351
CD52	3.4346	3.15572	3.10196	6.0618	4.6636	5.28391	0.568815	0.532321	0	0.280453	1.0881	2.67756	1.09834	1.10199	0	0.27788	0.496984	0.57974	0	0.453065	0.27847	2.1908	1.91433	3.26043	1.76843	1.5527	2.17415	0.967177	0.698944	3.37555	1.96372	1.3417	3.36244	1.33031	0.637544	0.678872
AIM1L	13.166	14.0035	12.4078	5.10467	6.84967	5.88778	5.68815	5.58937	5.0756	6.87109	6.99494	6.24765	16.7889	17.8155	11.3752	10.6984	10.4367	7.34337	8.70329	8.15518	10.9996	6.97073	6.22157	5.83445	11.8485	13.2842	14.7173	7.04658	8.24754	5.43839	4.9093	4.91958	5.75154	8.36194	10.0413	10.5225
LIN28A	1530.5	1594.43	1225.46	1382.41	1280.6	1242.02	1540.07	1476.13	1314.58	1169.91	1416.4	1608.86	1433.65	1467.48	1324.07	1559.88	1500.39	1572.06	1527.12	1646.89	1498.03	1422.63	1413.49	1188.17	1564.35	1484.03	1608.37	1392.74	1133.83	1628.89	1103.12	1102.58	1375.15	1413.55	1354.14	1703.97
DHDDS	36.0633	35.5019	31.0196	45.1444	48.2392	40.6106	54.3218	44.7149	51.1186	44.8725	45.3894	44.8046	39.6972	38.937	34.884	50.2962	48.2074	46.5724	58.899	53.4617	54.3016	43.2185	48.3368	39.9832	32.0086	32.6066	37.295	40.3451	45.8507	50.2582	43.2018	48.3013	53.2681	45.4205	41.1216	42.2598
HMGN2	102.275	51.8722	68.2431	165.902	160.457	42.1203	355.794	234.221	108.4	161.821	129.95	125.489	46.4442	93.1182	153.565	102.26	109.833	135.273	223.249	250.772	71.5668	135.232	109.356	35.1783	105.045	75.047	85.9624	144.8	74.2279	89.4521	161.68	178.297	46.3663	102.624	111.251	112.353
RPS6KA1	41.9785	47.9275	35.0339	38.6041	34.6856	29.2879	38.9638	27.4145	22.8402	26.9235	32.3322	38.0214	37.6575	32.6924	31.4714	40.9872	33.4636	43.6737	36.4324	36.0187	36.2011	34.057	35.1758	37.5807	38.1981	37.9548	42.4795	33.5749	31.3127	37.3186	33.8742	31.9027	31.5892	28.6966	27.4144	45.9936
ARID1A	102.656	117.748	88.1321	104.805	99.976	96.0162	110.634	122.966	124.715	111.059	122.178	144.41	142	115.158	109.581	135.466	109.833	126.77	96.141	104.658	101.224	82.8521	79.9232	84.2563	100.27	104.376	92.6521	137.339	134.337	134.272	118.805	119.561	126.534	159.637	163.53	165.475
PIGV	6.86921	5.91698	7.66366	3.8285	3.78918	5.73681	3.41289	3.46009	2.17526	3.64589	4.19696	4.81962	5.64862	7.16293	2.65421	6.80805	6.29513	6.57038	3.44083	4.53065	7.93639	6.17407	4.78582	8.23687	6.36635	6.90088	9.03107	6.77024	5.45176	6.00098	4.58201	4.7705	3.53941	2.66062	6.69421	6.10985
ZDHHC18	16.7914	17.7509	14.5975	24.7258	19.3831	22.3434	29.0095	27.9468	22.1151	22.8569	27.0471	20.885	24.0066	22.4071	21.2337	20.702	17.0631	17.9719	19.4306	25.3717	15.3158	15.7339	13.8789	16.3021	17.5075	13.9743	15.219	20.8634	24.3233	20.6284	17.3462	19.6783	18.9358	22.0451	25.5018	23.5908
SFN	43.8866	46.5469	26.4579	68.7535	45.0329	6.49166	30.4316	25.2852	15.9519	16.6869	19.5858	9.63923	7.06077	8.26492	21.2337	35.5686	28.9907	13.9138	9.31049	11.5532	4.17705	37.8411	32.3043	12.1837	28.8254	34.3319	22.2432	14.9222	12.0218	6.75111	3.60015	7.30483	1.68122	7.7918	5.89728	5.26126
RP1-50O24.6	2.86217	3.74742	2.37209	4.30707	2.91475	2.26453	4.55052	5.58937	4.71306	6.59064	3.57519	3.21308	3.13812	3.1223	6.06678	2.7788	4.80418	6.57038	7.08407	3.85105	3.48087	2.78829	3.11078	2.91723	3.36002	3.45044	3.1776	3.4542	2.79578	2.81296	1.96372	1.93801	1.7697	3.42079	2.55018	3.39436
GPN2	16.4098	11.2423	11.313	13.7188	21.5692	17.2104	17.6333	17.3004	15.2268	19.0708	15.6998	15.8869	12.3956	10.8362	11.3752	18.6179	18.7197	11.9813	20.8474	16.7634	13.9235	18.5222	16.9897	15.9589	9.72636	11.7315	11.5397	11.7443	14.2585	14.8149	13.0915	13.7152	12.3879	19.9546	22.1547	14.426
GPATCH3	24.8055	25.443	20.254	26.1614	23.0265	13.5872	23.6058	25.2852	18.4897	18.6501	19.5858	23.3841	21.3392	20.3868	23.8879	28.0658	21.2046	24.3491	25.5027	30.8084	19.4929	27.2854	24.647	16.4737	19.2759	20.1851	22.9122	25.4229	23.6243	23.4413	21.11	22.8089	18.051	28.5066	24.3861	28.1732
NUDC	104.755	108.084	91.7815	130.169	129.124	74.2766	111.772	118.974	85.5602	124.521	109.587	103.354	70.137	64.2827	103.894	124.49	149.095	111.117	142.086	136.146	110.274	98.1877	108.399	80.9959	90.3668	99.5451	84.7918	112.331	112.81	88.5145	84.1126	78.7132	56.4536	98.8229	106.47	87.4048
C1orf172	62.3953	61.9311	57.1125	29.3519	23.6095	27.7783	10.8075	9.04945	16.3144	12.9008	11.6582	23.0271	39.2265	30.1211	21.9921	32.6509	25.1805	26.2815	19.8354	17.6695	28.1255	32.862	38.7652	44.9596	52.3455	57.4498	56.6951	14.9222	17.4736	13.6897	24.3828	31.0082	24.7759	12.7329	14.026	30.0401
RP11-344H11.4	0.763245	0.197233	0.364936	0.159521	0.145738	0.301938	0.568815	1.06464	0.362543	0.140226	0.466329	0.357009	1.09834	0.550995	0.758347	0.13894	0	0	0.404804	0.453065	0.27847	0.199164	0	0.171602	0.353686	0.690088	0.501726	0	0.419366	0.375061	0.327287	0.298156	0.884852	0.380088	0.159386	1.01831
TRNP1	121.928	128.201	97.9854	80.8771	69.9541	81.9761	72.5239	64.4108	60.9073	69.1316	90.4679	105.853	89.1226	91.6488	75.8347	70.9982	59.6381	86.7677	62.7446	71.1312	86.1865	124.477	120.363	142.086	101.862	97.8199	98.1711	67.0116	61.9265	98.2661	56.2933	57.5441	86.4501	69.9362	70.1299	108.62
FAM46B	53.9996	59.5643	55.2878	59.0228	52.4655	77.1451	47.7804	43.6503	46.043	53.1458	55.1823	82.469	47.3856	47.5692	27.3005	65.9964	61.9573	68.7958	61.1254	66.1475	69.0605	62.1391	57.9085	107.594	48.6318	48.6512	53.852	50.4314	53.8187	57.0093	72.494	75.1353	80.61	38.3889	40.3247	76.7125
SLC9A1	10.113	10.6506	6.75132	7.33796	7.14114	7.2465	11.0919	9.58177	16.3144	10.6572	11.3473	11.2458	7.37458	7.89759	7.58347	7.91957	9.44269	6.18389	10.9297	9.51437	7.79716	10.5557	7.41803	8.40847	6.54319	6.90088	6.02072	6.63207	10.2046	7.12617	7.36395	5.51589	7.25579	9.12211	10.3601	6.44928
NPM1P39	0.763245	0.788931	0.364936	0.319042	0.437213	0	1.70644	1.59696	1.08763	0.841359	0.310886	0.535513	0	0.918325	0	0.13894	0.331323	0	0.607206	0.453065	0.139235	0.199164	0	0	0.884215	0.517566	0.167242	0.552673	0.279578	0.562592	0.818216	0.149078	0.265456	0.190044	0.637544	1.01831
RP11-40H20.4	0.572434	0.197233	0.912341	0.638084	1.1659	0.452906	1.13763	0	0.725086	0.981585	0.777215	0.178504	1.56906	1.46932	0	0.694699	0.662645	0.386493	0	0.226533	0.974645	0.398327	0.478582	0.343203	0	0.345044	0.836211	1.10535	0.139789	0.375061	0.327287	0.596312	0.530911	0.380088	0.318772	1.18803
WDTC1	8.20489	11.045	10.0357	5.74276	6.41246	6.7936	6.82578	4.25857	7.25086	7.01132	9.94836	8.56821	11.1403	9.73424	10.6169	5.69653	7.45476	4.25142	4.65525	3.17146	6.12634	7.36906	4.54653	8.92328	8.13478	6.21079	7.5259	7.04658	8.24754	6.18851	6.38209	8.05022	7.96367	10.8325	9.72255	5.60069
TMEM222	18.6995	21.6956	26.6403	30.7875	24.4839	20.9847	35.5509	31.6731	25.0155	23.6983	22.8501	25.7046	31.0674	24.4274	23.5088	33.6234	24.1865	18.7449	27.7291	28.09	16.8474	33.6587	27.9971	22.4798	36.6065	31.2265	27.5949	42.8321	30.0546	24.1915	19.4735	18.3366	22.2983	27.3663	35.5431	24.2697
SYTL1	4.19785	5.91698	6.02145	3.66898	2.76901	4.07616	3.12848	1.59696	3.62543	2.80453	2.64253	6.06915	7.37458	6.7956	3.41256	6.66911	6.12947	3.67168	3.44083	2.03879	6.96175	3.78411	3.35008	7.20726	5.48213	4.83061	8.19486	4.55955	5.17219	8.62641	6.0548	7.60298	6.81336	3.80088	3.50649	4.92182
MAP3K6	3.81623	4.93082	4.0143	3.50946	3.35197	6.03875	1.70644	1.86312	2.5378	3.78611	1.55443	1.60654	2.03978	4.77529	2.27504	3.05668	3.97587	4.25142	3.23843	1.3592	4.73399	2.58913	1.19646	3.26043	3.18317	3.27792	3.34484	1.51985	2.23662	3.18802	3.27287	4.47234	4.86669	1.7104	1.43447	2.88521
CD164L2	0.572434	0.986163	1.82468	0.478563	0.291475	0.301938	0	0	0	0.140226	0	0.178504	0.470718	0.73466	0.758347	0.27788	0.165661	0.57974	0.607206	0.226533	0.696175	0	0	0.171602	1.2379	1.89774	1.50518	0.276336	0.559155	0.562592	0.654573	0.298156	0.265456	0.190044	0.159386	0.678872
GPR3	0.381623	1.77509	1.45975	1.11665	1.1659	0.452906	1.99085	1.86312	0.725086	2.6643	1.39899	1.78504	0.941436	0	1.89587	0.416819	0.331323	0.193247	0.607206	1.81226	1.39235	0.597491	0.478582	0.858008	2.65264	0.86261	0.501726	1.24351	0.559155	0.375061	0.654573	0.447234	0.442426	1.14026	2.07202	1.18803
WASF2	86.8192	90.3326	84.8477	76.7296	72.8688	73.6728	77.3588	78.2512	78.6719	63.5226	70.4157	70.6877	93.6729	81.5473	73.9388	73.2213	73.2223	69.3755	58.2918	75.6619	75.0477	86.0387	72.9838	65.037	86.4762	87.8137	93.1539	77.236	80.9377	83.2636	87.2219	82.7383	80.6985	75.6375	77.9398	73.997
AHDC1	9.34975	10.4533	11.678	9.0927	7.86983	9.51103	18.2021	16.5019	14.8643	24.3994	30.156	23.2056	21.4961	22.4071	21.2337	14.4497	16.4005	15.8462	15.585	13.3654	8.7718	15.7339	15.5539	7.55047	12.5559	10.5238	15.7208	27.6336	26.1405	29.4423	12.2732	14.9078	13.0958	26.6062	26.9362	20.3662
FGR	0.954057	1.57786	0.364936	1.11665	0.582951	0.603875	0.284407	0.26616	0	0.560906	0.466329	0.714017	1.09834	0.36733	0.379173	0.694699	0.165661	0	0	0.453065	0.27847	0.597491	0.478582	0.343203	0.884215	1.03513	0.334484	0	0.279578	0.562592	0.327287	0.298156	0.973337	0.190044	1.1157	0.169718
IFI6	1.7173	2.76126	1.82468	0.638084	1.31164	1.81163	0.853222	1.06464	1.08763	0.280453	0.932658	0.178504	1.09834	2.20398	1.13752	0.972579	0.331323	0	0.404804	0.453065	0.55694	0.597491	0.478582	0.686406	0.884215	0.690088	2.17415	0.276336	0.838733	1.12518	0.163643	0.596312	0.973337	0.760176	0.79693	0.339436
FAM76A	18.8903	19.526	21.3488	17.3878	16.4684	15.5498	13.6516	17.0343	15.5894	11.4986	12.1246	12.6738	12.0818	12.3056	14.0294	12.0878	15.2408	14.4935	14.1681	14.4981	13.645	14.1406	17.9468	12.8701	17.8611	18.2873	14.7173	15.7512	14.3982	13.6897	13.9097	12.2244	13.3613	13.8732	11.157	10.6922
STX12	25.3779	28.5987	24.8157	24.7258	19.6746	27.0234	27.8719	31.9392	31.5413	22.4362	21.4511	21.0635	25.5757	27.3661	22.3712	16.5338	14.9095	16.8125	14.7753	16.3104	19.3537	19.9164	22.4934	21.6218	22.9896	22.9454	24.2501	20.5871	17.194	24.1915	25.692	24.747	24.8643	17.484	21.9953	16.4626
PPP1R8	39.4979	38.0659	37.406	34.4565	33.6654	40.3087	31.2848	31.9392	30.8162	41.2266	34.042	33.0233	24.1635	28.2844	29.9547	25.9817	29.1564	27.8275	32.5867	33.9799	33.8341	32.0654	28.4756	37.5807	36.076	33.6418	31.107	31.6405	31.7321	26.6294	25.8556	24.4488	28.4038	31.7373	28.8489	25.4577
THEMIS2	10.113	8.28377	11.313	10.2093	8.30704	14.0401	4.26611	6.65401	8.33849	8.13313	4.66329	8.3897	9.57127	8.08126	4.92926	8.19745	9.77402	7.92311	10.3225	9.7409	12.3919	5.37742	4.30724	9.60968	11.3179	8.45357	9.36556	5.52673	6.01092	6.56357	6.87302	5.96312	8.93701	2.28053	2.39079	4.7521
RPA2	84.911	82.6405	86.3074	88.5341	87.4426	88.3167	118.313	104.069	91.3609	88.6231	87.6699	95.1428	76.4132	74.017	80.0056	92.9507	96.7462	82.323	122.656	117.57	90.5027	79.2671	78.9661	68.469	59.2424	61.2453	66.2279	91.0528	94.7768	86.0766	85.2581	89.2978	80.3446	72.0267	71.5643	81.4646
SMPDL3B	12.5935	17.3565	14.05	7.65701	6.99541	8.15232	1.13763	2.12928	0.725086	3.64589	2.95342	5.89064	5.96243	9.91791	1.89587	6.39123	5.46682	5.4109	5.46485	6.34291	12.3919	6.17407	5.02511	17.675	7.25056	11.3864	12.7104	3.86871	4.33345	4.8758	8.18216	5.96312	7.52124	2.09048	2.39079	5.43098
RP11-460I13.2	7.06002	5.12805	5.10911	6.0618	5.53803	6.03875	2.55967	2.12928	1.45017	6.45042	3.73063	6.06915	5.1779	6.06094	4.92926	5.00183	5.1355	5.21766	4.04804	5.88985	4.59475	7.56822	4.54653	9.60968	9.90321	7.59096	7.5259	2.76336	2.37641	1.68778	3.27287	2.83248	3.09698	1.7104	2.2314	2.20633
XKR8	31.6747	28.2043	36.1287	44.5064	33.3739	37.2893	50.6245	38.0609	33.7165	42.4886	41.9696	42.6625	31.695	31.4067	32.9881	29.0384	27.1685	29.9532	32.7891	33.0738	31.7456	24.8955	25.3649	25.9118	31.1244	31.399	31.6088	30.397	32.1514	33.0054	20.7827	24.5979	21.6789	38.3889	33.3117	31.907
EYA3	40.2612	38.4604	32.4793	33.3399	34.6856	46.9513	33.5601	39.3917	46.043	37.0198	39.3271	38.1999	39.0696	35.2637	38.2965	44.5997	32.3039	35.3641	43.9212	39.8697	42.049	39.4344	36.3723	34.6635	35.5454	37.4373	30.1036	40.7596	43.1947	44.2572	40.7472	36.226	45.1275	45.6106	40.3247	44.2964
SPCS2P4	1.14487	0.986163	2.55455	3.19042	1.74885	4.07616	3.41289	4.25857	4.71306	1.26204	2.02076	2.14205	1.72597	2.02031	4.55008	1.52834	2.65058	3.09195	5.46485	4.30412	1.81005	3.78411	3.35008	1.37281	2.29896	1.89774	3.1776	0.967177	1.81725	2.62543	3.92744	3.87603	0.884852	3.23075	1.75325	3.56408
PTAFR	5.15191	6.90314	5.29158	6.69988	4.6636	8.15232	2.27526	2.6616	3.62543	4.90792	6.21772	6.24765	4.23646	5.87728	4.17091	4.72395	3.47889	2.70545	4.85765	4.98372	4.17705	4.3816	6.70015	9.09488	4.77476	5.34818	6.52244	3.0397	5.0324	3.18802	3.10922	2.23617	4.51275	5.13119	3.50649	1.69718
DNAJC8	139.674	174.354	140.5	153.459	203.304	146.44	198.232	176.731	157.706	169.674	184.822	195.284	110.933	130.586	180.107	164.783	180.074	191.701	212.117	237.406	164.158	206.533	146.685	135.565	137.053	141.123	155.535	152.261	134.477	154.713	168.88	169.502	131.224	155.456	146.954	164.117
AL353354.1	2.09892	1.38063	3.46689	4.46659	2.62328	3.32131	3.6973	3.46009	7.97595	2.38385	3.10886	3.57009	5.1779	1.65298	4.55008	2.36198	2.1536	3.86493	5.46485	4.30412	3.34164	2.1908	3.11078	2.91723	4.42107	4.31305	3.34484	1.93435	2.93557	2.4379	2.94558	1.78894	2.30062	1.52035	3.50649	2.03662
AL353354.2	2.67136	1.1834	0.912341	3.66898	2.04033	1.50969	2.55967	3.99241	1.08763	1.26204	2.02076	2.32056	2.19668	2.75497	3.41256	2.50092	1.49095	1.93247	2.22642	0.906131	1.67082	0.995818	3.35008	2.57402	1.41474	1.72522	1.83966	0.967177	2.23662	1.87531	2.12736	2.08709	1.7697	2.09048	3.02833	1.69718
ATPIF1	270.38	250.683	268.776	242.472	236.532	201.392	185.718	187.377	183.447	179.63	189.019	224.023	175.735	190.093	215.75	208.549	223.974	248.902	222.845	213.847	229.181	241.187	244.556	269.243	234.671	224.969	222.098	198.686	185.08	189.594	234.01	249.706	166.264	180.162	177.875	199.588
SESN2	49.0385	51.0833	41.9677	194.297	193.54	56.7643	94.9921	87.8329	87.0104	55.8101	45.8557	54.9793	48.3271	37.4677	47.3967	122.545	111.656	61.2592	107.071	123.234	168.753	55.5667	56.9513	82.3687	54.8213	53.1367	48.1657	137.892	136.294	59.8223	82.8035	80.0549	86.627	35.5382	37.1369	42.2598
MED18	8.20489	9.46717	9.48834	18.5044	16.3226	16.6066	9.10104	7.71865	6.16323	17.1076	15.2334	12.6738	12.8663	11.7546	20.0962	14.7276	18.3884	20.8706	14.9777	12.4593	17.5436	14.9373	13.161	19.5626	17.6843	17.4247	17.3932	12.297	12.8606	12.7521	14.0733	16.8458	13.9807	11.0226	15.9386	13.7472
PHACTR4	143.681	157.194	157.105	128.095	133.787	125.757	129.121	138.403	140.667	166.729	157.308	161.368	146.707	145.463	150.153	139.773	144.788	140.49	141.479	143.395	148.981	134.435	126.346	127.5	134.931	125.596	128.442	146.735	155.865	128.834	125.187	123.437	126.091	129.8	131.015	138.49
RCC1	243.475	176.72	227.903	298.783	310.13	219.962	341.289	356.655	315.05	278.77	321.456	292.212	207.43	211.949	287.034	305.39	344.741	340.887	344.286	398.924	248.117	290.58	297.678	216.046	250.056	247.741	242.836	287.252	237.501	229.163	246.283	257.011	202.808	279.745	271.753	319.749
TRNAU1AP	54.3812	48.5192	54.558	37.4874	32.4995	35.4777	41.5235	43.3841	36.9794	39.8243	43.8349	50.6952	46.4442	42.6103	41.3299	40.0147	34.9545	40.3885	40.8852	35.7922	41.3528	36.2478	34.6972	42.0424	43.5034	48.6512	41.6433	35.7856	34.9472	38.8189	34.5287	31.7536	34.0668	34.2079	39.6871	37.6774
SNHG12	62.0137	58.7753	56.0177	92.5222	100.559	53.5939	100.68	87.0344	71.421	51.0424	45.2339	33.9158	26.5171	42.6103	49.6717	79.6125	89.1258	74.3999	107.071	95.5968	82.5663	58.9525	54.5584	49.4212	48.8087	51.4115	56.0261	61.0703	63.1846	41.0692	46.802	63.3582	49.6402	40.6694	32.6741	42.0901
TAF12	40.0704	46.3497	37.7709	40.5183	34.6856	31.7034	32.9913	30.8746	29.0035	35.3371	31.2441	34.0943	42.3646	31.0394	33.3673	43.0713	34.7889	31.6924	42.0996	37.1514	38.0111	33.2603	28.9542	37.7523	33.6002	46.4084	36.1243	35.5092	34.9472	37.6937	36.4924	33.8407	41.588	31.9274	27.8926	35.1316
RP11-442N24__B.1	1.14487	0.591698	1.27728	0.797605	0.728688	1.81163	1.13763	0.26616	0	1.26204	1.55443	1.78504	1.25525	1.10199	1.13752	0.833639	0.662645	1.35273	1.21441	1.13266	1.25311	0.995818	0.239291	0.686406	2.12212	1.5527	1.67242	1.10535	1.67747	0.937654	1.1455	0.596312	1.59273	2.47057	1.91263	0.678872
GMEB1	56.671	53.4501	51.2735	42.5921	40.2236	48.159	37.5418	41.7872	44.9554	54.2676	51.918	57.4784	58.9967	47.3856	42.0883	44.0439	53.3429	46.3792	35.8252	37.1514	34.6695	48.7951	57.1906	57.4865	52.3455	54.3444	51.1761	49.1879	45.7109	51.3834	50.2385	50.6865	56.2766	51.882	52.9162	57.5344
YTHDF2	44.2682	53.4501	45.2521	44.9849	47.8019	43.1771	52.8998	50.8366	63.8076	46.5552	49.2755	45.6971	39.6972	39.1206	45.88	85.8648	93.9299	83.6758	90.0689	88.3477	78.807	51.5834	44.7474	51.1373	38.5518	38.8174	38.6329	42.694	46.969	44.8198	45.3292	47.5559	44.7735	45.4205	48.294	60.0802
OPRD1	3.24379	3.15572	3.46689	2.07377	4.08065	6.49166	2.27526	2.6616	2.17526	7.85268	5.90684	5.35513	4.55028	4.59162	1.89587	4.02925	3.47889	2.8987	2.02402	2.71839	4.45552	5.97491	6.22157	7.55047	3.36002	3.27792	3.34484	3.17787	6.43029	4.68827	5.56387	5.51589	4.86669	6.08141	6.8536	3.56408
RP1-212P9.2	0.763245	0.394465	2.00715	0.159521	0.145738	0.150969	0.284407	0.26616	0	0.841359	0.777215	0.535513	1.41215	1.10199	0	1.11152	0.331323	0.966233	0.404804	0.453065	0.27847	0.398327	0.717873	0.343203	0.530529	1.03513	0.668968	0.138168	0.559155	0.375061	0.49093	0.298156	0.0884852	0.95022	0.478158	0.509154
RP1-212P9.3	0.763245	2.76126	1.27728	0.478563	0.582951	0.603875	0.284407	0.26616	0	0.560906	1.39899	2.32056	2.19668	1.83665	0.379173	0.13894	0.331323	0.57974	0.404804	0.906131	0.55694	0.597491	0.717873	0.343203	0.707372	1.38018	1.83966	0.138168	0.978522	1.31271	1.63643	0.894468	1.23879	0.760176	0.637544	0.678872
EPB41	179.172	185.99	165.864	166.221	135.827	185.39	110.919	121.369	114.201	147.658	156.842	147.445	169.929	154.83	130.057	150.194	134.517	150.153	130.954	135.92	141.463	127.066	127.781	166.625	168.708	180.975	168.915	140.241	136.154	120.77	121.914	116.579	132.728	129.23	137.869	136.793
TMEM200B	6.29677	10.6506	10.7656	23.1305	11.3675	6.7936	17.9177	10.1141	12.3265	10.3768	11.0365	9.46073	7.37458	10.6526	24.2671	9.03109	10.4367	12.561	14.3705	10.4205	6.40481	14.5389	16.7504	10.2961	15.0317	12.9391	19.5673	3.86871	7.5486	5.06333	3.60015	8.64653	3.80486	5.70132	2.70956	10.5225
SRSF4	118.112	129.385	136.304	151.066	156.814	157.309	149.314	158.898	180.547	141.068	150.624	145.481	136.508	123.056	158.874	139.079	152.243	150.346	146.134	151.55	152.602	140.41	138.31	141.571	134.047	125.423	130.449	135.128	122.175	128.834	128.296	126.418	141.93	125.619	138.028	154.783
MECR	29.3849	28.796	25.1806	23.9281	22.2979	23.7021	21.615	23.4221	22.1151	20.6133	20.6739	20.885	27.1447	18.9175	17.442	24.3145	21.536	16.2327	28.1339	27.1839	32.7202	18.1239	17.229	23.1662	17.8611	26.7409	23.4139	15.7512	20.8285	23.8164	24.8738	25.0451	32.0316	18.6243	21.039	20.0267
PTPRU	11.2579	15.9758	20.4364	16.1116	11.2218	11.3227	9.66985	10.6464	12.689	12.3399	9.0157	11.7813	19.4564	12.6729	12.5127	12.3656	9.60835	12.561	12.3465	13.592	21.5814	14.1406	8.37519	15.2725	23.5201	23.808	19.7346	7.18475	12.8606	15.0025	12.2732	9.83915	15.7504	9.5022	13.3884	9.50421
MATN1	12.2119	14.7925	11.678	17.5473	23.6095	17.9653	9.95426	8.78329	6.88832	25.381	35.7519	16.6009	2.03978	2.20398	6.06678	5.27971	8.28306	12.1745	6.47686	9.06131	6.12634	9.75902	13.6396	6.34926	10.08	9.83375	11.5397	2.90153	3.35493	3.37555	0.818216	1.3417	0.442426	9.5022	17.3731	8.99505
SDC3	6.48758	6.90314	9.48834	8.45461	8.74426	3.62325	8.53222	7.18633	9.78867	7.57223	8.86026	11.2458	7.8453	12.1219	6.82512	5.83547	5.63248	6.57038	6.07206	4.07759	4.73399	4.18244	4.30724	3.60363	7.25056	7.41844	7.69314	7.87559	10.7637	8.81394	6.21844	5.36681	7.7867	7.03163	6.69421	6.44928
PUM1	99.9851	95.4606	101.635	80.2391	86.5681	115.34	77.3588	94.4869	126.528	86.8002	83.4729	99.4269	141.215	126.178	93.2767	123.101	120.104	96.43	108.487	100.354	146.197	84.4454	76.3339	107.766	94.2573	105.756	101.181	105.284	134.756	131.834	148.424	144.606	172.812	109.465	106.151	121.179
NKAIN1	31.1022	41.8133	27.9176	19.6211	17.0513	15.0969	27.3031	25.5514	21.0275	33.7946	30.9332	34.6298	31.8519	23.8764	26.5421	20.5631	25.1805	27.6343	29.1459	26.0513	26.5939	13.1448	15.7932	17.675	24.9349	31.744	29.7691	33.0222	33.9687	29.6299	22.7464	20.8709	25.3953	51.692	49.5691	32.2464
SNRNP40	51.5191	51.675	39.4131	58.5442	47.6562	42.2713	56.0282	52.6998	42.055	53.4263	58.9129	60.6915	54.7602	43.7123	42.4674	68.2194	69.7434	62.8051	65.9831	62.7495	55.8332	49.1934	45.226	47.1904	42.4423	49.5138	44.1519	72.4001	76.1849	49.5081	53.675	52.4755	53.622	53.4024	56.9008	61.7773
RP11-490K7.4	0.763245	1.38063	0.912341	1.11665	0.874426	0.905813	1.99085	0.798481	1.45017	0.560906	1.0881	1.07103	0.78453	1.10199	1.51669	0.694699	0.828306	0.772986	0.607206	0.906131	0.974645	1.19498	1.19646	0.686406	1.76843	0.517566	0.836211	0.414505	0.559155	1.12518	0.49093	0.74539	0.265456	0.380088	0.637544	0.169718
ZCCHC17	59.7239	62.1283	55.4703	52.3229	65.7277	49.6687	62.854	66.0078	59.4571	61.1387	56.2704	60.6915	51.3083	51.6099	58.7719	58.6326	62.4543	54.3023	73.4719	77.0211	63.0734	57.7575	53.6012	45.9892	47.5708	52.7917	46.1588	46.9772	53.8187	49.133	50.5658	54.8607	46.1008	47.8911	51.1629	52.7823
FABP3	6.29677	8.28377	5.65651	5.74276	3.4977	3.17034	5.40374	5.05705	2.17526	3.64589	6.52861	4.46261	5.49171	5.14262	4.17091	8.33639	5.96381	6.57038	7.48887	9.28784	7.51869	3.98327	2.87149	3.77523	7.25056	6.90088	7.02417	7.73742	7.96796	4.12568	5.56387	7.30483	5.66305	4.56106	4.6222	4.07323
SERINC2	31.8655	37.277	24.9981	11.8046	13.8451	20.2298	13.0827	14.3727	19.5773	16.9674	18.3423	25.5261	29.4983	23.6928	28.0588	13.0603	12.9216	14.107	5.46485	7.24904	8.49333	24.0988	23.9291	24.539	24.0506	24.6706	27.7622	15.0603	16.2155	21.3785	11.1277	9.69007	12.9188	16.1537	21.3577	19.6873
TINAGL1	4.19785	3.74742	5.47404	1.11665	0.728688	0.301938	1.70644	0.798481	0	0.841359	0.621772	0.178504	2.82431	1.65298	3.41256	2.36198	2.48492	0.772986	0.607206	0.226533	1.94929	0.995818	0.239291	2.05922	3.00633	3.10539	1.17069	0.690841	0.419366	2.4379	0.49093	0.894468	0.884852	0.380088	0.478158	1.69718
HCRTR1	4.77028	4.73358	6.38639	11.4855	13.1164	9.81297	10.8075	12.5095	12.3265	7.99291	9.48203	12.3168	7.21768	5.69361	11.3752	7.91957	9.27703	9.85557	12.7513	15.4042	6.82251	7.36906	14.5968	9.09488	5.83582	7.24592	5.68623	6.0794	5.45176	6.18851	8.01852	7.30483	6.45942	11.0226	14.5041	8.99505
PEF1	7.06002	12.8201	6.56885	17.0687	11.5133	10.5678	9.95426	12.7757	13.4141	15.4249	20.9848	14.6374	9.25746	9.91791	7.58347	10.6984	13.4186	12.9475	9.7153	10.4205	12.6704	13.7423	11.9646	8.75168	5.83582	10.3513	10.2018	15.4748	9.36585	9.93913	9.8186	9.09376	11.7685	12.3529	9.56316	14.0866
RP11-73M7.6	2.09892	1.97233	2.37209	0.638084	0.728688	0.754844	0	0.532321	0	0.560906	1.86532	1.42803	1.72597	2.02031	3.03339	1.3894	2.81624	2.51221	0.202402	0.453065	0.83541	2.58913	2.39291	4.46164	1.76843	2.07026	1.67242	2.6252	3.35493	1.50025	0.98186	1.04355	1.06182	2.28053	2.70956	1.52746
RP11-73M7.9	0.190811	0	0	0.319042	0.291475	0.150969	0.853222	0.26616	0.362543	1.68272	1.0881	1.07103	0.156906	0.73466	0	0.27788	0.165661	0.193247	0.404804	0.226533	0.55694	2.1908	2.6322	2.05922	0.176843	0.345044	0.167242	0.414505	0.419366	0.375061	0.327287	0.298156	0.619396	1.7104	3.34711	0.678872
COL16A1	2.48055	1.57786	1.82468	0.638084	0.145738	0.301938	0.284407	0	0.725086	2.6643	0.621772	1.24953	1.88287	1.46932	0.758347	0.416819	1.15963	0.193247	0.404804	0.453065	0.417705	0.995818	0.478582	1.37281	0.884215	2.07026	0.668968	1.10535	1.11831	1.50025	0.49093	0.298156	0.707882	1.14026	1.59386	2.37605
BAI2	2.09892	2.76126	3.28443	0.638084	0.728688	0.905813	0.284407	0.532321	2.5378	3.78611	1.39899	1.60654	2.19668	2.20398	1.89587	0.27788	1.65661	0.966233	1.41681	1.13266	0.27847	0.995818	1.67504	1.20121	2.29896	2.76035	3.01036	2.07252	1.53768	2.81296	1.1455	1.78894	2.56607	3.61084	0.956316	2.54577
SPOCD1	3.05298	1.77509	2.73702	0.957126	0.437213	2.11356	1.13763	1.3308	0.362543	0.560906	0.466329	1.07103	0.941436	1.46932	3.03339	0.416819	0.828306	0.772986	0.607206	0.453065	0.696175	0.597491	0.239291	1.20121	1.06106	2.07026	1.50518	2.07252	1.53768	1.87531	1.30915	1.3417	1.50425	0	0.478158	1.35774
RP11-84A19.4	133.186	142.994	140.683	148.035	183.775	129.229	141.35	191.103	159.882	169.113	173.63	174.577	108.108	125.076	144.465	128.38	131.204	146.288	153.826	183.945	103.869	170.484	148.361	112.227	143.243	148.541	130.282	139.274	149.155	125.083	157.425	154.892	121.933	185.483	158.589	149.691
PTP4A2	55.7169	45.9552	48.1716	69.8702	60.6269	60.8404	134.525	63.8785	66.3454	24.1189	52.5398	43.0195	51.779	54.5485	72.8013	60.9946	66.4302	42.5142	49.1837	38.9636	51.5169	50.3884	39.0045	47.0188	38.3749	47.7886	55.3571	96.1651	56.0553	55.134	53.1841	60.5257	40.7917	42.5699	60.5667	70.2632
KHDRBS1	92.1619	88.3602	94.1536	87.7365	96.624	111.415	123.717	117.377	118.189	113.022	103.214	98.1774	83.3171	97.7098	125.506	87.81	108.674	123.291	114.155	104.205	86.3257	94.8019	77.7696	85.9724	103.63	90.4015	94.9935	117.167	101.347	101.079	100.968	97.1989	91.1398	91.2211	96.7473	115.917
RP11-277A4.4	12.9752	13.0174	10.0357	2.07377	3.20623	2.56647	5.40374	9.58177	17.4021	4.62747	6.06228	5.53363	9.88508	6.61194	8.34182	4.86289	3.64455	2.70545	5.26245	6.56945	2.22776	0.597491	1.43575	2.05922	8.31162	7.41844	9.5328	2.21069	2.79578	4.8758	1.80008	5.36681	6.37094	8.17189	3.50649	2.88521
TMEM39B	31.2931	28.007	28.465	27.9162	28.1274	16.3046	54.0374	38.5933	29.0035	34.6359	45.0785	41.9485	28.8707	27.9171	29.1964	26.8154	21.8673	36.9101	34.4083	40.3228	19.9106	31.2687	29.9114	18.0182	35.0149	31.744	33.2812	38.4108	31.0331	33.9431	28.6376	25.1942	26.7225	50.3617	43.9905	35.3013
KPNA6	132.232	161.534	136.669	127.936	127.812	129.833	116.891	123.232	100.424	138.824	132.127	137.448	119.092	90.7305	94.035	159.92	143.628	138.365	149.17	141.356	172.094	116.71	129.935	158.731	137.053	155.787	131.954	138.583	157.262	120.957	116.187	115.088	123.879	134.931	154.923	142.393
RP4-622L5.2	47.1304	46.7441	53.8281	38.7636	36.4344	27.3254	63.7072	51.9013	65.6203	29.1671	35.9074	35.1654	26.8309	30.6721	65.2178	24.4534	30.4817	39.0358	41.6948	45.08	29.6571	44.6127	41.1581	24.8822	36.7833	43.648	35.7898	21.0016	22.6458	26.2543	21.7646	25.0451	10.3528	22.9953	25.3424	31.5675
TXLNA	28.8125	22.6818	22.0786	26.7995	34.6856	26.4195	32.9913	39.9241	35.5292	37.0198	35.441	33.7373	31.5381	21.1215	22.7504	37.7916	33.1323	31.6924	41.4924	43.7208	35.2264	30.0737	26.322	20.7638	26.1728	25.7058	22.9122	36.2001	37.044	36.1934	33.2196	34.288	30.8813	37.0586	38.412	32.5859
CCDC28B	19.8444	23.2735	27.1878	20.7377	15.8854	31.8544	8.81663	9.04945	6.88832	12.7606	8.86026	22.1345	27.9293	25.7131	17.8212	14.5887	12.0933	29.1802	7.28647	9.96744	12.1134	6.17407	11.486	23.5094	25.6422	22.4278	22.4104	19.6199	19.1511	31.1301	22.9101	22.3617	37.8717	15.7737	15.4604	20.8753
RP4-622L5.7	15.8373	18.1454	11.4955	9.8903	7.57836	9.05813	9.95426	10.1141	4.71306	4.20679	8.39393	6.24765	16.3182	10.2852	12.1336	8.33639	11.265	9.46908	7.08407	7.70211	14.3412	8.56404	6.22157	13.3849	10.7874	20.8752	14.8845	6.77024	12.8606	6.93864	8.50945	7.60298	5.22063	7.03163	9.085	8.4859
IQCC	2.86217	3.55019	3.28443	1.91425	4.08065	3.17034	1.42204	1.86312	1.08763	4.06657	2.1762	2.85607	3.13812	2.20398	3.03339	4.30713	3.97587	3.28519	4.45284	3.62452	3.89858	1.79247	2.39291	2.40242	3.53686	3.62296	4.01381	5.6649	4.61303	3.93814	3.10922	4.32326	2.83153	4.37101	4.14404	3.56408
DCDC2B	1.14487	2.16956	1.27728	2.71186	2.91475	1.35872	0.568815	1.59696	1.81272	2.1034	1.0881	1.78504	2.5105	2.57131	1.51669	2.22304	1.98794	2.12571	1.21441	1.81226	2.36699	1.19498	0.957165	0.343203	1.2379	2.41531	1.83966	0.829009	2.5162	1.50025	2.12736	2.23617	2.56607	1.33031	2.07202	2.20633
TMEM234	3.81623	3.55019	2.18962	3.19042	4.37213	2.4155	2.55967	3.19392	3.26289	2.52408	1.39899	2.32056	4.23646	3.48963	3.41256	1.94516	2.81624	4.25142	6.27446	4.75719	2.36699	3.38578	2.39291	3.08883	3.36002	3.45044	2.00691	1.93435	2.23662	2.62543	1.96372	2.23617	2.21213	1.52035	2.39079	2.71549
EIF3I	120.211	116.367	125.538	111.505	100.267	101.451	119.451	122.966	107.313	108.535	93.7322	89.7877	66.3713	59.8748	76.593	91.9782	111.987	110.151	133.383	126.179	134.779	80.4621	89.4949	103.819	95.1415	104.203	99.3418	90.362	92.5402	72.0118	75.7668	77.2224	74.8585	67.4656	78.7367	81.9738
MTMR9LP	6.10596	9.26994	6.56885	5.58323	4.08065	4.831	3.9817	2.12928	1.81272	5.04815	5.59595	7.49718	6.59005	6.24461	4.55008	4.44607	3.64455	3.47844	2.42882	6.56945	6.54404	2.38996	3.11078	4.11844	6.36635	7.93601	9.19832	5.38856	6.15071	6.56357	5.56387	4.47234	6.54791	4.94114	4.46281	5.26126
FAM167B	1.33568	0.986163	1.27728	0.159521	0.437213	2.4155	0.284407	0	0	0.420679	0.155443	0.535513	1.56906	2.20398	0	0	0	0.57974	0.202402	0.226533	0.27847	0	0	1.88762	1.2379	1.89774	2.34139	0.690841	0.838733	1.50025	0.49093	1.04355	1.7697	0.380088	0.478158	0.678872
LCK	16.7914	12.8201	15.6923	3.50946	3.20623	3.01938	0.853222	2.12928	2.90035	4.06657	2.95342	2.85607	9.25746	6.61194	6.06678	4.30713	1.15963	4.44467	2.02402	4.30412	2.36699	3.18662	3.35008	2.57402	11.4948	13.2842	12.7104	1.79619	2.79578	2.81296	2.94558	1.63986	1.68122	2.09048	3.82527	2.54577
HDAC1	225.157	203.15	204.364	218.863	202.43	235.813	185.149	197.757	188.522	124.521	150.313	180.468	192.21	188.624	172.903	235.503	211.384	209.866	241.668	253.717	246.167	184.625	179.468	211.241	227.774	233.94	217.916	201.035	187.597	244.353	210.118	216.461	239.795	141.013	150.46	199.249
MARCKSL1	119.83	96.8413	104.919	101.774	108.137	99.3375	187.14	172.206	161.332	190.568	190.729	169.401	98.537	102.669	140.294	94.7569	121.927	138.171	164.35	152.23	101.224	170.683	157.214	112.571	98.6784	107.481	93.6556	129.74	109.315	112.331	100.804	97.0498	75.2124	156.216	147.113	153.934
TSSK3	1.52649	3.35296	3.28443	2.87138	1.45738	2.11356	1.70644	1.06464	1.45017	1.54249	1.39899	1.42803	4.70718	2.75497	1.89587	1.94516	1.65661	3.09195	1.41681	2.94492	3.62011	1.99164	2.87149	1.37281	4.77476	2.93287	2.84312	3.0397	3.35493	4.31321	2.61829	3.72695	2.12365	1.52035	1.59386	2.54577
BSDC1	26.5228	18.5399	36.4936	42.5921	36.1429	30.4957	39.817	38.8594	33.354	37.5807	43.5241	35.7009	50.9945	49.5895	47.7759	35.8465	33.7949	46.5724	34.6107	47.1188	26.8724	53.1767	51.6869	35.8647	46.6865	39.68	34.6191	39.6543	29.2159	25.8792	39.929	32.6481	32.1201	32.3075	31.8772	38.3563
LRRC37A12P	0.572434	0.394465	0	0	0	0.301938	0	0.26616	0	0	0	0	0.313812	0.36733	0	0.13894	0.165661	0.772986	0.404804	0	0.139235	2.38996	0.957165	0.514805	0.176843	0.172522	0.836211	0.414505	0.139789	0.187531	0.654573	0.149078	0.17697	0.380088	1.27509	1.35774
RP1-27O5.3	25.3779	29.3877	27.0053	16.9092	17.4885	23.2492	17.0644	17.3004	19.5773	22.5765	24.4046	24.0981	34.0486	29.7537	23.1296	27.5101	22.1986	26.0883	20.0378	22.6533	23.2522	26.2896	27.9971	25.0538	23.1664	29.1562	29.2674	27.2191	28.2373	25.1291	26.5102	24.2997	32.2086	26.9862	25.6612	26.476
ZBTB8B	0.381623	0.788931	0.729873	0.319042	0.291475	0.301938	1.13763	1.3308	0	0	0.310886	0.535513	0.313812	0.73466	1.89587	0.416819	0.331323	1.35273	0.202402	0.679598	0.417705	0.995818	0.717873	0.858008	0.707372	0.690088	0	0	0	0.937654	0.163643	0.298156	0.353941	0	0.478158	0.509154
ZBTB8A	1.14487	2.76126	0.729873	1.59521	0.437213	0.301938	2.84407	2.6616	3.26289	0.981585	2.1762	0.892522	2.6674	1.65298	3.79173	1.94516	1.82227	1.35273	1.01201	0.453065	1.11388	1.99164	1.19646	1.02961	1.59159	1.38018	0.334484	1.65802	1.39789	2.62543	1.63643	1.93801	0.707882	1.33031	1.27509	2.54577
ZBTB8OS	100.748	103.153	98.7153	85.3437	77.8239	98.4317	83.3314	83.3082	86.2853	86.3795	78.6542	73.7223	97.1248	88.8939	94.7934	101.704	109.999	119.426	94.5217	88.5743	110.97	80.8605	80.6411	82.5403	99.0321	102.305	100.011	81.3811	93.2391	81.9509	89.0219	82.142	81.5834	75.6375	79.3743	72.9787
RBBP4	89.6813	91.7132	82.1107	77.0486	85.1108	76.8431	100.68	105.133	104.412	110.639	95.7529	116.206	96.811	82.4656	94.035	112.68	104.532	114.595	107.273	100.807	94.6798	104.163	86.3841	67.9542	65.7856	81.0853	80.7779	108.048	115.046	90.5773	103.259	112.405	84.4149	109.655	108.064	106.243
SYNC	7.06002	10.8478	7.11626	4.94515	4.80934	3.77422	5.97255	7.18633	5.80069	3.08498	9.48203	2.49906	6.11934	6.7956	6.44595	7.08593	8.78005	3.09195	8.29848	14.4981	2.64546	4.58076	11.0074	7.89367	8.84215	5.00314	7.19141	3.17787	4.61303	5.25086	7.2003	6.55943	5.3976	6.27145	7.01299	5.43098
RP11-114B7.6	0.572434	0.591698	0.729873	0.159521	0.145738	0.452906	0	0.26616	0	0.280453	0.310886	0.178504	0.470718	0.918325	0	0.416819	0.496984	0.193247	0.202402	0.226533	0.27847	0.597491	0.239291	0.171602	0.176843	0.345044	1.17069	0.138168	0.279578	0.562592	0.163643	0.298156	0.973337	0	0.79693	0.169718
KIAA1522	11.8303	13.8063	16.0572	18.0259	14.2823	20.2298	23.037	21.0267	19.2148	29.728	30.7777	28.3822	20.8685	18.1828	20.0962	23.4808	21.536	30.3397	31.1699	25.8247	21.8599	35.252	32.5436	19.391	23.8738	17.5972	18.8984	30.1207	14.3982	16.1276	21.6009	17.7403	19.9977	19.9546	19.4451	29.5309
YARS	126.317	141.021	110.758	195.413	188.147	162.593	199.37	197.491	211.363	152.566	150.469	130.13	98.2232	98.6281	132.711	174.508	165.827	151.699	219.606	215.886	208.156	154.75	137.832	136.595	121.137	130.254	115.732	115.785	131.122	82.701	120.769	120.455	126.268	126.569	127.828	105.395
S100PBP	78.0418	82.246	73.3522	52.4824	46.636	63.2559	36.4041	33.5362	43.8677	45.0127	43.9904	53.7298	78.6099	80.8126	52.3259	54.1865	58.8098	53.5293	34.2059	36.2452	58.8964	55.7658	64.6086	69.4986	80.6404	77.6349	71.7469	56.7871	56.7543	66.0108	57.4388	60.5257	70.5227	51.692	45.425	66.6992
FNDC5	2.86217	3.74742	1.64221	1.27617	2.04033	1.35872	4.26611	1.86312	2.5378	13.0411	3.10886	5.53363	4.23646	3.6733	2.27504	2.50092	1.49095	2.51221	2.42882	2.03879	1.11388	1.39415	2.87149	1.02961	1.41474	0.86261	1.17069	6.63207	5.17219	6.37604	2.45465	2.38525	2.30062	6.65154	7.65053	4.41267
HPCA	0.954057	1.57786	0.912341	0	0	0.452906	0	0	0	3.08498	0	0.535513	0.941436	1.10199	1.13752	0.833639	0.165661	0.386493	0.404804	0.453065	0	0.597491	0	0.514805	0.884215	1.03513	1.33794	0.276336	0.838733	0.375061	0.49093	1.19262	0.884852	0.190044	0	0.678872
TMEM54	1.7173	1.38063	2.37209	0.797605	0.291475	0.905813	0.284407	0.26616	0	0.701132	0	0.535513	0.627624	1.10199	0.758347	0.416819	0.165661	0.386493	0.404804	0	0.27847	0.199164	0	1.20121	1.59159	1.89774	1.50518	0.138168	0.419366	2.25037	0.163643	0.447234	1.15031	0	0.159386	0
RNF19B	6.48758	4.93082	4.0143	5.58323	4.95508	6.64263	6.54137	5.32321	8.33849	6.02974	6.06228	7.14017	7.37458	7.16293	3.79173	7.08593	5.1355	4.63792	6.88167	5.21025	7.37945	6.37324	3.58937	9.09488	4.9516	5.00314	4.34829	5.94123	5.0324	3.56308	5.89116	4.47234	6.54791	5.51128	5.10035	3.05492
RP1-117O3.2	95.5965	107.492	93.0588	111.984	121.837	62.5011	85.0378	78.2512	69.6083	80.49	75.079	59.9775	40.1679	46.6509	64.8387	106.428	104.367	94.3043	97.153	95.3702	91.7558	88.827	89.9735	75.1615	85.9457	93.3344	90.1435	71.1566	65.0018	46.5076	70.0393	78.8623	50.879	71.2665	69.9705	73.6576
AK2	16.7914	15.3842	13.1377	51.3658	30.3134	20.3808	13.0827	22.6236	21.39	26.2223	14.7671	22.67	23.5359	16.8972	10.2377	21.9525	21.039	18.9382	10.7273	20.841	12.5311	21.7088	27.5185	15.4441	19.9833	16.0445	12.3759	11.468	18.7317	10.3142	16.3643	10.2864	14.3346	23.1854	20.4014	16.8021
ADC	4.96109	4.93082	7.48119	10.0498	6.26672	8.15232	4.26611	6.65401	4.35052	4.06657	2.48709	3.74859	4.39337	3.30597	3.79173	4.72395	5.46682	2.8987	5.46485	6.34291	6.82251	2.58913	3.82866	7.20726	6.36635	7.76349	8.02762	4.83589	7.26902	5.62592	7.85488	7.75206	4.95517	3.80088	5.57851	1.69718
TRIM62	7.06002	8.08654	6.56885	6.54036	9.03573	8.15232	6.82578	3.72625	5.0756	5.46883	6.8395	8.92522	3.45193	5.14262	4.55008	7.36381	6.12947	7.72986	8.90569	7.70211	9.18951	7.36906	9.33235	11.3257	5.48213	8.28105	5.35175	8.42826	7.40881	6.18851	7.03666	7.30483	6.10548	8.17189	6.21606	6.619
ZNF362	22.3249	19.526	19.889	16.7497	10.6388	12.3794	18.2021	15.1711	7.97595	21.1742	13.9899	16.4224	15.8475	19.8358	14.0294	16.256	11.4306	17.7787	17.4066	17.6695	13.7843	18.3231	11.0074	10.6393	12.379	17.2522	20.4035	22.2451	17.0542	15.9401	10.4732	11.479	11.4146	22.2351	24.7048	17.481
AL513327.1	5.91515	4.93082	4.92664	5.26419	4.22639	1.81163	8.81663	7.18633	4.35052	3.08498	4.04152	6.78316	2.82431	3.48963	7.2043	5.00183	2.1536	7.72986	4.45284	7.70211	2.50623	5.17826	6.22157	3.08883	8.31162	3.79548	6.52244	3.31604	3.91409	3.37555	3.92744	3.87603	2.03516	4.7511	6.53483	2.88521
RP11-415J8.3	5.53353	1.1834	2.18962	8.93317	6.41246	3.92519	15.0736	9.84793	11.9639	7.99291	11.9691	11.0673	8.15911	4.22429	7.96264	3.19562	2.48492	5.7974	2.83363	4.75719	1.39235	2.98746	3.11078	3.94683	5.30529	5.17566	2.84312	11.3298	5.45176	8.62641	6.0548	7.15575	5.30911	7.41172	7.49114	7.46759
PHC2	10.6854	12.0312	9.30588	14.5164	14.7195	16.4556	11.0919	15.9696	14.8643	31.8314	17.5651	25.7046	17.1028	19.2848	4.92926	7.64169	6.12947	3.09195	5.86966	3.17146	5.5694	3.18662	3.82866	8.40847	7.25056	8.97114	10.7035	19.2054	23.3447	16.1276	11.7823	13.8643	24.3334	18.0542	20.7202	12.3894
RP11-415J8.5	0.572434	0	0.364936	0	0.291475	0.603875	0.284407	0	0.362543	0.140226	0.310886	1.07103	1.25525	0.183665	0	0.13894	0	0.386493	0	0	0.139235	0.398327	0.239291	0.171602	0.707372	0.517566	0.334484	0.690841	0.419366	0.187531	0	0.596312	0.17697	1.14026	0.79693	0.339436
ZSCAN20	3.4346	3.35296	2.55455	2.39281	3.4977	2.86841	2.27526	2.6616	2.5378	2.38385	3.57519	3.39158	4.70718	3.85696	1.89587	2.0841	3.14756	1.93247	2.42882	3.17146	2.36699	1.79247	0.957165	2.40242	2.4758	4.83061	3.51208	3.59237	2.65599	5.25086	3.92744	2.68341	3.36244	1.7104	3.02833	2.54577
CSMD2	42.1693	51.2805	41.7852	26.959	27.6901	34.1189	13.0827	17.3004	14.8643	20.4731	25.3372	23.2056	38.9127	44.6306	23.8879	25.7039	29.819	23.5761	22.8714	24.0125	21.9991	42.0235	36.8508	33.9771	33.777	31.744	36.4588	32.3314	39.7	45.7575	33.5469	35.9278	50.1711	46.7508	40.3247	48.0302
C1orf94	2.48055	3.94465	2.37209	1.91425	1.89459	1.05678	1.13763	1.06464	0	1.54249	2.1762	0.892522	1.72597	2.38764	4.17091	0.555759	2.1536	0.966233	1.01201	1.58573	0.55694	7.96655	6.70015	2.57402	3.36002	1.89774	2.17415	2.6252	1.39789	0.562592	4.09108	4.7705	3.27395	5.70132	3.50649	5.26126
SMIM12	34.5368	35.3047	26.2754	45.1444	45.9074	32.3073	45.2208	38.5933	35.8918	34.3555	42.1251	37.1289	26.0464	24.0601	30.7131	30.8446	30.9787	33.2384	44.1236	33.7534	29.7963	38.2394	40.6795	37.2375	30.9475	32.6066	26.7587	28.8772	27.119	30.755	30.274	30.8592	28.6692	37.6287	36.8182	34.1133
DLGAP3	1.7173	1.57786	2.37209	0.478563	1.1659	0.905813	0.853222	1.06464	1.08763	1.96317	0.310886	1.07103	1.72597	0.73466	0.379173	0.555759	0.496984	0.57974	0.809608	0.906131	0.27847	1.19498	1.91433	0.343203	0.707372	0.690088	1.50518	0.414505	0.419366	1.31271	1.47279	1.04355	1.94667	2.66062	1.75325	0.509154
RP11-244H3.1	2.86217	4.53635	4.37924	2.07377	2.91475	1.50969	5.68815	3.19392	4.35052	4.7677	4.66329	1.96355	6.43315	3.85696	7.96264	3.05668	2.48492	2.8987	1.82162	5.21025	1.25311	2.98746	3.58937	0.171602	7.07372	2.41531	2.50863	4.42138	3.35493	2.25037	1.96372	1.63986	2.92001	4.56106	6.37544	4.07323
ZMYM6_1	5.72434	6.70591	7.29873	6.38084	3.78918	6.18972	4.55052	5.85553	3.98798	6.02974	6.06228	5.71214	5.1779	6.42827	7.2043	5.14077	6.62645	6.37714	4.45284	4.98372	4.59475	7.16989	4.54653	6.86406	7.95793	7.59096	8.02762	5.6649	4.33345	7.87629	4.09108	4.47234	6.10548	5.51128	3.66588	5.77041
ZMYM6NB	4.19785	0.591698	4.92664	3.34994	2.76901	1.81163	1.42204	4.25857	1.45017	4.48725	4.81874	2.49906	2.5105	4.40796	4.17091	3.05668	3.14756	3.47844	4.25044	2.49186	2.08852	2.38996	4.30724	1.71602	4.77476	3.62296	3.34484	3.73054	2.23662	1.87531	2.78194	0.596312	0.796367	6.08141	3.18772	3.90351
ZMYM6_2	9.92219	7.88931	9.30588	4.78563	6.12098	7.09553	9.95426	9.04945	9.78867	9.67562	8.08304	7.49718	10.9834	8.81592	7.96264	7.91957	7.2891	7.34337	9.10809	8.83477	8.49333	7.36906	6.70015	8.23687	10.4337	8.6261	7.02417	7.04658	8.66691	7.3137	7.52759	7.15575	10.0873	7.22167	9.88193	7.80703
ZMYM1	29.5758	30.7683	34.4865	24.0877	28.1274	29.5899	27.8719	26.3499	23.2028	31.9716	29.8451	30.1672	47.3856	39.1206	18.9587	28.0658	29.322	23.1896	23.681	28.5431	33.5556	25.6921	23.6898	31.2315	27.7643	32.7792	32.7795	29.4298	36.3451	31.5052	34.3651	33.3935	34.9517	30.407	29.0083	28.6823
SFPQ	659.826	625.622	423.144	745.601	802.286	642.523	1193.09	1093.92	934.999	928.159	984.266	913.585	317.735	417.654	966.513	619.81	640.778	958.889	949.468	934.9	683.505	1114.92	1117.73	636.985	544.676	536.198	474.131	698.717	573.554	610.975	569.806	599.741	607.893	900.809	788.961	816.513
ZMYM4	87.01	82.6405	101.087	77.3677	82.196	96.3181	96.9829	97.947	98.6118	97.5976	99.7945	99.6054	122.23	122.688	108.444	88.6436	98.4028	88.5069	96.141	114.626	95.7937	92.412	93.5628	82.1971	103.276	95.5771	99.5091	101.139	100.788	91.3275	106.204	100.33	114.942	115.547	108.383	105.734
RPL5P4	0.381623	1.77509	0.912341	1.59521	0.437213	0.150969	0.568815	1.3308	1.45017	0.420679	0.155443	0.892522	0.627624	0.73466	0.758347	1.11152	0.165661	1.73922	1.82162	0.453065	1.39235	0.597491	0.717873	0.686406	1.2379	1.20765	0.668968	0.414505	0.279578	2.06284	1.47279	1.49078	0.796367	0	0.637544	0.509154
KIAA0319L	164.67	172.973	172.067	134.317	117.465	133.305	99.5426	103.536	109.488	116.809	107.1	112.279	169.929	146.748	114.51	129.631	126.731	138.365	110.309	95.5968	155.804	116.909	126.824	176.406	146.78	152.337	156.204	119.515	135.036	128.459	111.605	117.474	136.09	110.606	95.4722	117.954
NCDN	4.19785	4.93082	4.19677	3.8285	2.76901	1.81163	7.679	5.85553	6.88832	6.73087	5.44051	6.06915	3.45193	4.40796	4.17091	4.58501	3.47889	4.83116	7.89368	7.70211	2.50623	4.18244	3.82866	2.74562	2.4758	2.93287	3.34484	3.4542	2.5162	3.93814	6.0548	3.72695	2.65456	4.7511	8.12869	1.69718
RP4-728D4.2	0.381623	2.16956	0.729873	0.957126	0.874426	1.50969	0.284407	0.798481	0.362543	0.560906	0	0.357009	0.78453	1.10199	0.379173	0.694699	0.496984	1.35273	1.21441	1.13266	1.25311	0.398327	0.239291	0.858008	0.884215	0.345044	1.50518	0.690841	0.419366	1.12518	0.818216	0.74539	0.619396	0.570132	0.478158	0.169718
TFAP2E	1.90811	0.986163	1.45975	1.75473	1.1659	1.35872	3.12848	0.532321	2.17526	1.40226	0.621772	1.42803	3.92265	2.57131	3.79173	1.11152	1.82227	1.35273	1.61922	1.3592	2.22776	0.796655	0.478582	2.57402	1.2379	1.5527	2.17415	1.51985	1.53768	1.87531	1.96372	1.78894	2.30062	2.09048	1.43447	0.509154
PSMB2	128.225	113.212	117.327	163.669	147.049	136.174	152.158	132.282	116.376	123.96	136.324	124.775	115.326	94.9548	105.789	143.386	148.101	143.389	143.503	166.275	124.615	124.477	136.635	131.275	126.973	128.701	139.145	154.472	136.993	119.27	157.098	158.023	107.421	134.741	139.941	147.485
C1orf216	9.34975	8.28377	4.74417	5.10467	3.20623	2.4155	5.97255	7.45249	3.62543	6.31019	3.2643	6.60466	5.64862	6.06094	9.47934	6.80805	5.63248	10.2421	5.46485	6.79598	2.50623	6.77157	7.89661	3.26043	4.42107	6.90088	6.02072	5.25039	6.2905	5.25086	4.74565	3.87603	3.45092	5.89136	8.76623	7.80703
CLSPN	117.731	129.385	110.941	127.298	132.038	66.1243	163.25	153.575	125.44	163.083	139.743	162.974	94.9282	87.0572	131.194	121.711	118.448	128.122	166.374	169.446	130.324	113.125	99.7844	66.5814	91.0741	103.168	89.6418	139.55	150.692	95.0781	104.241	118.219	77.7785	122.958	138.825	113.372
AGO4	47.8936	44.7718	50.9086	33.4994	29.5847	49.3668	27.0187	26.0837	26.4657	32.5325	30.3114	32.8448	70.6077	65.0174	40.5716	32.0951	31.4756	36.7168	26.7171	26.7309	32.9987	27.2854	26.322	37.7523	48.1013	47.616	58.5347	41.3123	42.2162	45.3824	35.1833	32.7972	37.9602	25.6559	29.327	36.1499
AGO1	164.861	188.949	178.636	182.811	185.233	140.25	196.241	170.609	134.866	132.935	134.303	127.274	131.487	121.586	170.249	215.774	186.535	175.468	198.354	204.559	174.044	169.488	134.96	127.5	153.146	182.011	165.57	133.47	124.272	111.206	139.915	150.569	93.1749	176.741	186.322	105.565
RP4-789D17.5	2.48055	1.57786	2.73702	3.0309	4.51787	3.32131	1.13763	2.39544	1.81272	3.50566	2.79798	1.60654	0.78453	1.28565	1.13752	4.02925	4.14153	3.86493	3.64324	1.81226	2.22776	2.38996	2.39291	1.37281	1.94527	2.93287	2.34139	1.38168	2.09683	0.562592	0.98186	1.49078	1.7697	2.09048	3.02833	1.35774
AGO3	51.5191	63.9034	57.6599	59.5013	61.7928	87.4109	49.2025	58.023	53.6564	68.8512	63.2653	53.9083	78.1392	65.2011	63.322	60.4388	68.9151	54.109	53.2317	54.3678	74.073	45.011	52.4048	55.5989	64.0172	54.6894	56.6951	78.065	78.0022	76.8876	57.6024	60.2275	77.0706	67.4656	63.595	57.8738
RP4-665N4.8	1.52649	1.97233	2.55455	1.11665	1.1659	1.20775	2.27526	3.19392	3.98798	0.280453	1.55443	1.78504	2.5105	3.30597	2.65421	1.80622	2.81624	1.93247	3.23843	2.94492	0.696175	1.39415	1.67504	2.74562	1.2379	1.5527	1.00345	2.34886	1.95704	2.25037	2.78194	1.78894	1.06182	3.23075	1.43447	2.37605
ADPRHL2	60.2964	62.3255	48.719	79.1224	84.5278	48.461	78.7808	68.1371	59.8196	53.0056	57.2031	55.5148	38.7558	48.4876	57.2552	70.9982	67.9211	59.7132	73.4719	77.9272	51.7954	66.919	60.3014	40.498	53.7603	55.5521	54.3537	58.307	51.5821	43.8822	74.4577	69.4704	46.3663	52.8322	50.5254	47.0119
COL8A2	4.19785	3.74742	3.10196	2.87138	2.18606	2.56647	0.568815	1.59696	2.17526	2.24362	1.24354	2.32056	4.39337	2.75497	1.13752	2.7788	2.81624	1.35273	1.21441	1.58573	1.11388	1.59331	0.717873	1.20121	3.36002	3.968	4.34829	1.65802	1.2581	2.06284	2.29101	1.63986	2.47759	2.47057	2.39079	2.88521
TRAPPC3	36.0633	48.7165	32.2969	37.4874	39.6406	43.479	36.6885	38.0609	36.9794	31.9716	32.643	32.1308	32.0088	35.4473	32.2297	31.4004	30.813	33.8181	31.7771	30.8084	31.0494	27.4846	33.2615	38.7819	38.5518	38.8174	34.7864	37.5817	40.399	43.3196	38.7835	41.7419	37.3408	33.8278	39.3684	46.333
MAP7D1	31.4839	31.36	27.5527	38.1255	31.7708	16.1537	46.074	38.8594	36.2543	43.0495	39.9489	49.6242	41.4232	33.6107	47.3967	30.9836	22.6956	36.5236	23.681	29.4492	18.379	28.4804	27.5185	21.965	30.9475	32.2616	27.0932	47.3917	42.4958	44.0697	25.8556	21.1691	21.3249	46.7508	44.9469	44.4661
THRAP3	147.879	166.267	156.193	148.833	138.305	109.15	178.323	147.187	135.591	156.913	129.795	164.402	133.37	139.034	139.915	154.084	138.493	141.263	147.146	175.11	152.462	135.83	129.935	130.246	129.272	131.289	124.428	137.892	141.047	128.834	152.843	154.296	122.552	132.841	143.766	133.907
SH3D21	5.53353	5.91698	7.48119	3.98802	6.41246	7.2465	4.55052	6.38785	11.2388	6.16996	4.97418	3.03457	11.611	9.73424	7.96264	6.39123	7.62042	7.72986	11.9417	6.34291	6.26557	4.3816	1.67504	5.49125	5.30529	4.31305	5.01726	3.86871	5.17219	5.81345	5.23658	5.81404	5.48608	3.80088	4.6222	3.39436
EVA1B	1.90811	1.57786	1.82468	1.11665	1.1659	2.11356	4.26611	3.19392	3.98798	2.80453	2.02076	1.60654	2.19668	2.38764	3.79173	3.61243	3.81021	3.09195	3.64324	2.94492	3.34164	0.995818	3.58937	1.20121	1.41474	1.20765	2.17415	1.10535	0.419366	2.4379	0.98186	0.894468	0.707882	0.570132	0.79693	1.52746
RP11-268J15.5	11.4487	12.4257	10.9481	13.8783	7.57836	4.98197	8.53222	9.84793	7.97595	6.16996	6.06228	9.28223	10.1989	12.1219	7.96264	10.1426	12.0933	6.57038	8.09608	8.83477	9.74645	7.56822	4.78582	3.43203	12.379	9.66123	12.8776	12.7115	12.4412	7.68876	12.1096	16.9949	9.02549	7.03163	4.46281	9.16477
STK40	24.233	33.7268	19.7066	33.978	30.6049	26.8724	43.5143	40.9887	31.1787	34.7762	26.7362	21.599	19.7702	19.8358	31.0922	28.6216	29.9847	27.6343	40.0756	43.2677	35.6442	28.0821	29.1935	24.3674	19.2759	21.9103	20.0691	34.542	33.13	21.566	19.6372	18.7838	20.4401	29.4568	33.7898	20.3662
LSM10	24.4238	27.0209	20.254	28.3947	31.1879	20.6827	20.4773	27.1484	24.6529	24.1189	26.1144	24.2766	19.6133	20.2031	22.7504	30.7057	21.8673	30.533	26.5147	27.637	21.0245	29.2771	26.5613	20.9354	20.1601	21.0477	18.7311	21.9687	25.7211	23.6289	18.819	21.02	15.2195	26.9862	22.314	32.7556
OSCP1	9.15894	9.6644	9.85328	6.8594	6.70393	7.69941	7.39459	5.32321	8.33849	7.85268	8.23848	6.60466	9.25746	8.08126	8.34182	5.14077	6.29513	6.18389	5.26245	6.11638	5.9871	6.37324	8.1359	7.55047	5.30529	5.00314	5.35175	8.84276	10.2046	8.25135	4.41837	8.05022	7.25579	10.6425	11.954	5.43098
MRPS15	40.2612	42.7995	39.0482	43.8683	46.1988	28.5331	46.6428	35.6655	32.9914	38.0014	33.2648	31.9523	22.9083	31.0394	38.2965	42.6545	45.0599	45.9927	53.4341	42.5881	43.5805	25.2938	37.808	38.7819	41.0276	38.4724	32.6122	37.3054	33.2697	26.2543	27.983	32.3499	23.714	29.2668	30.2833	34.4528
CSF3R	0.381623	0.394465	0.364936	0.319042	0.291475	0.150969	0	0.532321	0.725086	0.560906	0.621772	0.178504	0.627624	0.36733	0	0	0.165661	0.57974	0.404804	0	0.696175	0	0	0.514805	0.176843	0	0	0.138168	1.11831	0.937654	0.163643	0.74539	0.265456	0.190044	0.318772	0.509154
GRIK3	2.28974	1.38063	0.729873	1.75473	0.582951	1.05678	1.13763	0.532321	2.17526	4.20679	0.932658	1.60654	3.45193	1.46932	1.51669	1.3894	1.15963	0.772986	2.02402	2.03879	0.974645	1.99164	2.15362	1.54441	0.884215	1.89774	1.17069	1.24351	1.81725	1.87531	2.29101	1.63986	3.09698	1.7104	2.70956	1.69718
RP5-1180C18.1	1.14487	1.1834	0.182468	0	0.145738	0	0.284407	0.26616	0	0.560906	0.621772	0.357009	0.313812	0.918325	1.13752	0	0.331323	0.772986	0	0.906131	0	0.398327	0.239291	0.171602	0.353686	0	1.00345	0.138168	0	0.187531	0.98186	0.298156	0.707882	0.380088	1.59386	0.339436
RP11-422J8.1	1.52649	1.97233	1.45975	0.797605	0.728688	1.05678	1.42204	0.798481	0	1.26204	0.466329	0.892522	2.03978	0.918325	0.758347	1.3894	1.49095	0.57974	1.21441	0.906131	0.417705	1.39415	2.39291	1.02961	0.707372	0.86261	1.17069	1.10535	0.559155	1.12518	0.49093	1.63986	1.41576	0.570132	0.956316	0.169718
ZC3H12A	5.53353	8.67824	7.66366	6.8594	5.24655	3.47228	6.82578	10.3803	5.43815	1.96317	3.41975	2.67756	4.23646	4.95895	10.6169	6.80805	5.46682	4.63792	8.09608	7.70211	6.68328	5.17826	9.33235	6.00605	9.01899	5.5207	6.68968	4.55955	3.21514	3.93814	4.25472	5.36681	3.62789	4.56106	3.34711	4.7521
MEAF6	43.6958	29.7821	38.5008	57.7466	56.5462	45.4416	61.1476	51.9013	49.3059	53.7067	56.8922	53.7298	36.4022	38.5696	61.0469	45.8501	50.5267	56.0415	55.0533	59.8046	36.758	63.5332	57.4299	35.8647	49.8697	41.9228	41.9778	49.7406	35.5064	42.0069	40.4199	37.8658	30.7044	46.9409	54.1913	52.4429
SNIP1	12.5935	11.834	17.6994	16.7497	16.7598	16.4556	16.4956	17.5666	18.1272	15.2847	14.4562	17.4934	16.4751	16.1625	16.3045	17.0896	17.0631	19.7111	16.3946	21.2941	20.1891	15.9331	14.5968	14.4145	16.4464	17.9423	15.5535	18.5145	15.9359	14.6274	14.0733	19.5292	18.7589	14.8234	12.9103	15.9535
DNALI1	7.44164	11.045	6.56885	6.69988	5.39229	5.73681	5.97255	2.12928	2.5378	5.46883	4.97418	4.64111	8.00221	8.63225	7.2043	4.16819	3.47889	6.18389	3.23843	1.3592	2.50623	2.78829	1.67504	3.94683	7.4274	4.31305	9.36556	8.15192	8.10775	8.62641	1.30915	1.19262	2.03516	4.18097	4.94097	4.7521
GNL2	93.4975	101.969	97.9854	103.051	101.288	76.3902	93.2856	91.293	95.3489	100.683	86.2709	76.9354	61.1934	62.8134	83.7973	83.6418	98.2371	101.261	104.237	91.7457	96.2114	88.0304	85.9055	74.3035	69.1456	84.8808	83.9555	60.2413	70.0342	62.8228	45.6565	64.1036	44.0656	70.5063	73.3176	69.0752
RSPO1	2.67136	2.16956	1.45975	2.23329	2.91475	0.905813	1.70644	1.06464	1.81272	3.92634	3.41975	3.39158	0.78453	0.73466	1.51669	0.694699	1.32529	2.70545	1.21441	1.58573	0.696175	3.58495	0.717873	1.02961	1.59159	1.38018	2.84312	1.65802	1.39789	0.937654	0.98186	0.74539	0.442426	6.84158	4.6222	0.678872
C1orf109	7.06002	7.88931	6.93379	14.3569	15.1567	14.0401	12.7983	11.4449	10.8763	18.5099	13.679	16.0654	6.59005	5.69361	6.82512	11.8099	13.0872	15.0732	14.7753	15.6308	11.278	19.3189	10.7681	9.09488	5.48213	9.31618	9.70004	11.1916	8.38733	10.1267	9.32767	11.0318	9.02549	10.4524	14.6635	12.05
CDCA8	63.3494	59.5643	62.9515	139.9	143.843	67.4831	130.827	106.73	82.6599	77.6854	105.235	117.456	60.5657	71.0784	95.1725	104.761	89.6228	105.513	110.714	124.593	81.7309	120.693	124.192	62.8062	96.0257	88.3312	97.8366	126.562	98.1318	109.518	117.823	108.827	87.6004	125.619	115.555	121.348
EPHA10	1.90811	2.16956	2.18962	0.957126	0.874426	0.905813	0.284407	2.39544	0.725086	0.981585	0.777215	1.96355	2.03978	1.65298	2.65421	0.833639	0.496984	0	1.41681	1.3592	1.11388	1.19498	0.957165	0.343203	1.41474	1.20765	2.00691	0.829009	0.978522	1.87531	2.78194	0.894468	2.12365	1.14026	1.59386	1.35774
MANEAL	10.4946	6.31145	6.38639	10.2093	10.7846	4.3781	3.12848	4.52473	1.45017	5.46883	3.41975	0.892522	3.92265	3.30597	3.03339	7.78063	7.78608	4.05818	7.28647	6.79598	4.31628	9.95818	7.17873	4.46164	9.72636	7.93601	7.02417	1.24351	2.37641	2.62543	5.23658	4.91958	3.27395	4.7511	2.55018	3.05492
YRDC	27.6676	21.6956	32.8443	87.258	84.8193	58.4249	81.9093	80.3804	64.1701	64.0835	77.7215	49.4457	23.379	32.325	53.4635	56.2706	66.5958	74.3999	77.7224	87.4416	45.5298	77.6738	80.4018	48.7348	40.3202	30.8814	38.8002	56.7871	32.2912	24.379	39.1107	34.437	32.0316	51.1218	51.1629	57.5344
C1orf122	59.1515	61.5366	39.5956	78.8034	71.9944	56.3114	87.5975	82.7759	66.3454	64.6444	69.9494	63.9045	44.0906	45.3653	55.7385	63.3566	67.7555	62.9984	77.3176	74.9823	58.2002	66.3215	81.359	55.4273	31.3012	54.6894	40.3053	51.3986	47.3884	45.57	42.7109	44.4253	33.3589	76.7778	68.6954	61.6076
MTF1	13.7384	16.962	13.3202	13.3998	13.2621	14.7949	17.6333	15.7035	22.8402	13.1813	15.078	16.2439	13.4939	9.55058	12.1336	14.8666	12.2589	14.3002	19.4306	21.0675	12.5311	10.954	14.8361	10.6393	14.5011	10.1788	15.3863	15.613	14.2585	18.9406	15.2188	15.5041	17.2546	19.3845	14.8229	15.2746
RP11-109P14.10	8.01408	6.90314	6.02145	7.65701	6.26672	7.85038	9.10104	6.65401	7.97595	7.85268	6.68405	6.60466	6.27624	5.87728	7.58347	5.83547	8.1174	7.15012	6.88167	8.15518	5.29093	7.96655	8.1359	9.78129	7.95793	8.6261	6.3552	8.01376	5.31198	6.93864	7.36395	4.47234	3.62789	4.7511	4.46281	6.95844
INPP5B	29.3849	36.8825	34.1215	65.5631	61.647	42.5732	35.8353	37.7948	29.366	26.7832	33.5757	27.8467	34.5193	29.7537	18.2003	41.543	44.7285	39.8088	35.8252	29.4492	54.3016	23.5013	22.7327	36.5511	31.3012	34.1593	32.6122	38.1344	52.4208	35.8184	52.2022	56.2024	49.4632	33.0677	29.9646	24.2697
SF3A3	178.218	157.983	160.572	163.509	156.085	98.7336	248.288	247.795	181.272	182.154	197.413	175.648	129.291	119.566	169.87	190.764	199.291	187.256	246.728	257.568	150.931	192.392	181.383	133.163	157.037	162.343	151.856	166.216	152.09	135.21	150.388	145.351	108.925	183.773	191.423	184.823
FHL3	19.0811	19.7233	19.7066	16.5902	16.7598	14.342	23.8902	27.9468	19.9399	15.0042	19.4304	15.1729	15.2199	14.5095	22.3712	25.287	20.542	16.426	19.633	18.3491	12.2527	24.298	27.5185	20.249	12.0253	17.2522	18.3966	16.7184	18.1725	21.3785	8.67309	7.90114	16.0158	21.475	20.4014	18.669
UTP11L	41.9785	39.841	41.6027	61.7346	64.7075	33.817	62.2852	59.0876	54.0189	44.7322	50.519	45.5186	32.9503	29.5701	35.6423	65.8575	65.6019	51.0171	54.6485	57.0862	44.8337	41.2269	50.7297	33.9771	36.4297	34.5044	32.7795	51.5367	42.7754	39.0064	46.802	44.8725	34.0668	56.063	50.8441	47.6908
POU3F1	6.48758	0.986163	8.39353	7.01892	4.95508	6.64263	3.6973	3.72625	3.62543	9.5354	14.3008	15.3514	10.6696	15.4279	4.55008	5.55759	6.29513	6.76363	8.09608	5.66332	6.40481	3.58495	3.82866	6.34926	11.6716	9.31618	17.2259	32.7459	17.194	17.4404	7.69123	5.06865	7.7867	12.7329	11.7946	14.5957
RP5-884C9.2	1.33568	1.38063	4.0143	2.07377	2.04033	2.11356	1.42204	0.26616	2.5378	1.96317	2.48709	1.42803	5.02099	2.20398	0.758347	3.89031	2.31926	1.54597	1.21441	3.85105	5.84787	2.78829	2.15362	3.26043	2.82949	1.89774	3.01036	4.00688	3.21514	4.12568	2.45465	3.13064	4.68972	2.09048	3.18772	1.35774
RP11-334L9.1	1.7173	2.56403	0.547404	0.638084	0.874426	0.754844	1.13763	2.12928	0	0.701132	0.777215	0.892522	1.41215	0.550995	2.27504	1.52834	1.32529	0.57974	1.41681	0.453065	0.974645	0.796655	0.478582	1.20121	1.59159	1.72522	0.836211	1.24351	0.419366	1.12518	0.98186	0.596312	0.530911	0.95022	1.91263	0.678872
RRAGC	48.4661	50.6888	38.3183	57.5871	54.7973	56.0094	69.6798	81.4451	65.9829	42.7691	51.1408	48.3747	44.4044	44.0796	42.4674	50.4351	47.7104	46.5724	64.971	72.2639	62.5165	54.9692	61.0192	45.8176	42.6192	42.2679	47.1623	43.523	42.4958	47.2577	60.2207	56.3515	59.7275	50.1716	51.6411	54.4795
RP5-864K19.4	52.0915	59.5643	54.7404	66.9988	59.1695	51.1784	51.7621	57.2245	43.5052	55.9503	67.3069	57.6569	42.9923	47.3856	47.7759	62.1061	50.858	63.3849	58.4942	57.3128	54.8586	62.3382	64.8479	56.2853	54.8213	54.5169	54.6882	54.1619	42.6356	48.5705	43.3655	43.3817	37.6062	57.3933	56.4227	60.0802
MYCBP	7.06002	3.55019	2.18962	2.71186	2.47754	4.22713	6.25696	3.19392	3.26289	2.52408	2.79798	1.78504	1.09834	4.04063	3.03339	1.25046	6.95777	4.05818	5.46485	5.21025	2.92393	3.78411	2.39291	6.34926	5.48213	3.10539	4.68278	1.79619	6.2905	5.62592	1.80008	2.83248	0.619396	2.28053	1.27509	1.52746
GJA9	1.52649	0.986163	1.09481	0.638084	0.437213	0.452906	1.13763	0	0.725086	0.841359	0.466329	0.714017	0.470718	1.10199	0.379173	0.555759	0.662645	1.15948	1.82162	0.906131	0.83541	1.39415	0.717873	0.858008	1.76843	0.690088	0.501726	0.414505	1.2581	1.31271	0.98186	0.74539	0.265456	0.380088	0.318772	0.84859
RHBDL2	9.92219	7.69208	4.5617	1.75473	2.47754	6.49166	6.25696	5.05705	6.16323	10.0963	11.5028	8.56821	5.49171	4.77529	3.41256	1.80622	2.48492	4.05818	5.86966	5.66332	4.31628	3.58495	2.87149	6.17765	6.01266	2.58783	5.35175	3.59237	5.17219	6.00098	2.94558	4.32326	3.36244	3.99092	9.40378	5.09154
AKIRIN1	210.847	264.884	230.64	145.802	189.313	218.603	198.801	187.111	196.136	209.218	227.724	256.332	117.209	96.2405	153.565	144.22	152.408	169.284	182.162	182.585	187.967	199.164	168.222	213.472	175.605	196.675	188.649	138.306	125.111	111.018	162.661	178.148	170.511	139.492	186.8	202.304
NDUFS5	439.629	494.068	414.75	370.886	402.236	373.346	352.95	319.925	278.796	331.776	301.56	319.88	218.256	275.497	270.73	288.161	327.512	327.36	322.831	306.725	327.481	321.849	316.582	342.173	360.936	360.571	378.302	292.917	279.298	309.426	298.649	317.536	229.177	245.347	240.195	271.209
MACF1	141.582	180.468	161.302	96.8292	114.404	123.945	108.359	111.255	142.117	149.481	130.728	125.846	189.386	178.89	143.707	137.828	137.83	123.485	98.3674	111.907	117.236	104.959	95.9557	133.678	122.552	139.225	130.282	111.778	128.606	135.772	129.933	137.748	152.991	151.655	144.085	129.665
RP11-420K8.1	1.14487	2.36679	1.64221	0.478563	1.31164	1.96259	2.55967	2.12928	1.08763	0.981585	0.777215	1.24953	1.88287	2.02031	1.51669	0.694699	1.15963	1.54597	1.41681	1.58573	0.83541	1.39415	0.239291	1.71602	1.76843	1.89774	0.501726	0.967177	1.67747	1.87531	0.818216	1.04355	0.619396	1.33031	0.637544	1.18803
BMP8A	6.29677	7.10038	7.84613	1.59521	1.31164	0.754844	1.99085	4.52473	0.725086	2.94475	3.41975	2.85607	6.90387	6.24461	2.65421	1.94516	2.81624	1.93247	0.607206	1.81226	0.974645	3.98327	3.11078	2.57402	4.59792	4.83061	3.84657	0.967177	1.53768	2.81296	6.21844	5.66497	7.87518	1.90044	1.27509	1.8669
RP11-69E11.4	4.38866	5.32528	4.37924	0	0.291475	1.20775	5.68815	3.46009	6.52578	0.420679	1.0881	1.07103	4.23646	3.1223	5.30843	0.972579	0.828306	0.966233	2.83363	1.13266	1.94929	1.59331	1.91433	2.91723	2.65264	2.41531	3.01036	2.48703	1.53768	1.68778	7.03666	8.94468	10.1758	1.52035	2.70956	2.54577
PPIEL	2.86217	2.36679	3.10196	2.39281	2.04033	4.07616	4.26611	2.12928	1.08763	2.80453	4.19696	2.32056	4.39337	4.22429	1.51669	1.80622	2.65058	1.54597	1.82162	2.26533	0.974645	3.38578	2.87149	3.60363	1.76843	2.76035	5.51899	2.76336	2.79578	3.93814	1.96372	1.3417	1.41576	4.18097	3.98465	3.7338
PABPC4	163.144	106.308	162.579	186.321	196.309	138.74	234.636	226.769	202.662	209.218	244.046	177.255	156.592	147.116	199.066	190.903	216.851	213.344	225.678	237.406	156.779	214.898	218.951	144.832	111.057	164.586	169.249	248.012	192.07	181.342	185.244	150.271	145.735	241.926	226.488	282.75
HEYL	1.33568	2.16956	1.64221	0.319042	0	0.301938	0.568815	0.26616	0	0.701132	0.621772	0.535513	1.72597	0.550995	0.379173	0.27788	0	0.386493	0.202402	0	0	0.398327	0	0.514805	3.36002	2.24278	2.34139	0.414505	0.838733	0.750123	0.654573	0.447234	0.973337	1.14026	1.91263	3.05492
PPIE	27.6676	24.8513	21.7137	26.64	26.5242	20.2298	19.3397	22.0913	20.665	19.211	17.2542	24.4551	26.5171	23.6928	23.8879	18.7569	16.7318	22.8031	18.621	24.0125	24.7838	16.7297	18.6647	21.4502	26.1728	31.9166	29.2674	25.8375	29.2159	31.6927	41.8927	49.1958	50.1711	23.5655	24.3861	32.9253
BMP8B	0.954057	0.986163	0.729873	0.159521	0.145738	0.150969	0.284407	0	0.362543	0.280453	0.310886	0	0.470718	0.36733	0.379173	0.13894	0	0	0.404804	0.453065	0.974645	0.398327	0.717873	1.02961	0.176843	0.172522	0.668968	0.138168	0.838733	0.937654	1.63643	1.49078	1.15031	0	0.79693	0.169718
OXCT2	0.954057	1.97233	1.45975	0.319042	0.437213	0.452906	0.284407	0.798481	0.362543	0.560906	0	0.178504	0.78453	0.550995	0.379173	0.27788	0.496984	0.193247	0	0.226533	0	0.398327	0.478582	0.514805	0.353686	0.517566	1.50518	0.276336	0.559155	0.187531	0.327287	0.447234	0	0	0.318772	0.169718
TRIT1	37.9715	27.6126	38.5008	64.606	58.0036	70.6534	40.9547	38.3271	35.1667	49.6402	43.2132	46.0541	53.0342	63.7318	58.3927	54.4644	62.4543	58.747	51.8149	54.8209	61.5419	46.4051	42.3545	38.7819	45.9792	45.7183	45.4899	56.7871	54.0983	42.1944	55.4751	53.9663	48.8438	48.8413	46.8595	49.5577
MYCL	53.4272	30.7683	64.4113	54.5562	52.757	96.922	41.8079	36.9963	50.031	63.2421	71.0375	105.853	96.1834	110.383	73.9388	48.3511	48.7044	66.2836	48.5765	47.3453	43.9983	46.0068	41.3974	47.362	80.1099	71.2516	89.9763	55.4054	38.4419	47.8203	45.9838	48.3013	56.3651	43.7101	36.34	76.8822
MFSD2A	7.25083	7.88931	5.10911	2.23329	2.76901	3.47228	3.41289	8.78329	7.61341	5.60906	4.81874	3.39158	3.13812	2.38764	7.58347	2.50092	2.9819	1.35273	3.44083	2.71839	1.94929	2.98746	3.11078	1.37281	4.06739	5.5207	3.67933	2.21069	2.23662	1.12518	0.98186	1.63986	1.68122	5.51128	3.18772	3.90351
RP3-342P20.2	1.33568	0	0.729873	0	0.145738	0.452906	5.68815	6.12169	5.43815	0.701132	0.466329	0	0.78453	0.918325	2.65421	0.13894	0.165661	0.386493	1.82162	1.13266	0.27847	0.199164	0.239291	0.686406	0	0.345044	0.501726	0.138168	0.279578	0	0.49093	0.298156	0.530911	0	0	0.339436
CAP1	102.084	95.8551	102.365	103.848	109.886	88.0148	154.718	145.59	147.555	81.6118	99.3281	102.461	100.42	92.5672	126.644	139.635	139.321	101.648	131.359	126.632	80.1993	126.668	130.653	91.4636	98.6784	92.8168	78.9383	108.6	93.9381	101.642	106.859	97.0498	72.8233	116.877	124.959	118.803
PPT1	214.663	193.091	228.633	243.748	199.515	219.811	290.095	237.681	189.248	242.171	271.248	261.33	227.514	208.092	225.987	252.176	250.977	281.367	284.375	264.59	244.357	229.636	209.619	200.431	275.168	243.773	236.313	280.205	272.728	187.343	206.845	186.795	174.316	218.741	215.649	224.197
RLF	63.1585	62.9172	69.5204	41.4755	50.7167	55.5565	48.6337	50.3043	53.6564	45.4334	42.7468	47.6607	72.6475	62.6298	53.8426	56.1317	52.8459	40.9683	59.911	66.8271	68.2251	43.816	35.4151	50.1076	64.9014	65.9034	56.8623	70.8803	75.2064	68.0736	84.1126	86.9125	72.8233	53.5924	47.9752	62.7957
RP1-39G22.7	1.90811	1.97233	3.83183	2.39281	3.20623	5.58585	1.42204	1.59696	1.08763	1.54249	2.79798	1.96355	3.13812	2.02031	2.65421	1.3894	1.49095	3.28519	1.82162	2.26533	4.87322	2.98746	0.957165	4.46164	3.18317	1.72522	3.84657	1.93435	1.95704	3.75061	3.10922	3.72695	3.45092	1.33031	1.43447	1.35774
ZMPSTE24	21.7525	19.526	16.0572	32.3828	32.9367	22.3434	23.3214	27.1484	29.0035	34.2152	30.0005	26.7756	18.9856	15.6115	21.2337	25.5649	27.9968	30.1465	27.5267	24.4655	24.9231	25.0946	32.7829	27.113	19.2759	16.3896	17.2259	22.7978	28.5169	21.9411	14.237	12.6716	15.7504	28.1265	28.0519	25.9669
COL9A2	1.14487	2.56403	1.27728	1.11665	0.728688	1.05678	0.568815	1.06464	0.362543	0.701132	1.86532	1.60654	3.45193	2.93864	0.758347	1.25046	0.993968	0.966233	1.61922	1.3592	0.974645	0.398327	0.957165	0.514805	0.707372	1.38018	1.00345	2.34886	1.53768	3.18802	1.47279	1.78894	2.3891	2.66062	2.07202	3.05492
SMAP2	6.10596	7.10038	4.74417	8.93317	7.28688	6.03875	8.24781	8.25097	7.61341	8.13313	6.06228	6.96167	5.80552	5.14262	9.10016	6.25229	5.79814	4.05818	6.27446	6.56945	5.70863	5.77575	8.37519	6.00605	6.72003	4.14053	5.01726	7.04658	5.87113	8.62641	7.85488	8.19929	7.60973	7.22167	6.21606	6.27957
ZFP69B	2.67136	2.95849	3.64936	4.94515	5.82951	5.13294	1.42204	1.86312	2.17526	2.52408	3.73063	3.21308	4.39337	4.77529	3.79173	4.30713	4.30719	2.51221	3.23843	2.49186	3.34164	3.18662	2.39291	1.71602	3.36002	2.07026	2.34139	2.07252	2.09683	3.00049	2.94558	3.4288	2.65456	3.23075	3.82527	2.03662
RP1-228H13.5	1.90811	3.15572	2.55455	6.8594	5.10082	5.13294	3.12848	3.46009	1.81272	3.50566	4.04152	3.21308	2.6674	3.30597	4.55008	2.50092	4.80418	2.12571	3.23843	3.39799	2.64546	2.78829	2.87149	1.71602	3.7137	3.968	2.67587	2.21069	1.95704	3.00049	1.1455	1.49078	1.23879	1.90044	2.39079	0.678872
ZFP69	5.15191	5.91698	7.66366	4.94515	4.95508	7.39747	3.9817	4.52473	3.98798	6.02974	2.64253	3.03457	3.45193	3.30597	1.89587	5.27971	4.63852	4.63792	4.85765	7.02251	5.9871	1.99164	0.957165	3.43203	4.9516	5.34818	6.02072	2.07252	3.7743	3.00049	3.43651	5.66497	4.68972	1.90044	3.34711	2.54577
RP11-656D10.3	10.4946	10.6506	8.94094	10.3689	5.24655	11.7756	4.83492	4.79089	2.17526	8.13313	6.37317	6.24765	7.53149	10.2852	7.58347	5.41865	4.63852	4.63792	4.04804	6.79598	8.21486	2.58913	1.91433	5.14805	6.01266	8.10853	7.19141	4.28321	3.07535	5.25086	4.58201	4.91958	5.22063	3.23075	4.6222	4.92182
EXO5	2.09892	0.591698	1.64221	3.50946	2.3318	2.26453	1.99085	5.05705	3.62543	4.48725	2.95342	2.85607	2.19668	2.75497	2.65421	1.66728	0.662645	1.35273	3.03603	2.03879	1.81005	1.39415	1.19646	1.88762	1.06106	1.89774	2.67587	0.690841	0.419366	0.375061	1.1455	1.93801	1.85819	0.760176	1.91263	1.01831
RP11-656D10.6	4.38866	5.12805	4.0143	3.0309	2.76901	2.56647	3.9817	5.05705	3.26289	3.36543	5.28506	1.96355	0.78453	1.10199	3.41256	1.66728	1.49095	1.93247	2.22642	3.17146	1.67082	3.98327	1.67504	1.88762	4.24423	2.58783	2.84312	0.829009	0.139789	0.562592	3.76379	1.93801	2.83153	2.28053	2.07202	2.03662
ZNF684	5.53353	4.73358	4.92664	4.14755	5.10082	3.77422	4.55052	3.19392	2.17526	5.04815	4.04152	4.64111	5.80552	5.87728	3.41256	6.11335	4.30719	4.25142	2.83363	4.98372	4.03781	2.58913	1.67504	2.40242	4.42107	6.72835	4.01381	4.97406	4.05388	5.25086	6.21844	5.21773	5.57457	2.85066	2.70956	6.10985
RIMS3	22.1341	28.007	21.7137	18.983	17.6343	14.9459	14.5048	7.45249	8.33849	23.8385	10.2592	12.8523	15.5337	24.0601	14.0294	12.0878	14.9095	13.5273	18.2162	20.1614	44.2767	6.97073	4.06795	12.3553	22.2822	20.3576	23.2467	14.784	19.9898	21.7536	11.2914	11.9262	15.6619	6.08141	5.41913	13.0683
RP4-739H11.3	1.33568	1.1834	0.364936	0.638084	0.437213	0.905813	0.568815	2.12928	2.17526	1.68272	1.86532	1.60654	2.03978	0.918325	1.13752	1.25046	1.49095	1.15948	1.01201	0.679598	1.25311	0.995818	1.91433	0.858008	0.884215	1.72522	1.17069	1.38168	1.95704	0.375061	1.47279	0.596312	1.41576	3.0407	1.27509	0.84859
RP4-739H11.4	2.48055	1.57786	1.45975	0.638084	1.1659	2.26453	1.13763	1.86312	0.725086	1.96317	1.70987	3.21308	1.56906	3.6733	1.51669	2.63986	2.48492	2.12571	3.64324	3.39799	2.36699	1.59331	1.19646	2.05922	1.41474	2.76035	1.50518	3.0397	2.65599	3.56308	1.80008	2.83248	2.03516	2.85066	2.55018	3.56408
NFYC	32.8195	33.924	31.7495	31.1066	29.5847	20.5318	31.5692	36.9963	32.6289	34.2152	32.0213	43.3766	34.0486	36.3657	40.1924	26.2596	28.8251	30.533	37.8492	31.9411	31.4671	30.472	31.5864	28.4859	28.6486	32.9517	36.4588	29.7062	32.8504	31.5052	39.2744	34.8843	33.6244	30.217	35.2243	32.0767
KCNQ4	0.763245	1.57786	1.27728	0.957126	0.728688	1.35872	0.853222	1.06464	0	0.841359	0.777215	2.32056	1.72597	1.46932	1.13752	1.25046	1.15963	0.966233	0.202402	0.906131	0.696175	0.199164	0.957165	1.20121	1.94527	2.41531	2.17415	1.51985	1.2581	3.37555	0.98186	1.19262	1.7697	0.95022	0.956316	0.509154
CITED4	8.96813	7.29761	7.48119	5.90228	5.24655	7.2465	5.11933	2.92776	4.35052	5.60906	4.81874	4.99812	5.1779	5.32628	4.55008	8.05851	6.62645	5.7974	4.85765	5.66332	6.54404	5.57658	5.26441	8.58008	5.83582	9.48871	8.36211	4.83589	5.45176	6.37604	5.89116	5.96312	6.10548	4.37101	5.89728	5.43098
RP5-1066H13.4	0	0.394465	0.182468	0	0	0.301938	0.284407	0.26616	0.725086	0	0.155443	0.357009	0.941436	0.36733	0	0.27788	0.331323	0.193247	0	0.226533	0.139235	0.199164	0	0.343203	0.353686	0.517566	0.334484	0.276336	0.838733	1.12518	0.163643	0.149078	0.884852	0	0.159386	0
CTPS1	74.0348	84.8101	67.6957	95.8721	106.68	54.9526	111.772	107.529	99.3368	102.646	98.24	92.6437	62.6055	55.4668	71.2846	82.6692	93.9299	82.9028	98.3674	106.017	80.0601	101.573	102.895	57.4865	64.7245	66.2484	61.5451	80.4139	87.2282	74.0746	84.7672	82.5892	74.8585	103.004	106.151	88.0836
SLFNL1	0.190811	0.788931	0.364936	0	0.291475	0.452906	0	0	0	0.841359	0.310886	0.178504	0.627624	0.73466	0.758347	0.555759	0.496984	0.966233	0.809608	0.453065	0.55694	0.597491	0.478582	0.686406	0.530529	0.345044	1.00345	0.552673	0.838733	0.187531	0.163643	0.149078	0.530911	0.95022	0.956316	0.169718
SCMH1	55.7169	60.156	52.7333	68.9131	71.12	89.6755	39.5326	46.8442	67.0705	56.5112	56.7367	66.4036	72.4906	76.9556	42.0883	59.6052	63.2826	59.9064	42.0996	49.6106	78.6678	42.2227	36.133	58.3445	54.6445	53.4818	64.8899	75.3017	86.3895	91.89	80.1852	87.5088	95.918	58.5336	51.6411	57.195
RP11-399E6.1	5.72434	4.93082	6.75132	3.34994	3.93492	7.69941	1.70644	1.86312	2.17526	5.74928	8.54937	6.24765	1.25525	2.02031	0.758347	4.72395	3.97587	5.21766	2.42882	2.03879	2.92393	4.97909	8.61448	5.66285	6.89688	7.59096	8.69659	1.65802	3.21514	4.68827	5.72751	5.66497	6.72488	7.7918	8.60685	4.7521
FOXO6	0.954057	2.76126	3.10196	0.478563	0.582951	0.905813	0	0.532321	0	1.54249	0.777215	0.357009	2.03978	2.20398	1.13752	0.27788	0.828306	0.193247	0.202402	0	0.55694	0.199164	0.239291	0.858008	2.65264	1.5527	2.34139	0.690841	0.698944	1.87531	0.818216	0.74539	0.884852	0.190044	0.79693	0
HIVEP3	6.48758	7.29761	6.75132	4.14755	4.95508	4.831	5.97255	7.18633	3.98798	9.11472	6.37317	4.81962	9.88508	11.3872	7.58347	6.94699	4.80418	3.47844	6.47686	6.79598	6.82251	6.17407	10.7681	6.17765	4.9516	6.72835	5.51899	6.0794	9.78522	9.56407	7.2003	8.64653	12.2994	8.74202	12.4321	4.41267
FOXJ3	61.0596	71.201	70.6152	49.611	49.988	61.8972	54.0374	55.3614	72.1461	55.5297	46.7884	46.7681	68.8818	72.7313	69.3887	58.2158	61.7917	54.4955	62.7446	45.5331	76.5792	47.7993	46.1832	66.753	62.0719	60.3827	50.6744	61.3467	80.5184	64.6981	60.8753	63.9545	69.6379	75.8276	66.3046	67.5478
RP11-223A3.1	0.954057	2.36679	1.27728	1.75473	0.437213	0.603875	0.284407	0.798481	0.362543	0.701132	0.932658	0.535513	0.78453	0.918325	0.758347	0.694699	0.662645	0.57974	0.607206	0.453065	0.696175	0.398327	0.478582	0.343203	0.707372	2.24278	0.836211	0.414505	0.698944	0.375061	0.654573	1.19262	0.619396	0.570132	0.318772	1.69718
RIMKLA	39.8796	45.5608	47.2593	12.2831	12.6792	3.17034	8.24781	9.04945	5.0756	8.13313	7.46127	4.2841	16.7889	13.4075	19.3378	16.9507	14.2469	6.57038	12.9537	14.2716	13.2273	12.7465	11.0074	8.58008	28.6486	33.2967	31.107	16.3038	14.2585	7.50123	16.6916	22.8089	8.14064	7.41172	8.28807	12.3894
ZMYND12	1.52649	1.1834	2.37209	0.638084	1.45738	0.603875	0.853222	0	0.725086	0.701132	1.24354	0.892522	1.56906	0.918325	0.758347	1.11152	0.496984	0.386493	0.202402	0.679598	1.67082	0.796655	2.15362	0.858008	1.2379	1.20765	1.17069	1.51985	1.39789	1.12518	1.80008	1.93801	1.85819	1.52035	1.43447	0.339436
PPCS	49.2293	48.7165	53.6456	44.5064	43.5756	51.3294	42.3767	34.6009	30.4536	32.3923	30.6223	36.7719	53.8188	53.2628	31.0922	47.3785	44.8942	55.4618	44.1236	44.6269	50.96	45.2102	45.226	58.1729	52.3455	56.9322	52.8485	43.7993	36.3451	47.2577	61.2026	62.4637	58.0463	43.14	40.8028	39.714
CCDC30	11.8303	11.6367	14.9624	12.1236	12.5334	17.8143	11.0919	11.7111	9.78867	12.0595	8.86026	10.3533	8.47293	10.1016	11.3752	10.1426	11.4306	9.27584	13.1561	9.7409	9.46798	13.9415	12.2038	14.5861	9.90321	11.559	14.8845	13.2641	13.8391	15.565	11.6187	10.8827	14.0691	11.2126	12.7509	10.5225
PPIH	98.2678	100.786	90.3217	112.781	108.575	83.4857	85.0378	95.0193	75.409	76.0027	83.9393	75.3288	72.4906	72.5477	76.2139	96.0074	90.948	89.2799	92.2953	81.5518	76.9969	90.022	94.9986	80.6527	82.7625	78.4975	84.959	76.6833	80.6582	68.4487	89.3492	82.4402	70.6997	90.651	84.7934	77.052
RP5-994D16.3	0.954057	1.57786	1.09481	1.11665	0.728688	0.603875	0.853222	1.3308	0.725086	0.981585	1.0881	0.535513	0.941436	0.73466	1.51669	0.416819	0.828306	0.386493	0.404804	0	0.83541	0.796655	0.717873	0.858008	0.884215	0.345044	0	0.552673	0.139789	0.562592	0.163643	0.596312	0.530911	0.570132	0.478158	0.84859
YBX1	31.8655	27.2181	48.5365	35.0946	39.7864	35.4777	62.0008	42.8518	50.3935	47.3965	46.1666	54.9793	45.3458	37.835	38.2965	50.852	48.7044	43.6737	52.0173	55.5005	46.3652	44.6127	30.39	32.9475	44.9181	39.68	40.9743	59.2742	52.0014	44.0697	55.8024	50.5375	49.1978	40.6694	50.0472	56.5161
CLDN19	16.9822	14.398	14.05	9.41174	7.28688	14.7949	5.40374	6.38785	9.42612	11.6388	10.5701	17.4934	15.5337	11.2036	14.0294	10.6984	10.768	17.7787	7.08407	9.51437	16.2905	5.97491	2.87149	12.0121	10.7874	14.8369	15.0518	15.3367	15.237	21.9411	7.85488	12.3735	12.9188	15.0135	13.229	26.6457
LEPRE1	22.5157	20.9067	15.5098	24.4067	23.6095	29.5899	25.5967	25.0191	28.2784	26.3626	26.8917	20.885	28.7138	23.5091	25.4046	26.1207	27.9968	20.4841	21.8594	21.5206	16.2905	17.1281	21.7755	28.6575	17.1538	17.9423	15.0518	23.7649	20.2694	28.8797	18.328	16.3986	20.794	27.3663	21.1983	24.7788
C1orf50	16.0282	14.5952	17.6994	14.8355	22.2979	17.8143	11.0919	13.5742	15.9519	16.9674	19.2749	14.9944	15.3768	16.5298	11.7544	15.8391	14.0812	11.2083	13.9657	11.1001	11.1388	16.5306	14.8361	16.8169	13.6169	14.3193	13.0449	16.7184	15.9359	15.3775	11.6187	16.6967	14.4231	17.484	14.1854	13.4077
CCDC23	14.12	7.69208	14.415	15.314	13.1164	17.8143	16.2112	13.0419	15.2268	12.7606	18.3423	16.2439	16.632	15.2442	15.5461	24.7313	23.5239	27.0545	27.1219	26.0513	23.9484	20.3147	18.904	16.6453	20.8675	22.0828	20.5708	24.1794	19.5704	21.3785	16.3643	16.1004	19.9092	13.6832	13.7072	19.5176
ERMAP	9.73138	7.49484	6.56885	3.66898	4.95508	5.73681	5.97255	7.98481	6.88832	6.59064	6.52861	7.14017	5.33481	5.69361	5.30843	5.41865	2.65058	4.44467	5.66726	7.92864	5.9871	2.98746	3.35008	2.91723	5.83582	4.14053	6.68968	6.49391	4.61303	6.37604	5.56387	5.51589	6.99033	4.7511	5.10035	5.77041
RP11-342M1.3	1.14487	0.986163	0.912341	1.75473	0.582951	0.301938	0.568815	1.59696	1.08763	1.96317	0.932658	1.42803	2.19668	2.75497	1.51669	1.80622	3.81021	2.12571	2.02402	2.71839	2.22776	0.597491	1.43575	0.858008	0.707372	0.690088	1.33794	0.552673	0.698944	0.187531	1.30915	2.53433	1.7697	0.95022	1.1157	1.01831
ZNF691	7.63245	5.12805	6.02145	4.78563	4.95508	5.73681	5.11933	2.12928	5.80069	5.46883	3.41975	3.74859	4.39337	4.04063	3.41256	4.44607	3.97587	2.8987	6.47686	6.34291	4.31628	3.38578	2.6322	5.31965	4.24423	6.21079	5.35175	4.83589	4.33345	4.50074	5.23658	4.47234	5.13214	3.99092	4.14404	3.56408
SLC2A1	85.2927	71.9899	90.1393	65.5631	74.0347	21.2866	50.6245	59.6199	48.5808	68.4305	69.9494	32.4878	44.2475	47.2019	54.601	78.501	79.0204	43.6737	72.8647	73.6231	32.7202	69.9065	75.3767	38.4387	88.2446	82.1204	83.6211	47.5299	51.5821	32.4428	48.602	51.7301	18.3164	46.7508	44.4687	40.902
SLC2A1-AS1	19.6536	21.6956	25.728	5.58323	6.55819	8.60522	2.55967	3.72625	4.71306	6.87109	5.28506	5.71214	11.768	11.0199	2.27504	11.6709	10.4367	8.6961	5.66726	5.88985	13.0881	7.56822	7.89661	10.9825	17.5075	20.3576	16.8915	11.6061	11.1831	11.6269	15.0552	14.9078	11.4146	4.56106	3.82527	5.77041
FAM183A	1.14487	0.394465	0.182468	0.319042	1.02016	2.4155	0.284407	1.3308	0.725086	1.26204	1.39899	1.24953	1.41215	1.65298	1.13752	0.833639	1.32529	0.57974	0.607206	0.679598	0.974645	0.398327	0.957165	1.54441	1.2379	0.517566	1.67242	1.51985	0.279578	2.25037	1.47279	1.63986	2.65456	0.95022	0.318772	1.35774
EBNA1BP2	102.275	93.6855	94.5185	145.483	156.959	73.6728	153.58	137.073	113.476	120.174	106.789	77.8279	59.3105	59.1401	108.064	114.347	137.333	112.276	167.994	166.728	115.844	145.389	133.285	82.1971	89.3057	96.9573	78.4366	93.2635	89.8842	57.947	87.0582	100.479	46.4547	85.3298	98.3412	80.9555
TMEM125	77.2786	83.2322	66.6009	4.46659	3.64344	6.18972	3.9817	5.05705	1.08763	5.3286	5.59595	5.89064	24.4773	27.5497	16.3045	9.58685	8.28306	8.6961	0.404804	0.226533	1.11388	9.55986	12.6824	21.6218	66.1393	67.8011	61.8796	6.90841	9.78522	9.00147	1.30915	1.19262	1.85819	6.65154	7.80992	9.84364
C1orf210	4.00704	2.16956	3.83183	0.797605	0.145738	0.603875	0.284407	0.532321	0.362543	0.560906	0.155443	0.178504	2.35359	1.10199	1.13752	0.694699	0.496984	0.57974	0.202402	0.226533	0.974645	0.597491	0.717873	2.74562	4.9516	2.41531	3.1776	0.276336	0.559155	0	0	0.298156	0.353941	0.760176	0	0.169718
TIE1	1.52649	1.38063	1.09481	0.638084	0.291475	0	0	1.06464	0	0.420679	0.621772	0	0.313812	0	1.13752	0.694699	0.165661	0	0	0.226533	0	0.199164	0	0.171602	0.353686	1.20765	0.501726	0.276336	0.698944	0.187531	0.818216	0	0.619396	1.7104	1.1157	0
MPL	0.954057	0.986163	1.64221	0.957126	0.728688	0.452906	0.568815	0.532321	0	0.981585	1.0881	0.714017	2.03978	1.46932	0.758347	0.27788	0	0.966233	0.809608	0.679598	0.696175	0.597491	0.717873	1.20121	2.4758	1.03513	0.668968	0.829009	0.559155	0.750123	0.49093	0.596312	1.06182	0.95022	0.637544	0.678872
RP1-92O14.3	3.24379	5.12805	3.46689	1.59521	0.874426	1.50969	1.13763	0.532321	1.45017	1.96317	1.39899	1.96355	1.56906	1.46932	1.51669	0.972579	1.49095	1.54597	2.22642	1.3592	4.45552	2.38996	0.957165	1.71602	1.41474	3.45044	3.84657	1.65802	2.5162	1.87531	3.43651	2.83248	3.53941	1.90044	2.07202	2.03662
CDC20	58.5791	63.9034	58.7547	74.1773	68.4967	36.6854	67.6889	77.1865	58.732	58.0537	51.7625	54.0868	54.7602	49.9569	56.876	59.1884	62.4543	50.6306	78.532	61.1638	54.9978	50.5876	52.6441	46.504	44.9181	48.4787	57.0296	65.7681	62.3458	61.6976	53.675	49.643	41.588	66.7054	58.6541	70.7724
ELOVL1	16.6006	11.6367	12.5903	18.983	14.428	10.4168	20.1929	16.5019	11.9639	14.3031	12.9018	11.4243	14.7492	7.3466	14.0294	18.7569	16.8975	16.2327	16.7994	14.045	15.5943	13.1448	16.7504	13.5565	13.2632	18.1148	14.3828	13.6787	12.8606	11.8144	11.946	11.6281	11.4146	19.0044	23.5891	21.8936
MED8	20.9892	20.5122	22.2611	30.7875	26.9615	22.7963	25.0278	21.559	20.665	21.034	21.2957	17.4934	17.8873	16.8972	22.3712	18.479	19.7137	17.5854	25.0979	21.2941	21.1637	21.5097	27.0399	22.1366	19.4527	20.3576	18.3966	16.1657	15.3768	18.7531	15.0552	16.5477	13.5382	19.1944	21.3577	19.1781
SZT2	11.6395	14.5952	10.5832	14.3569	9.91016	12.8323	11.0919	10.9126	9.78867	9.5354	8.86026	11.2458	12.0818	11.3872	13.6502	10.4205	9.93968	9.46908	10.5249	7.47558	12.3919	8.56404	10.7681	11.8405	12.2022	13.9743	12.0414	7.46108	8.8067	13.1271	13.0915	12.3735	15.2195	11.0226	7.01299	10.1831
HYI	5.15191	5.91698	4.74417	6.22132	5.68377	6.94456	3.41289	3.99241	3.26289	3.78611	3.57519	2.85607	5.33481	7.89759	4.17091	4.72395	6.79211	5.60415	3.64324	2.71839	5.84787	5.77575	3.82866	6.69246	5.12845	5.5207	7.02417	3.73054	3.7743	6.37604	4.41837	3.13064	4.42426	3.61084	3.98465	3.05492
HYI-AS1	2.86217	2.56403	1.82468	3.66898	3.4977	1.20775	5.11933	3.99241	5.43815	4.06657	3.2643	2.67756	0.941436	2.20398	3.41256	2.63986	1.98794	2.31896	4.04804	3.62452	1.39235	1.79247	1.91433	1.20121	1.94527	1.38018	1.33794	3.31604	2.79578	3.56308	2.78194	1.93801	2.21213	2.28053	1.91263	2.88521
PTPRF	189.476	171.79	188.125	113.26	105.514	141.609	139.644	128.555	139.579	104.328	94.9757	127.274	179.501	211.031	146.361	116.57	118.613	139.138	124.275	134.334	141.045	99.5818	81.359	120.979	194.881	187.876	187.98	140.793	107.218	189.031	152.352	160.259	168.83	105.664	99.1381	141.884
KDM4A	61.4412	70.8065	64.0463	85.9818	95.7496	86.2032	46.074	39.6579	38.067	58.6146	71.0375	93.0008	58.526	66.1194	36.0215	64.1902	57.4845	70.1485	46.5525	58.2189	71.5668	55.7658	48.0975	68.6406	63.6635	61.9354	66.7296	71.7093	68.3567	65.4482	68.2392	72.1538	77.7785	49.6015	48.9315	66.6992
KDM4A-AS1	17.5546	12.8201	14.415	12.4426	11.8047	12.3794	21.3306	17.3004	15.5894	7.15155	10.1038	18.9215	9.57127	8.26492	19.717	9.44791	8.1174	22.2234	9.51289	12.0062	10.3034	14.1406	17.9468	14.2429	17.8611	14.4918	14.2156	9.67177	6.01092	14.2523	9.16402	8.94468	7.60973	11.4026	8.60685	13.0683
ST3GAL3	22.7065	28.9932	22.0786	24.0877	23.6095	28.3821	15.6424	21.8252	22.4777	31.6912	27.9798	31.4168	45.1889	46.4672	30.7131	35.2907	32.9666	33.2384	33.3963	25.3717	50.4031	23.7005	24.1684	22.4798	18.2148	25.3607	23.4139	47.1154	62.6254	51.5709	45.3292	39.5057	49.7287	39.7192	43.6718	34.6225
RP11-184I16.4	0.763245	0.788931	0.364936	0.478563	0	0.150969	1.42204	0.532321	1.08763	0.420679	0.310886	0.357009	0.470718	0.36733	1.51669	0.416819	0.496984	0.193247	0.404804	0.906131	0	0.995818	0.478582	0.686406	1.06106	0.345044	0.334484	0.276336	0.279578	0.750123	0.49093	0.298156	0.0884852	0.570132	0.478158	0.339436
ARTN	2.48055	4.93082	4.0143	3.50946	3.20623	3.62325	1.70644	1.3308	0.362543	1.12181	1.39899	1.78504	3.29503	2.93864	1.51669	4.44607	4.30719	4.05818	0.809608	1.13266	2.50623	2.98746	2.87149	6.17765	8.31162	8.28105	6.02072	1.51985	1.81725	2.25037	2.45465	2.83248	2.12365	1.52035	1.91263	4.07323
RP11-7O11.3	0.954057	0.591698	1.64221	0.319042	0.728688	0.603875	1.13763	0.532321	1.81272	0.841359	0	0.714017	0.470718	0.550995	0.379173	0.27788	0.828306	0.193247	0.607206	0.679598	0.55694	0.796655	0.717873	0.686406	0.530529	0.86261	0.501726	0.138168	0.419366	0.562592	0.163643	0.149078	0.0884852	0.380088	0.478158	0.339436
IPO13	3.24379	6.11421	5.10911	7.33796	4.95508	3.92519	6.82578	4.79089	5.0756	6.45042	6.21772	5.53363	3.92265	1.83665	4.17091	5.00183	2.81624	4.44467	2.63123	4.30412	5.5694	5.77575	4.30724	4.11844	5.30529	4.14053	2.67587	3.59237	4.89261	4.31321	2.61829	4.17419	4.68972	5.89136	5.57851	4.41267
DPH2	32.2471	37.4742	28.2826	40.9969	37.0174	22.1924	40.1014	44.4488	33.7165	41.9277	36.84	35.8794	20.5547	23.6928	20.4754	40.0147	38.9304	40.002	41.8972	39.8697	31.1886	34.8536	46.1832	23.8526	24.5812	26.5684	22.9122	22.9359	23.4845	20.8159	23.7283	19.9765	15.7504	33.0677	36.1806	27.4943
ATP6V0B	36.445	35.5019	30.4722	56.4704	51.2996	39.7048	64.2761	52.9659	65.9829	62.1203	56.8922	58.9064	33.8917	31.9577	43.9841	47.5174	48.7044	40.002	49.7909	53.0086	34.6695	50.5876	50.969	40.498	26.8801	27.2585	32.6122	45.8718	39.5602	46.5076	33.7105	30.1138	31.6777	59.2937	66.1452	54.3098
B4GALT2	210.465	215.378	187.212	243.11	207.385	178.898	200.223	191.902	159.156	162.382	159.64	176.184	191.268	184.4	172.903	216.19	192.167	220.301	202.402	198.669	218.181	139.614	150.993	189.448	197.18	205.646	208.216	169.394	183.962	190.156	178.862	194.398	177.413	178.831	168.79	173.112
CCDC24	2.86217	3.15572	4.37924	0.159521	0.437213	1.50969	2.55967	0.532321	2.5378	0.981585	0.777215	1.24953	1.41215	1.83665	1.51669	0.694699	0.828306	1.35273	0.202402	0.906131	0.696175	1.19498	0	0.858008	2.29896	1.5527	1.67242	0.138168	0.698944	1.68778	1.80008	0.447234	1.06182	1.33031	0.478158	1.18803
SLC6A9	16.7914	20.7094	15.8747	17.8663	17.6343	14.493	10.5231	10.9126	11.2388	13.7422	15.5443	15.3514	19.9271	12.6729	12.1336	13.1993	15.2408	13.5273	19.633	15.4042	21.0245	11.9498	10.0502	12.8701	14.8548	18.9774	19.5673	14.5077	16.7747	15.0025	9.65495	9.83915	15.5734	12.923	13.5478	15.4443
RP5-1198O20.4	3.62542	3.15572	4.5617	2.55234	1.60311	3.47228	2.55967	3.19392	3.62543	2.6643	4.66329	3.39158	4.86409	4.04063	3.03339	1.3894	1.98794	2.70545	3.03603	0.679598	4.31628	2.78829	2.87149	3.08883	4.06739	4.48557	3.67933	1.79619	3.63451	4.50074	2.12736	1.63986	3.98183	3.61084	4.46281	4.07323
KLF17	0.954057	0.986163	0.729873	1.75473	0.874426	2.11356	2.84407	3.19392	2.5378	1.82294	1.24354	1.78504	0.941436	0.73466	1.89587	1.66728	0.662645	2.12571	2.42882	1.58573	0.83541	1.19498	1.91433	1.20121	0.884215	1.72522	1.50518	1.79619	1.11831	0.562592	0.98186	0.74539	2.30062	2.09048	2.2314	1.52746
DMAP1	24.6147	22.6818	18.2468	28.7138	22.8808	22.9473	38.395	27.9468	25.378	19.7719	25.6481	25.3476	21.0254	25.1621	23.8879	20.702	19.3824	20.4841	28.1339	28.3166	27.1508	18.1239	19.6219	19.2194	22.4591	20.8752	18.3966	21.8306	19.5704	26.8169	19.3099	20.7219	24.9528	24.3256	20.0826	22.9119
ERI3	32.8195	39.0521	32.8443	25.0448	22.0064	27.4763	27.8719	21.2928	29.366	30.4291	24.2491	24.0981	47.2287	39.6716	26.5421	36.4022	33.2979	24.7356	33.3963	27.4104	42.4667	22.5055	18.904	24.1958	29.8865	23.808	27.5949	34.6802	39.1409	33.1929	31.5831	33.8407	37.7832	28.6966	29.9646	28.1732
RNF220	49.4201	45.758	49.2664	27.4376	33.8111	35.6286	15.9268	29.2776	15.5894	46.8356	35.9074	38.9139	44.5613	56.3852	37.159	33.7624	33.7949	33.0452	26.1099	21.9737	23.6699	10.7548	17.4683	21.965	36.7833	35.1945	38.2984	42.694	51.7219	42.0069	34.856	36.226	59.639	38.5789	39.5277	48.1999
TMEM53	36.8266	47.7303	28.465	52.0038	44.3042	37.8932	46.9272	42.5857	44.9554	34.075	35.441	40.1635	35.4608	36.5493	32.2297	39.4589	31.1443	40.9683	49.1837	48.7045	54.4409	51.5834	46.4225	53.0249	38.1981	38.2999	40.8071	29.2917	28.0976	44.8198	35.8379	50.9847	38.9335	25.4659	18.8076	26.1366
C1orf228	5.34272	5.32528	7.48119	6.54036	5.39229	6.34069	1.70644	2.12928	2.90035	3.64589	4.50785	4.1056	5.96243	4.59162	2.65421	3.19562	2.65058	5.21766	3.64324	4.30412	5.84787	4.77993	4.06795	6.86406	4.9516	4.48557	5.85347	5.11222	5.87113	7.68876	8.34581	5.96312	10.8837	4.7511	5.41913	3.56408
RNU5F-1	1.14487	0.591698	1.09481	2.55234	1.74885	3.77422	0	0.26616	0.725086	0.560906	0.621772	0.892522	0	0.183665	0	1.52834	1.15963	1.35273	0.404804	1.13266	2.64546	0	0	0.343203	1.94527	1.03513	0.334484	0.829009	0	0.750123	1.1455	0.298156	1.41576	0.380088	0.318772	1.18803
KIF2C	26.1412	28.796	42.5151	37.0089	51.8826	28.6841	34.6977	39.1256	23.9279	31.9716	35.5965	36.9504	41.8939	36.9167	29.5755	40.2925	43.5689	31.3059	45.9453	36.6983	46.6437	44.0152	28.9542	24.0242	33.9538	35.1945	41.476	33.2985	39.7	40.3191	52.6931	37.4186	41.1456	31.5473	39.6871	48.1999
RP11-269F19.2	33.2012	23.4707	24.0858	29.6709	26.2328	19.9279	32.7068	22.6236	25.378	20.8937	19.8967	14.9944	23.6928	28.1007	31.4714	16.8117	20.7077	21.4504	32.3843	27.1839	23.3915	11.1532	23.6898	25.7402	34.1307	26.5684	25.9225	29.0153	22.9254	15.9401	21.4373	33.6916	22.3868	23.9455	16.2574	15.6141
RPS8	4174.76	4136.36	4110.28	4804.45	4217.65	3670.96	4135	4000.66	3512.32	3080.35	3116.94	3327.32	3240.42	3256.01	2859.35	4237.11	4241.76	3928.12	4484.42	4294.83	5218.39	3137.82	3398.89	4003.46	3988.87	3961.79	4123.86	3295.73	3257.5	3312.35	5027.45	5131.12	5017.82	2575.1	2568.67	2860.94
BEST4	3.4346	3.15572	4.74417	3.98802	3.35197	5.73681	0.568815	0.532321	0.725086	1.40226	1.39899	2.49906	6.59005	6.06094	1.89587	2.50092	3.47889	2.70545	2.22642	2.26533	3.48087	3.78411	3.58937	9.09488	3.7137	5.00314	4.85002	4.69772	2.37641	4.68827	2.78194	2.38525	3.36244	3.42079	2.86895	3.90351
PLK3	2.48055	2.56403	0.729873	1.91425	1.60311	2.11356	3.12848	4.52473	2.5378	3.92634	1.55443	1.78504	2.6674	1.83665	1.89587	2.0841	3.64455	2.51221	4.65525	2.03879	1.67082	2.98746	3.11078	3.77523	2.29896	1.72522	1.00345	2.76336	1.39789	2.25037	1.47279	2.08709	2.56607	1.33031	2.39079	1.01831
BTBD19	0.190811	0.986163	1.09481	0.957126	0.874426	0.301938	1.42204	1.3308	0	0.701132	1.24354	0.535513	0.941436	1.65298	2.27504	0.27788	0.496984	0.386493	0.404804	1.3592	1.67082	3.18662	3.82866	1.37281	0.530529	0.690088	1.17069	1.38168	1.95704	1.12518	1.80008	2.68341	1.06182	1.90044	2.70956	1.69718
PTCH2	1.90811	3.55019	2.91949	1.11665	2.47754	3.77422	1.99085	1.3308	2.17526	1.82294	1.55443	2.32056	2.03978	1.83665	0.758347	1.11152	2.81624	2.70545	2.42882	2.49186	1.67082	4.97909	4.06795	2.74562	3.36002	3.968	2.67587	2.34886	2.65599	3.93814	4.9093	6.41036	5.92851	3.61084	1.75325	2.54577
RNU5E-6P	0.381623	0.788931	0.912341	0.797605	0.582951	1.35872	0.568815	1.3308	0	0.280453	0.466329	0.535513	0.470718	0.36733	1.13752	0.416819	0.496984	0.966233	0	0.453065	0.27847	0.796655	0.478582	1.02961	0.530529	0.517566	1.33794	1.51985	0.838733	2.06284	1.80008	2.68341	4.42426	0.95022	1.43447	0.84859
EIF2B3	40.452	52.0694	44.8872	56.7895	54.9431	48.31	52.6154	52.6998	62.72	53.7067	45.3894	44.4476	46.2873	41.692	43.605	49.3236	52.5146	46.9589	61.3278	57.0862	55.2763	49.1934	48.3368	51.4805	45.2718	43.8206	44.1519	54.8528	63.4641	53.0712	54.1659	50.8356	52.7372	60.244	52.5974	54.14
HECTD3	4.77028	4.93082	3.83183	4.46659	6.41246	4.22713	4.26611	2.6616	3.26289	3.64589	3.57519	4.46261	2.6674	3.6733	3.41256	4.58501	3.97587	2.70545	4.65525	5.43678	3.75934	4.3816	5.26441	4.46164	3.7137	5.34818	3.01036	3.73054	2.93557	3.75061	5.40023	4.17419	3.27395	2.28053	4.14404	3.90351
UROD	84.911	88.7547	66.4184	88.8532	91.3775	64.4637	119.735	121.635	110.938	72.2166	73.8355	56.9429	48.0133	51.9772	102.756	90.033	106.52	98.1693	138.038	139.091	102.198	113.324	133.524	77.0491	75.3351	74.5295	64.0537	64.5245	63.6039	53.6338	84.6036	80.6512	48.2244	102.244	91.3282	72.6393
ZSWIM5	30.5298	39.2493	36.6761	22.1734	25.0669	33.5151	25.5967	27.6807	36.6169	25.2408	20.8294	19.9925	39.8541	36.5493	29.5755	24.4534	27.0028	24.1558	22.4666	22.8798	28.8216	25.0946	32.3043	25.0538	36.4297	40.3701	35.6226	30.8115	34.5278	33.568	37.6379	32.0518	36.1905	34.0179	33.6305	26.1366
HPDL	6.48758	6.11421	6.38639	21.6949	20.8405	7.2465	9.10104	8.25097	5.80069	29.1671	26.2699	20.885	1.56906	1.28565	1.13752	20.4242	24.6835	22.2234	29.3483	27.637	13.3666	44.2143	45.226	24.7106	10.6106	12.5941	8.69659	24.7321	23.9039	19.3157	20.9463	15.9514	13.3613	40.4794	32.0366	34.1133
MUTYH	17.7455	21.8928	17.5169	16.2711	14.7195	9.2091	9.95426	11.9772	10.5138	15.1445	11.8137	17.6719	15.5337	11.0199	12.1336	12.5046	11.265	12.9475	11.7393	12.2328	15.3158	13.344	14.1182	18.7046	16.8001	16.5621	17.0587	17.1329	14.2585	12.1895	14.5642	16.1004	12.8304	15.2035	9.72255	17.6507
TOE1	8.58651	8.48101	7.66366	7.81653	8.74426	5.58585	13.936	18.0989	11.9639	16.5467	14.3008	14.4589	5.1779	7.89759	14.7878	11.532	12.0933	12.1745	21.0498	24.9186	12.6704	8.7632	9.09306	5.49125	6.72003	5.5207	6.02072	9.25727	10.0648	8.43888	10.1459	10.1373	10.9722	18.2442	13.229	14.426
TESK2	35.1093	45.5608	43.9748	16.7497	17.78	42.1203	13.3671	11.7111	17.7646	24.2592	20.363	20.528	48.6409	41.3246	16.3045	20.2852	22.1986	18.7449	22.2642	16.0838	26.4546	17.1281	16.7504	28.6575	26.5264	32.9517	37.1277	19.4817	25.162	31.6927	19.3099	19.5292	36.4559	14.4433	15.3011	14.426
CCDC163P	2.48055	0.986163	2.00715	1.91425	0.874426	2.11356	3.6973	3.46009	2.90035	2.52408	0.466329	3.21308	2.5105	1.46932	1.13752	3.4735	2.65058	3.28519	2.63123	2.26533	3.75934	2.38996	0.239291	1.37281	0.884215	2.41531	0.836211	2.34886	1.39789	0.937654	0.818216	0.74539	1.41576	1.14026	1.43447	0.169718
MMACHC	12.9752	9.0727	9.67081	11.0069	13.6993	11.9265	5.68815	8.51713	5.0756	13.1813	12.7463	10.8888	12.5525	7.3466	5.6876	13.755	13.5842	11.788	9.7153	9.06131	12.1134	15.1364	17.229	15.1009	9.90321	11.559	10.8707	9.80994	15.7961	12.9396	13.9097	14.1624	13.2728	12.5429	15.6198	12.8986
PRDX1	2634.34	2626.35	2409.49	2861.81	2368.53	2284.31	2352.05	2367.76	1967.16	2086.43	2296.67	2236.84	1843.49	1780.45	2176.46	2609.71	2538.1	2662.36	2507.76	2405.32	2314.36	2470.03	2826.03	2805.68	2651.41	2702.21	2532.05	1999.85	2100.33	1969.63	1733.31	1694.87	1148.1	2044.68	1985.47	2175.45
AKR1A1	94.6424	102.561	88.4971	72.263	75.0549	98.4317	64.5605	63.08	63.4451	63.3823	67.4623	74.9718	79.8652	72.364	58.7719	66.6911	70.5717	72.4675	63.1494	68.6394	74.6299	41.0277	47.8582	69.327	71.4446	76.9448	80.109	57.478	68.2169	79.8881	58.257	58.8858	64.5057	54.5426	50.6848	64.8323
NASP	1073.12	1171.56	876.395	960.954	951.229	625.011	876.259	936.885	814.272	853.979	881.051	1128.68	715.962	800.412	921.392	880.739	924.059	1050.1	946.432	1112.28	931.204	745.071	756.399	668.388	832.046	922.82	911.971	958.611	969.575	842.763	817.234	918.321	601.788	843.035	803.306	953.136
CCDC17	0.954057	0	0.364936	0.478563	0.291475	0.301938	0.284407	1.06464	0	0	0.621772	0	0.156906	0.183665	0.758347	0	1.32529	0.193247	0.404804	0.453065	0.139235	0.199164	0.239291	0.514805	0.353686	0.690088	0.167242	0.690841	0.419366	0.187531	0.654573	1.04355	0.17697	0.380088	0.159386	0.339436
GPBP1L1	118.685	128.201	139.953	106.4	95.3124	117.152	77.9276	83.8405	96.0739	93.2506	91.4005	95.8568	159.26	128.198	96.3101	127.686	128.719	138.751	99.9866	93.1049	115.147	103.167	96.4343	134.879	141.298	162.343	151.856	106.942	122.036	130.896	116.187	112.107	118.482	105.094	112.208	125.761
TMEM69	16.6006	16.962	15.6923	18.3449	17.3428	15.8517	16.78	15.4373	20.3024	16.5467	16.6324	19.457	17.7304	20.2031	14.4086	22.3693	19.3824	20.4841	22.2642	22.8798	20.8852	17.3272	22.972	23.1662	19.9833	19.1499	20.9053	25.0084	18.1725	21.0034	23.7283	25.4923	26.3686	17.484	22.1547	25.9669
IPP	14.12	11.4395	16.4221	11.645	10.6388	13.7382	9.95426	12.7757	15.9519	11.3583	13.0572	10.7103	18.358	15.2442	10.996	12.5046	12.7559	14.4935	17.4066	14.045	18.1005	12.149	9.81094	18.1898	15.739	14.8369	19.9018	16.8565	13.4197	16.6902	19.9645	18.4857	20.971	13.4931	12.9103	12.8986
RP11-767N6.7	0	0.986163	0.912341	0.797605	0.291475	0.754844	0.853222	0.798481	0	0.420679	0.155443	0.892522	0.941436	1.10199	2.27504	0.416819	0.662645	0.57974	0.202402	0.226533	0.27847	0.597491	1.19646	0.343203	1.2379	0.690088	0.334484	0.552673	0.419366	0.937654	0.654573	0.596312	0.17697	0.190044	0.478158	0.678872
MAST2	66.9748	71.201	65.6885	71.7844	75.7836	79.2586	84.469	89.1637	100.424	83.4347	68.7058	71.9372	76.0994	64.4664	60.6678	81.6966	88.4631	71.6945	96.141	72.717	91.4774	63.3341	65.8051	71.5578	59.0655	64.6957	60.3744	69.6368	83.3141	71.2617	82.3126	80.9494	89.2816	78.6782	79.2149	77.5611
PIK3R3	37.5898	42.0106	27.9176	44.5064	39.2034	40.7616	78.212	84.9052	85.9227	98.2987	85.6491	94.2503	41.4232	39.488	51.5676	44.0439	35.1202	58.5537	46.1477	52.329	41.9097	42.4219	38.5259	30.0303	29.5328	29.5012	33.1139	63.281	60.6684	67.5111	69.0575	67.8305	61.4972	75.4475	68.2172	47.6908
POMGNT1	7.25083	6.70591	6.93379	9.0927	8.30704	12.8323	9.66985	8.25097	10.1512	10.6572	6.8395	6.60466	10.1989	9.55058	9.85851	4.72395	7.12344	7.34337	7.08407	7.24904	9.74645	6.77157	5.98228	8.06527	7.07372	6.03827	6.68968	8.01376	8.94648	7.68876	7.03666	7.15575	9.29095	4.7511	6.05667	6.44928
LURAP1	1.52649	2.95849	2.18962	1.75473	1.60311	0.754844	0.853222	1.06464	0.725086	0.420679	0.932658	1.24953	0.470718	1.65298	2.27504	2.36198	1.32529	0.386493	0.809608	2.94492	0.55694	1.79247	0.717873	1.20121	0.707372	1.72522	1.33794	1.93435	0.978522	0.375061	0.98186	1.3417	0.884852	1.52035	1.27509	1.52746
RAD54L	4.57947	5.91698	5.10911	7.17844	8.74426	4.22713	3.6973	9.31561	6.52578	9.81585	7.15038	8.56821	9.57127	10.6526	9.47934	12.2267	11.5963	7.15012	13.5609	9.06131	11.9742	4.77993	8.1359	6.00605	10.6106	7.59096	10.5363	9.67177	14.3982	13.1271	12.7642	10.8827	9.37943	7.98185	8.44746	8.31618
LRRC41	53.4272	42.405	60.032	116.131	99.5388	85.1464	100.396	72.3956	71.421	67.0282	80.0532	89.2522	52.0928	54.5485	50.8092	80.863	83.162	83.6758	85.6161	91.5192	87.3003	101.374	91.1699	91.9784	62.2487	67.111	65.7261	83.1773	68.7761	74.0746	76.7487	65.5943	70.2573	77.3479	67.5797	84.859
UQCRH	765.344	675.916	744.653	1155.89	1006.9	873.204	1067.95	1027.38	1021.65	744.743	834.108	896.627	613.973	597.279	658.624	1086.51	1067.02	1018.8	1219.07	1266.32	1292.66	1170.88	1171.81	1291.47	829.924	834.661	795.571	767.801	725.224	754.436	1103.77	1087.38	950.685	668.955	696.358	824.49
NSUN4	19.6536	18.7371	14.9624	16.9092	19.3831	21.4376	15.358	18.8974	23.9279	19.211	14.9225	16.7794	19.1425	18.9175	11.7544	20.9799	16.8975	15.2665	19.633	19.9349	23.5307	19.7172	16.7504	26.9414	16.2696	16.0445	17.3932	21.1397	24.3233	19.8783	18.1644	17.4421	28.5807	17.104	17.8512	17.9901
FAAH	0.572434	1.77509	1.82468	1.43569	1.1659	1.66066	1.70644	1.3308	2.17526	2.52408	1.86532	3.03457	1.09834	1.10199	2.27504	1.3894	0.828306	1.54597	1.01201	1.3592	1.11388	1.19498	2.15362	2.05922	1.2379	1.5527	2.00691	2.34886	0.838733	1.68778	1.30915	1.04355	3.09698	1.52035	1.75325	2.54577
LINC00505	0.190811	1.38063	1.45975	1.27617	1.60311	1.66066	0.284407	0.26616	0.362543	0.841359	0.155443	1.60654	1.25525	0.918325	0.379173	0.972579	0.496984	1.35273	0.404804	0.453065	1.25311	0.199164	0	0.858008	0.530529	0.172522	0.501726	2.34886	1.2581	3.75061	4.74565	3.72695	3.89335	0.380088	0.478158	0.339436
DMBX1	0.381623	0.394465	0.182468	0.797605	1.60311	1.35872	0.284407	1.06464	0.725086	1.40226	2.1762	1.24953	1.41215	0.73466	0.379173	0.27788	0.496984	0.966233	0.202402	0.226533	0.139235	0.597491	0.239291	0.686406	0	0.172522	0.836211	4.97406	5.31198	15.19	0.327287	0.596312	0.884852	1.90044	2.07202	1.52746
MKNK1-AS1	1.90811	1.57786	2.00715	5.74276	3.64344	4.07616	3.9817	6.92017	2.5378	1.82294	1.86532	2.14205	1.56906	1.65298	2.65421	2.7788	2.1536	1.93247	1.21441	3.17146	1.11388	1.19498	2.15362	3.60363	1.59159	1.89774	1.83966	3.17787	2.23662	1.68778	1.47279	2.23617	1.32728	3.0407	2.70956	2.03662
MKNK1	14.3108	17.1592	11.4955	19.9401	20.2575	21.4376	18.4865	14.6388	17.4021	15.1445	16.6324	17.1364	15.8475	12.3056	14.0294	13.894	14.5782	20.8706	15.1802	18.5757	17.4044	11.7507	17.7075	13.3849	19.8064	14.6644	15.5535	16.1657	16.6349	23.6289	17.8371	13.5661	20.794	15.5836	12.9103	15.7838
ATPAF1	62.2045	57.3947	53.2807	73.0606	71.9944	62.5011	55.4594	64.677	50.3935	53.5665	53.317	67.1176	56.1724	51.2425	49.2926	56.1317	54.5026	60.0997	60.7206	60.7107	64.0481	56.5625	55.037	57.6581	60.4803	55.7246	59.8727	65.9062	64.4426	62.0727	56.6206	59.0349	67.0718	55.4929	55.7851	62.2865
EFCAB14	25.5687	21.6956	19.7066	35.4137	39.3492	36.5344	26.7343	33.27	24.2904	20.6133	19.2749	25.7046	34.99	24.7948	17.8212	37.3748	27.8311	30.9195	25.3003	22.2002	31.6063	25.2938	24.647	29.8587	22.2822	25.1882	24.0829	29.0153	30.3342	22.8787	22.2555	22.0636	35.0401	31.3573	29.6458	28.3429
EFCAB14-AS1	15.0741	13.2146	17.8819	16.4307	18.2172	16.4556	22.4682	21.8252	23.2028	9.11472	11.5028	14.4589	14.5923	15.7952	20.0962	9.72579	16.0691	20.2909	17.609	17.2165	13.9235	15.9331	18.904	14.4145	21.398	17.7698	12.8776	12.0206	8.38733	12.7521	10.1459	14.3115	7.96367	13.113	12.7509	16.1232
CYP4B1	0.190811	1.1834	1.09481	0.638084	1.45738	1.81163	0.853222	1.59696	0.362543	0.420679	1.0881	0.714017	2.03978	1.83665	0.379173	1.11152	0.828306	0.386493	0.607206	0.679598	1.25311	1.19498	1.43575	1.54441	1.59159	1.38018	1.67242	1.24351	0.978522	1.68778	1.63643	1.63986	2.47759	1.7104	0.956316	0.678872
CYP4Z2P	0.954057	0.788931	2.55455	0.797605	2.04033	1.66066	0.568815	0.798481	0.725086	0.981585	2.02076	1.24953	2.98121	2.57131	0.379173	0.833639	1.65661	1.73922	1.21441	1.13266	0.417705	0.995818	2.6322	3.08883	0.176843	0.517566	0.668968	1.24351	2.79578	2.06284	2.12736	1.78894	1.50425	0.95022	1.43447	0.509154
CYP4X1	3.4346	3.94465	1.82468	2.55234	3.78918	4.22713	2.27526	2.12928	3.98798	3.22521	3.57519	4.64111	4.07956	8.81592	1.89587	2.63986	1.15963	1.35273	2.63123	1.58573	2.36699	4.97909	6.46086	4.46164	4.9516	4.83061	4.18105	4.00688	3.21514	4.50074	4.74565	2.38525	3.0085	5.13119	8.28807	4.7521
CYP4Z1	1.14487	1.77509	2.73702	0.797605	1.45738	1.50969	0	0.26616	1.45017	0.420679	0.621772	0.357009	3.13812	1.28565	1.51669	0.833639	1.15963	0.57974	0.809608	0	1.53158	1.79247	0.717873	1.02961	4.59792	1.20765	2.17415	1.51985	2.37641	2.81296	1.30915	1.63986	1.7697	0.760176	0.79693	1.18803
CYP4A22-AS1	1.52649	1.97233	2.55455	1.91425	2.47754	3.32131	2.27526	1.59696	0.725086	2.38385	2.1762	2.14205	3.45193	6.24461	3.41256	1.80622	2.81624	1.73922	2.02402	0.906131	1.39235	2.1908	1.19646	3.43203	3.00633	2.58783	3.1776	3.17787	4.19366	5.62592	3.60015	2.23617	5.66305	1.14026	2.2314	1.8669
STIL	103.038	80.8654	93.2412	105.922	111.781	81.6741	186.287	187.377	161.332	140.367	177.671	122.097	88.8088	106.893	161.907	126.713	120.601	119.426	175.078	166.048	103.452	191.795	199.09	97.8129	114.594	116.97	104.359	121.726	111.551	96.2033	124.205	115.088	92.0246	192.895	168.152	152.237
CMPK1	27.8585	18.1454	29.1949	50.0896	42.9926	40.9125	42.3767	35.1332	27.1907	38.9829	50.3636	39.985	25.7326	24.4274	42.0883	32.373	29.9847	48.5049	38.6588	43.2677	23.113	47.9984	39.9616	29.6871	34.8381	24.6706	23.0794	31.0878	24.0437	26.2543	27.6557	29.3684	27.8728	29.2668	32.6741	25.9669
RP11-511I2.2	1.33568	1.1834	2.37209	0.797605	1.45738	1.50969	1.42204	1.59696	2.90035	1.12181	2.64253	1.78504	1.09834	0.73466	1.89587	1.25046	1.49095	0.772986	1.21441	2.03879	0.55694	1.39415	1.43575	0.858008	0.884215	0.517566	2.50863	1.65802	1.2581	0.937654	1.30915	1.19262	1.50425	1.14026	1.43447	0.84859
TRABD2B	10.8762	8.67824	10.4007	9.8903	9.91016	12.8323	14.5048	18.8974	43.8677	14.1629	13.679	13.9233	25.8895	23.3255	20.8545	10.6984	16.0691	9.27584	10.1201	9.28784	11.9742	8.96237	12.6824	12.6985	11.1411	8.6261	8.19486	9.53361	13.5595	12.1895	16.037	15.355	12.4764	22.2351	18.4888	14.7655
SKINTL	4.19785	3.74742	4.37924	4.94515	6.12098	7.85038	6.25696	4.79089	12.3265	2.52408	3.10886	3.9271	6.74696	8.81592	6.82512	1.66728	1.98794	1.93247	7.28647	6.11638	12.8096	11.1532	13.161	14.4145	7.07372	6.21079	4.85002	4.83589	6.70986	4.12568	21.4373	21.9145	11.68	4.37101	3.02833	6.44928
SLC5A9	4.77028	2.76126	3.46689	2.23329	1.89459	2.56647	0.853222	1.59696	1.45017	1.96317	1.70987	2.32056	4.23646	4.59162	1.89587	2.36198	0.993968	0.386493	2.83363	2.71839	3.06317	11.7507	7.89661	9.09488	6.54319	3.79548	3.01036	1.38168	2.23662	1.12518	2.12736	1.19262	1.32728	4.56106	4.6222	4.07323
SPATA6	24.4238	18.3426	21.1663	29.0328	33.5197	44.9887	20.7617	18.0989	19.5773	27.9051	25.6481	26.2401	24.6343	28.1007	31.0922	25.5649	32.3039	27.0545	26.5147	23.7859	37.5934	34.2562	28.2364	32.4327	32.0086	25.7058	26.257	29.8443	29.9148	27.192	24.3828	26.9831	26.0147	26.4161	21.9953	27.4943
AGBL4	16.219	22.6818	19.1592	45.942	61.0641	46.9513	14.7892	19.962	17.0395	33.2337	32.3322	33.9158	19.6133	20.9378	17.442	31.2615	34.9545	30.3397	23.8834	24.239	29.9355	60.3466	60.78	51.3089	27.7643	28.9837	29.6019	35.9237	49.7648	32.2553	51.0567	61.122	59.3736	56.8232	46.8595	38.8654
BEND5	0.190811	1.97233	0.547404	0.159521	0.145738	0.150969	0.568815	0.26616	0	0.420679	0.155443	0.178504	0.627624	1.46932	0.379173	0.13894	0.662645	0.193247	1.21441	0.453065	0.139235	0.398327	0.239291	0.171602	0.530529	0.517566	1.83966	0.414505	0.419366	0.562592	0	0.149078	0.17697	0.190044	0.318772	0
RP11-141A19.1	0.763245	0.394465	0.729873	0.478563	0.582951	0.603875	0.568815	0.26616	1.45017	0.420679	0	0.892522	0.313812	0.36733	1.51669	0.694699	0.165661	0.386493	0.809608	1.58573	0.696175	0.597491	0.957165	1.37281	0.707372	0.345044	0.668968	0.552673	0.698944	0.562592	0.163643	0.74539	0.353941	0.190044	0.956316	1.01831
ELAVL4	1.33568	1.1834	1.64221	0.797605	0.874426	0.905813	1.70644	0.26616	0.725086	7.15155	0.621772	0.892522	0.627624	1.10199	1.51669	1.66728	1.82227	0.772986	1.21441	0.226533	0.696175	1.39415	0.957165	0.686406	2.65264	2.07026	2.84312	1.38168	1.53768	1.87531	0.654573	0.894468	2.21213	1.33031	2.2314	0.339436
RP11-183G22.1	0	0.197233	0	0	0.145738	0	1.13763	0.532321	1.45017	0	0.155443	0.178504	0	0.183665	0.379173	0	0.331323	0	0.404804	0.453065	0.139235	0	0	0	0	0	0	0	0	0	0.163643	0	0.17697	0	0	0
FAF1	91.3986	115.381	101.087	97.6268	103.911	109.754	93.8544	106.73	131.603	114.144	98.24	103.711	116.267	110.566	116.406	116.154	130.21	108.798	122.048	105.564	163.74	95.0011	98.1094	114.458	90.0131	90.7465	87.3004	114.956	146.079	125.833	140.079	141.624	150.69	131.13	122.249	116.936
C1orf185	0.954057	0.986163	0.912341	0.319042	0.582951	1.81163	0.284407	1.06464	0.362543	1.68272	0.777215	0.535513	0.941436	1.28565	0.379173	1.3894	0.496984	0.772986	0.607206	1.3592	0.417705	1.99164	1.67504	1.20121	0.176843	0.172522	1.17069	1.24351	0.698944	1.31271	1.1455	0.894468	2.03516	0.95022	1.43447	1.69718
RP11-296A18.3	1.90811	2.95849	1.82468	0.797605	2.04033	1.81163	1.99085	2.12928	0.362543	1.26204	2.1762	2.32056	2.82431	2.93864	3.41256	1.25046	0.993968	1.54597	0.202402	2.03879	1.11388	1.59331	2.39291	2.91723	0.707372	1.03513	1.50518	1.93435	2.37641	2.81296	3.43651	0.894468	2.30062	2.47057	2.07202	1.69718
RNF11	33.0104	23.8652	35.3988	36.6898	34.1026	41.9693	52.6154	46.0457	47.1306	35.1968	39.4825	34.8083	46.758	35.8147	39.0549	32.5119	42.7406	38.0696	38.6588	27.4104	31.7456	34.2562	28.4756	35.8647	33.9538	32.7792	39.3019	36.0619	31.7321	36.1934	34.5287	32.7972	28.4922	34.7781	31.0803	35.6408
RP11-296A18.5	0	0.394465	0.364936	0	0	0	1.13763	0.798481	1.08763	0	0	0.178504	0.470718	0.183665	1.51669	0	0	0.386493	0.202402	0.453065	0	0.199164	0	0	0	0.172522	0.501726	0	0	0.187531	0.163643	0	0.17697	0	0.159386	0
TTC39A	7.44164	5.71975	5.47404	6.8594	8.30704	9.36007	3.12848	2.92776	5.0756	6.87109	6.06228	4.1056	10.8265	6.42827	6.44595	4.58501	5.63248	6.57038	5.06005	4.07759	8.07563	5.37742	4.30724	7.20726	6.36635	9.66123	8.86383	2.07252	4.19366	8.25135	6.87302	4.17419	5.04366	7.22167	5.25974	7.29787
RP11-275F13.1	0.572434	1.77509	0.547404	1.75473	1.1659	1.35872	0.568815	1.06464	0.362543	1.82294	3.88608	1.60654	0.470718	0.36733	1.51669	0.555759	1.15963	1.15948	2.22642	0.679598	0.139235	0.995818	0.957165	0.686406	1.94527	0.86261	1.00345	0.138168	0.978522	0.750123	0	0.74539	0.796367	0.570132	1.91263	0.678872
EPS15	47.3212	53.8445	50.7261	50.7277	57.8578	67.3321	32.9913	37.7948	34.8041	42.0679	42.5914	38.5569	54.4464	57.3035	49.6717	49.4626	50.361	38.2628	45.9453	39.8697	61.5419	42.8202	49.7726	65.5518	52.1687	56.9322	48.5002	51.9512	59.4103	45.0074	43.5291	44.7234	53.4451	36.6785	38.8902	40.902
RP11-191G24.1	1.90811	4.14189	0.912341	1.11665	0.874426	2.71744	1.13763	0.26616	1.45017	2.6643	1.55443	1.42803	1.41215	2.57131	3.03339	1.52834	0.993968	1.15948	2.22642	1.13266	2.64546	0.995818	2.39291	1.37281	2.29896	2.41531	1.83966	0.552673	1.53768	2.06284	1.80008	1.19262	2.30062	1.7104	2.70956	1.01831
CALR4P	0.572434	0.591698	0.182468	0.319042	0.291475	0.452906	0	1.06464	0.362543	0.981585	1.24354	0.892522	1.09834	1.28565	0.379173	0.27788	0.496984	0.193247	0.607206	0.453065	0.27847	0.199164	0.957165	0.514805	0.884215	0.345044	0.501726	0.276336	0.559155	0.937654	0.49093	0.447234	0.442426	0.760176	0.318772	0
OSBPL9	75.7521	73.765	72.6223	68.4345	74.6177	88.7697	67.9734	69.734	67.0705	63.1019	60.4674	63.726	88.6519	96.6078	67.4929	70.9982	71.0687	63.5781	71.0431	67.5067	83.8195	65.1265	56.712	67.9542	73.213	75.2196	77.0986	80.8284	71.7117	74.6372	71.3485	69.0231	71.85	72.9769	63.4356	74.3365
NRD1	104.946	123.665	100.357	92.6817	100.996	101.149	94.7076	82.7759	96.0739	106.432	91.7114	119.062	111.56	105.607	74.318	101.287	88.7944	95.8503	80.7584	92.8784	104.287	90.2212	81.359	105.192	102.746	99.2001	106.366	87.3223	102.605	98.8287	85.7491	90.3413	89.724	99.7731	102.166	94.8724
RAB3B	117.349	114.592	113.678	96.9888	95.0209	207.129	46.9272	55.0952	58.3695	70.6741	69.7939	127.095	176.99	169.706	122.852	85.7259	90.7824	79.8108	67.6023	76.115	110.97	81.0596	90.6913	166.968	119.015	118.695	129.78	107.08	94.0779	154.525	65.4573	63.3582	132.197	60.624	52.7568	100.982
TXNDC12	88.3456	74.1595	83.9353	110.069	110.469	101.3	108.359	101.407	86.6478	81.6118	86.8927	82.826	72.4906	76.4046	79.2473	97.8136	103.538	95.2706	114.56	108.056	119.185	86.6362	94.2807	108.452	76.573	74.5295	75.4262	87.1841	72.9698	75.9499	82.3126	74.539	82.7337	77.728	62.7981	77.3914
RP11-91A18.4	1.14487	0.986163	1.09481	0.638084	0.291475	0.301938	0.853222	0.26616	1.81272	0.701132	0.621772	0.357009	0.78453	0.550995	0.758347	0.694699	0.993968	0.386493	0.607206	1.3592	0.55694	0.597491	0.239291	0.858008	0.530529	0.690088	0.668968	0.276336	0.838733	0.375061	0.163643	0.74539	0.265456	0.95022	0.478158	0.339436
BTF3L4	158.946	98.6163	131.012	260.976	216.566	164.858	143.341	131.483	114.926	100.963	131.971	132.45	148.119	164.748	150.911	162.004	156.384	203.682	148.563	165.822	175.158	185.222	167.265	163.708	195.058	176.49	211.729	164.282	128.885	130.521	168.716	165.477	156.088	110.226	99.4569	147.994
ZFYVE9	47.512	51.8722	41.6027	52.1634	55.3803	55.7075	28.7251	32.4716	57.2818	50.0608	41.8142	48.0177	51.4652	59.8748	48.9134	46.267	51.5207	49.0846	51.2077	57.0862	61.1242	41.8244	33.5008	45.1312	38.5518	38.4724	39.8036	38.4108	50.0444	46.5076	39.2744	43.6799	44.1541	54.7327	46.7001	42.7689
CC2D1B	12.2119	6.11421	17.3345	25.5234	20.6947	24.9099	31.8536	27.6807	28.2784	26.5028	31.8658	22.313	18.0442	18.7338	32.2297	17.6454	22.033	29.1802	23.8834	24.239	18.1005	26.8871	30.8686	19.2194	15.739	14.1468	18.3966	21.1397	11.4627	15.19	18.6553	15.206	19.5552	21.475	14.3447	20.8753
ORC1	19.0811	20.9067	22.8085	25.8424	28.7103	18.2672	24.7434	27.6807	26.8282	26.2223	27.8243	29.2747	20.2409	18.3665	19.3378	25.287	29.1564	18.7449	39.266	34.6595	25.7585	19.1197	19.1433	14.7577	23.697	25.7058	25.0863	24.8703	30.474	20.6284	24.8738	27.4304	22.3868	22.6152	24.8642	27.1549
PRPF38A	8.01408	9.6644	8.94094	10.5284	12.9706	9.36007	24.1746	15.1711	14.1392	17.949	10.5701	13.5663	2.82431	5.87728	10.6169	13.4772	16.0691	15.8462	17.8114	21.9737	7.37945	7.56822	12.4431	4.80484	11.3179	13.1117	8.36211	9.80994	4.05388	8.43888	10.1459	9.09376	4.60123	17.6741	13.0697	10.5225
ZCCHC11	183.37	179.679	171.703	149.152	145.738	142.515	164.672	199.62	171.483	163.644	172.075	188.144	183.266	167.135	168.353	163.254	162.679	155.757	175.483	167.861	187.55	140.41	134.242	130.932	172.068	175.972	181.123	185.145	192.07	160.339	159.552	152.209	195.198	174.65	179.947	172.773
GPX7	8.96813	10.8478	9.48834	17.5473	16.7598	18.1163	8.81663	4.52473	6.16323	10.9377	8.86026	11.0673	8.31602	11.5709	10.2377	12.0878	10.1053	6.37714	7.89368	9.06131	9.32874	11.9498	8.61448	10.6393	10.08	10.0063	10.369	6.49391	7.40881	7.12617	8.67309	9.39192	9.99883	9.12211	7.17237	7.63731
FAM159A	2.48055	1.38063	1.45975	0.957126	0.874426	0.301938	1.42204	1.3308	0	1.82294	2.64253	1.96355	3.13812	2.02031	2.65421	1.94516	2.9819	1.93247	1.41681	1.58573	1.39235	1.99164	2.6322	0.858008	0.884215	2.07026	1.83966	1.38168	0.978522	1.68778	1.30915	2.98156	1.59273	0.95022	2.07202	1.35774
SELRC1	11.0671	13.4118	14.415	11.645	10.7846	12.3794	8.53222	11.7111	7.97595	16.2663	14.7671	12.8523	8.78674	10.1016	9.47934	15.7002	13.5842	13.334	13.1561	14.2716	11.9742	11.9498	13.8789	10.2961	10.2569	12.9391	10.369	11.6061	12.3014	13.5022	11.455	10.5845	11.5031	12.5429	12.7509	15.1049
ZYG11B	198.825	188.752	303.445	280.757	223.707	262.686	302.041	308.214	249.43	268.113	284.15	274.183	300.789	222.235	212.716	308.307	299.35	277.116	331.535	298.117	287.103	262.697	235.462	246.42	290.553	292.252	271.936	298.581	265.599	196.907	310.268	273.111	317.308	209.999	261.393	245.242
RP11-159C21.4	1.14487	0.197233	0.729873	0.957126	0.437213	0.754844	0	0.532321	0.725086	0.420679	0.621772	0.714017	0	0.183665	1.89587	0.13894	0.662645	0.193247	0.607206	0.679598	0.417705	0.398327	0	0.343203	1.41474	0.345044	0.668968	0.552673	0.139789	0.750123	0.49093	0.298156	0.530911	0.760176	0	0.678872
ZYG11A	4.38866	5.91698	7.48119	35.2541	32.0623	53.292	11.0919	8.25097	22.4777	11.6388	10.881	13.7448	8.78674	8.63225	8.72099	25.287	22.5299	18.1652	22.2642	16.3104	31.7456	29.0779	20.3397	70.3566	6.89688	10.6964	11.8742	7.32291	8.8067	8.81394	23.2373	23.4053	21.4134	3.99092	5.7379	7.46759
ECHDC2	31.1022	34.1213	42.5151	31.7447	26.3785	44.6868	13.6516	19.1635	28.6409	13.602	11.8137	23.5626	45.9735	33.0597	21.6129	25.426	21.7016	18.7449	15.3826	14.9512	19.4929	21.908	19.1433	42.9004	45.2718	45.2007	47.9985	15.613	14.3982	19.6907	10.6368	9.83915	12.6534	7.60176	7.9693	16.4626
SCP2	22.8974	17.5537	30.6546	29.1923	34.3941	45.5926	37.8262	43.3841	33.7165	28.3257	29.5342	31.4168	27.7724	25.3458	36.7798	29.5942	27.6654	37.6831	31.7771	32.8472	29.2393	30.2729	30.39	29.8587	35.0149	28.1211	29.9363	30.9497	26.9792	28.3171	37.8016	32.2009	34.5092	25.4659	31.2397	31.5675
CPT2	27.286	30.9655	31.2021	34.9351	37.746	24.7589	28.1563	29.81	27.1907	22.8569	20.363	25.1691	15.3768	16.3462	27.3005	28.0658	23.0269	19.3247	36.8372	24.0125	29.6571	19.3189	18.4254	16.9886	23.697	27.0859	26.5915	26.252	24.1835	15.565	23.7283	26.8341	22.3868	16.7239	14.9823	16.2929
RP5-1024G6.2	0	0.394465	0.364936	0.319042	0.582951	0.754844	0.853222	2.39544	1.81272	0.560906	0.621772	0.714017	0.470718	0.36733	0.758347	0.416819	0.662645	0.193247	0.202402	0.906131	0.55694	0.597491	0.957165	0.858008	0.530529	0	0.167242	0.276336	0.279578	0.187531	0.327287	0.447234	0.530911	0.95022	0.637544	1.18803
C1orf123	34.1552	29.7821	39.5956	37.1684	35.4142	38.9499	36.1197	32.2054	28.2784	26.9235	27.9798	34.8083	30.5967	30.6721	34.5048	34.3181	32.9666	36.9101	31.5747	39.8697	39.682	25.493	24.647	26.0834	37.4907	35.1945	33.1139	34.1275	32.2912	32.4428	42.22	35.3315	40.7917	24.1356	26.6175	26.9852
MAGOH	205.122	172.579	192.504	409.012	303.426	188.107	326.5	288.518	233.478	228.148	255.704	242.409	179.501	160.156	226.746	290.94	260.42	282.913	301.579	304.007	237.953	262.498	258.195	174.004	241.744	243.601	211.729	279.514	240.437	152.838	229.755	231.816	178.74	271.193	265.537	249.485
RP5-1024G6.5	18.3179	16.962	8.0286	20.7377	20.6947	10.5678	32.9913	29.81	23.2028	8.27336	11.8137	12.6738	13.4939	8.08126	47.3967	17.9232	18.2227	22.2234	19.2282	24.0125	18.379	19.3189	28.7149	16.9886	13.2632	17.9423	9.70004	15.0603	15.9359	15.19	15.0552	23.7034	10.3528	30.027	18.4888	16.6324
RP5-1024G6.8	16.9822	27.2181	14.05	32.7018	36.4344	15.0969	52.331	79.8481	59.8196	43.6104	51.2962	21.956	8.15911	17.9992	57.6344	39.5978	50.858	60.8727	61.3278	64.7883	41.0743	30.2729	46.4225	14.4145	15.2085	10.3513	10.0345	18.5145	22.3662	18.9406	46.311	46.9596	38.3141	47.8911	39.8465	22.7422
LRP8	103.801	95.0662	107.109	134.795	140.2	120.322	180.314	188.708	172.933	135.318	144.407	103.354	113.443	101.75	220.3	205.492	200.119	286.198	160.91	174.204	181.145	148.576	156.975	160.104	135.108	138.88	127.438	114.818	114.487	126.208	156.934	151.612	132.285	191.754	179.15	150.37
RP4-784A16.5	0.381623	1.97233	0.182468	0.478563	1.45738	1.81163	1.42204	0.798481	1.08763	0.981585	1.55443	0.714017	1.09834	0.918325	3.03339	0.555759	0.993968	0.966233	0.404804	0.679598	1.25311	1.99164	0.957165	0.858008	1.94527	2.07026	1.50518	1.24351	1.2581	1.68778	0.654573	1.19262	1.15031	2.09048	2.2314	1.01831
SLC25A3P1	3.62542	4.93082	4.37924	3.50946	4.22639	5.73681	5.40374	6.65401	6.52578	3.50566	2.48709	2.67756	2.35359	2.20398	5.30843	20.5631	17.0631	22.8031	2.02402	3.62452	3.75934	20.5139	22.972	26.255	5.30529	5.69322	7.19141	12.9878	9.50564	7.87629	10.1459	13.5661	6.90185	7.98185	6.53483	5.77041
GLIS1	3.05298	1.57786	3.83183	0.797605	2.18606	1.05678	0.568815	1.59696	1.81272	3.78611	3.2643	1.96355	2.98121	3.48963	4.17091	1.66728	1.49095	2.31896	2.63123	0.906131	3.48087	2.98746	2.6322	2.23082	2.29896	1.72522	2.67587	3.17787	2.93557	2.62543	3.27287	2.83248	2.74304	3.23075	3.50649	2.03662
NDC1	174.974	158.772	154.003	226.998	212.194	137.533	208.755	195.628	179.821	170.656	169.433	174.399	129.604	145.646	164.94	194.655	182.062	196.725	216.368	202.294	202.587	160.924	173.486	132.648	164.641	162.688	154.699	185.284	161.316	123.395	171.007	187.093	135.205	146.904	156.039	176.507
YIPF1	29.0033	25.2458	26.8228	36.5303	26.2328	22.9473	25.3123	31.9392	26.8282	31.6912	29.6896	26.4186	20.2409	24.4274	28.0588	25.0092	24.3522	22.9963	24.4906	27.1839	19.4929	19.1197	24.8863	21.107	24.758	25.7058	24.5846	20.0344	21.9468	21.9411	18.1644	17.8894	18.5819	17.6741	25.0236	17.481
DIO1	1.14487	0.986163	1.82468	0.319042	0.437213	1.50969	0.568815	1.59696	1.45017	1.40226	1.0881	0.357009	1.56906	2.20398	1.51669	0.833639	0.331323	0.193247	0.404804	0.226533	1.53158	1.59331	0.478582	0.686406	1.94527	0.345044	0.167242	1.51985	0.698944	0.750123	0.49093	0.894468	2.03516	0.380088	0.79693	0.678872
HSPB11	17.5546	21.6956	18.9767	18.983	17.0513	18.5692	17.0644	14.6388	22.1151	22.1558	16.477	21.0635	27.1447	23.3255	18.2003	14.1719	14.9095	14.4935	20.8474	15.1777	19.9106	14.5389	11.486	12.3553	19.8064	17.4247	14.5501	17.6855	18.1725	15.19	17.3462	16.1004	14.2461	11.9728	18.0106	18.4993
LRRC42	13.3568	8.48101	11.313	10.6879	10.0559	9.81297	12.7983	6.38785	8.70104	8.97449	8.86026	8.3897	9.57127	13.2239	13.2711	9.58685	8.78005	10.6286	11.9417	10.8736	7.51869	9.55986	6.46086	10.8109	13.0864	12.5941	12.5432	10.9153	6.70986	10.8768	6.87302	8.94468	6.28245	6.65154	9.24439	12.7288
RP4-758J24.5	0.190811	1.1834	2.37209	0.319042	0.437213	0.150969	0.568815	1.06464	0	1.68272	1.0881	0	0.470718	1.10199	0	0.13894	0.165661	0.386493	0.404804	1.13266	0.55694	0.597491	0.239291	0.514805	1.41474	0.690088	0.668968	0.829009	1.11831	0.187531	0.98186	1.04355	0.884852	0.380088	0.637544	0.84859
TMEM59	49.6109	33.924	48.1716	49.4515	44.8872	44.9887	41.2391	34.867	33.7165	38.7025	47.721	52.3018	44.7182	49.5895	62.1845	38.0695	36.1142	50.8238	35.0155	36.9248	29.6571	63.7324	61.0192	50.6224	57.474	50.5489	60.5416	43.523	31.5923	42.9445	35.1833	37.7167	32.651	47.1309	40.0059	53.4612
TCEANC2	12.2119	14.0035	16.2397	12.1236	16.0311	14.493	10.5231	11.7111	9.78867	11.6388	10.5701	10.8888	12.7094	10.6526	7.2043	11.9488	12.9216	9.85557	10.3225	9.06131	12.3919	11.1532	9.33235	12.3553	13.7938	15.3545	14.0483	15.1985	12.4412	10.5017	10.8005	12.0753	10.4413	8.36194	13.3884	11.7105
RP11-446E24.4	8.20489	6.70591	9.30588	2.87138	5.97524	7.85038	7.96341	7.18633	6.16323	12.0595	9.94836	9.63923	9.57127	6.61194	8.34182	5.27971	4.96984	8.88934	7.08407	5.43678	8.07563	6.97073	4.54653	8.06527	7.25056	9.83375	11.038	12.7115	8.52712	11.4394	5.23658	5.96312	13.4498	7.03163	11.3164	12.3894
AL357673.1	2.09892	2.16956	1.45975	2.55234	1.1659	1.66066	1.42204	2.39544	1.45017	0.841359	0.932658	1.96355	1.09834	1.65298	1.89587	1.25046	0.993968	1.93247	0.809608	2.94492	1.81005	1.19498	1.19646	1.37281	2.12212	3.27792	1.00345	1.24351	1.81725	3.18802	1.96372	0.596312	0.796367	1.7104	0.637544	2.37605
CYB5RL	0.954057	1.1834	0.547404	1.27617	1.60311	0.301938	2.55967	1.06464	1.08763	0.560906	1.0881	1.42803	0	0.918325	1.13752	0.833639	0.496984	1.93247	0.404804	0.906131	1.11388	0.398327	0.957165	1.20121	0.353686	1.89774	1.00345	1.24351	1.53768	1.87531	1.47279	1.63986	0.707882	0.95022	0.318772	0.84859
MRPL37	60.678	68.4397	61.1268	71.7844	74.9091	58.8778	73.3771	76.388	62.72	62.9617	59.2238	73.3653	56.9569	48.8549	54.601	81.5577	83.4933	77.6851	86.6281	93.558	73.9338	66.1223	77.291	61.6049	65.9624	62.2804	63.2175	72.8146	69.1955	81.9509	77.2396	66.3397	75.6549	70.8864	72.0425	85.1984
SSBP3	121.165	105.717	126.998	102.253	91.669	88.9206	147.892	143.993	215.351	91.2874	93.8876	119.241	170.557	153.177	174.799	107.123	98.2371	119.233	90.8785	104.885	71.9845	99.3827	89.7342	72.5874	143.596	139.225	138.309	104.179	98.9705	105.767	73.3122	72.7501	90.0779	122.388	118.264	159.874
RP4-705F19.1	0.190811	0.591698	0	0.478563	0.291475	0.150969	0	0.26616	1.81272	0.140226	0.310886	0.535513	0.156906	0.183665	0	0	0.165661	0	0	0.453065	0.139235	0.398327	0	1.02961	0.353686	0	0.167242	0	0.139789	0.187531	0	0.149078	0.0884852	0	1.1157	0
ACOT11	13.3568	13.6091	13.5026	5.26419	4.6636	7.39747	2.84407	2.92776	5.0756	6.73087	3.41975	6.24765	10.8265	8.81592	4.55008	4.58501	6.29513	2.51221	3.23843	3.17146	6.40481	3.98327	3.35008	3.77523	11.1411	12.0765	11.3725	5.25039	5.31198	5.62592	8.18216	6.26128	7.43276	5.32123	4.78158	4.07323
FAM151A	3.05298	3.35296	1.82468	1.75473	2.18606	1.66066	0.853222	1.86312	0.725086	0.841359	1.24354	2.14205	1.09834	1.65298	3.03339	0.833639	1.15963	1.15948	0.809608	1.3592	0.696175	0.995818	1.43575	1.02961	3.18317	1.89774	3.34484	1.51985	0.419366	0.937654	1.30915	1.93801	0.442426	1.14026	0.79693	1.52746
RP11-240D10.4	0.381623	0.986163	1.09481	0.159521	0	0.150969	0.284407	0.26616	0	0.280453	0.777215	0.357009	1.25525	0.36733	0.379173	0.27788	0.165661	0.193247	0	0.453065	0.417705	0.199164	0.957165	0.343203	0.176843	0.86261	0.501726	0.138168	0.279578	0.187531	0.49093	0.74539	0.17697	0.570132	0.318772	0.169718
MROH7-TTC4	2.86217	1.77509	6.20392	4.30707	4.80934	4.831	9.66985	3.46009	6.52578	5.60906	3.88608	3.74859	4.70718	4.77529	7.58347	3.4735	6.62645	5.99064	6.27446	4.98372	4.73399	5.17826	5.26441	3.43203	5.65897	7.0734	3.84657	3.4542	3.49472	7.3137	5.07294	5.36681	3.80486	9.69224	5.41913	7.12816
MROH7	0.954057	0.788931	0.364936	0.478563	0	0.452906	0.284407	0.26616	1.08763	0.841359	0.466329	0.892522	0.941436	1.10199	0.758347	0.27788	0.165661	0	0.607206	0.226533	0.139235	0.199164	0.717873	0.858008	0.353686	0.517566	0.668968	0.276336	0.419366	0.937654	0.654573	2.08709	2.03516	0.380088	0.637544	0.169718
TTC4	31.1022	37.4742	33.0267	44.3468	34.1026	26.5705	40.3858	46.5781	24.2904	38.5623	41.9696	38.5569	33.8917	29.5701	26.163	41.1262	38.7647	40.775	48.1717	48.7045	38.8466	32.4637	30.6293	24.7106	33.2465	36.0571	31.9432	35.3711	38.3021	30.9426	36.9834	34.437	35.1286	32.8776	44.3093	33.095
PARS2	7.82326	7.10038	5.83898	6.54036	6.84967	3.62325	4.83492	5.32321	5.0756	4.7677	3.10886	3.39158	6.11934	6.42827	6.06678	7.08593	4.96984	7.92311	7.48887	5.21025	7.51869	4.97909	6.46086	4.11844	7.4274	6.90088	7.19141	5.52673	6.15071	5.81345	7.52759	9.39192	8.05215	4.56106	5.57851	6.95844
TTC22	1.14487	1.1834	0.729873	0	0.145738	0	0	0	0	0.420679	0.466329	0	0.78453	0.183665	0	0.694699	0	0.193247	0	0	0.139235	0.398327	0.239291	0.514805	0.530529	0.690088	1.17069	0.138168	0.419366	0.375061	0	0	0.265456	0.190044	0.478158	0.339436
C1orf177	1.14487	1.38063	1.82468	0.957126	0.437213	0.905813	0.568815	1.59696	0.725086	1.54249	0.466329	0.892522	1.25525	0.73466	1.51669	0.555759	0.662645	0.193247	0.607206	0.679598	2.22776	0.796655	0.957165	1.02961	0.530529	1.03513	1.00345	0.690841	0.838733	1.31271	1.30915	1.19262	1.50425	0.95022	0.637544	1.01831
DHCR24	1000.42	1038.82	636.449	1032.42	903.865	577.003	2084.42	2031.34	1841.36	951.296	1122.3	931.971	468.992	609.217	1787.42	1075.81	1046.15	1309.44	1640.47	1763.56	883.864	2431.79	2535.29	1042.48	965.386	855.019	712.284	738.509	674.202	571.594	1093.3	1070.08	637.359	1921.53	1661.28	1783.57
BSND	0.381623	0.591698	0.182468	0.478563	0.728688	0.754844	0.284407	0.26616	1.45017	1.40226	1.55443	0.714017	0.313812	0	0.758347	1.3894	0.662645	0.57974	0.607206	0.679598	1.11388	2.98746	2.87149	2.91723	1.06106	0.345044	0.836211	0.276336	1.11831	0.375061	4.41837	4.02511	1.15031	1.14026	0.956316	1.18803
PCSK9	43.505	25.443	43.7924	15.7926	15.1567	33.0622	37.8262	40.7225	40.9674	58.194	72.281	56.9429	19.9271	20.2031	32.6089	79.7514	80.677	86.3812	97.3554	103.299	119.881	55.965	56.4727	39.8116	32.8928	28.9837	24.2501	30.9497	28.3771	23.8164	24.3828	28.3248	14.4231	69.176	67.7391	101.491
USP24	44.0774	46.7441	37.9534	42.1135	41.5352	49.2158	83.9002	105.133	92.8111	63.803	56.5813	56.2289	49.2685	54.7322	73.9388	56.1317	57.1531	57.0077	73.8767	78.8334	76.7185	60.5458	57.9085	50.794	51.6381	47.271	41.8105	46.7009	45.9905	45.1949	54.6568	50.3884	54.4184	64.2349	63.7544	66.5295
RP11-101C11.1	0.954057	0.591698	0.729873	0.797605	0.582951	0.905813	0.284407	1.06464	0.362543	0.841359	1.0881	1.24953	1.41215	2.93864	0.379173	0.972579	0.828306	0.57974	2.02402	0.226533	0.974645	0.597491	1.19646	0.514805	0.530529	0.690088	0.668968	0.967177	1.53768	1.12518	0.818216	0.298156	1.41576	0.95022	0.956316	0
RP11-466L17.1	0.190811	0.197233	0.912341	0.478563	0.874426	1.35872	0	0.798481	0.725086	1.40226	0.777215	0.892522	1.09834	0.73466	0.379173	0.416819	0.331323	0.386493	0.404804	0	0.27847	0.398327	1.19646	0.514805	0.353686	0.345044	0.501726	0.552673	0.978522	0.375061	1.1455	1.3417	1.50425	1.14026	0.956316	0.509154
PPAP2B	90.8262	88.163	110.393	76.251	73.889	88.6187	96.1297	86.7683	85.1977	78.1061	78.0324	90.1447	106.696	79.5269	51.9468	92.395	81.5054	68.6025	89.6641	80.1926	108.882	58.9525	62.6943	85.286	115.302	108.689	97.3349	73.6436	83.0346	71.6367	111.114	95.8572	146.089	56.8232	68.536	78.24
PRKAA2	54.3812	61.7338	83.5704	34.6161	45.3244	69.2947	24.1746	25.5514	29.7285	32.9532	31.3995	33.9158	79.7083	82.6492	49.2926	44.4607	48.8701	44.64	43.1116	49.1576	61.2634	18.1239	17.4683	47.5336	66.6698	66.766	75.0917	57.478	58.0124	94.1404	64.8027	72.3029	82.9991	32.1174	29.4864	54.9886
C1orf168	7.06002	5.32528	8.576	2.87138	2.62328	1.50969	3.9817	6.12169	5.80069	4.62747	4.66329	3.21308	5.33481	7.16293	5.30843	3.75137	3.97587	2.51221	1.61922	3.39799	5.70863	2.78829	3.58937	3.94683	6.72003	4.48557	6.02072	4.28321	5.87113	2.25037	3.60015	4.7705	5.22063	12.5429	9.40378	8.4859
RP5-1103B4.3	0.190811	0.394465	0.547404	0.159521	0	0	1.42204	0.26616	0	0	0.466329	0.178504	0	0	0.758347	0	0.828306	0.193247	0.404804	0	0.27847	0.398327	0.239291	0	0.353686	0.86261	1.33794	0.138168	0.419366	0.187531	0.49093	0.298156	0.0884852	1.14026	1.43447	1.52746
DAB1	188.522	206.108	198.525	82.3128	74.0347	83.6367	110.634	100.609	93.1736	138.123	123.733	210.635	317.264	323.067	148.257	132.549	120.933	149.186	98.7722	77.7007	123.78	144.792	141.182	136.766	232.372	252.745	255.379	153.229	149.714	152.087	167.734	165.626	218.205	191.944	206.883	167.003
OMA1	3.05298	2.95849	5.47404	1.91425	4.80934	3.47228	3.12848	3.99241	2.17526	1.68272	2.48709	3.21308	1.56906	1.28565	6.44595	5.27971	2.31926	2.31896	4.45284	10.4205	5.15169	4.18244	2.15362	5.31965	3.53686	2.58783	2.50863	3.59237	3.35493	2.06284	3.10922	1.19262	1.59273	2.09048	3.50649	3.56408
TACSTD2	1.33568	1.1834	2.73702	0.478563	0.145738	0	0.284407	0	0	0	0	0	0.627624	0.36733	0	0.27788	0.165661	0	0.202402	0	0.27847	0.199164	0.239291	0	0.884215	0.172522	0.668968	0	0.139789	0	0.163643	0	0	0	0	0.169718
MYSM1	39.1163	36.0936	43.7924	48.3349	51.8826	61.5953	29.8628	25.8176	30.4536	43.7506	51.1408	45.8756	41.2663	40.039	65.597	61.2725	59.9694	62.2254	56.2678	53.6882	48.4538	93.2086	77.0517	82.0255	86.4762	73.4943	71.4124	44.7665	27.818	24.0039	39.929	36.8223	28.0498	40.0993	47.6564	40.3929
JUN	81.6672	83.8239	99.6276	100.179	145.738	37.2893	71.3862	94.4869	96.4365	29.3073	39.4825	27.3112	39.8541	38.937	112.994	80.5851	86.9722	68.6025	56.0654	88.3477	60.428	142.601	144.053	107.766	97.2636	91.4366	98.1711	22.5214	27.2588	21.9411	49.093	87.6579	42.2959	32.6876	37.4557	57.3647
RP4-794H19.2	3.05298	2.76126	2.73702	2.07377	1.45738	1.50969	3.41289	3.72625	2.90035	2.6643	3.73063	1.78504	2.35359	1.46932	3.41256	2.22304	2.9819	1.73922	1.61922	1.3592	1.53158	2.78829	2.39291	2.91723	0.707372	1.03513	1.50518	0.967177	1.11831	2.25037	2.61829	1.78894	1.59273	2.47057	1.43447	1.8669
RP4-794H19.1	0.572434	0	0.364936	0	1.02016	0.603875	1.13763	2.92776	1.81272	0.280453	0.777215	0.357009	0.941436	0.550995	0	0.694699	0.331323	0.772986	0.809608	0.679598	0.139235	1.79247	0.478582	0.686406	0.353686	1.20765	1.00345	0.552673	0.419366	0.375061	0	0.894468	0.973337	0	0.478158	1.01831
RP4-794H19.4	0.381623	0.394465	1.45975	0.638084	1.1659	0.905813	0.568815	1.06464	2.17526	0.701132	0.310886	0.892522	1.56906	1.46932	0.379173	1.52834	0.331323	0.386493	1.61922	1.3592	0.417705	0.796655	0.957165	0.514805	1.06106	0.172522	0.501726	0.552673	1.11831	0.375061	0.654573	0.74539	0.973337	1.14026	0.318772	0.678872
RP11-470E16.1	1.33568	0.197233	0	0.159521	0.145738	0.603875	0.568815	0.26616	0	1.54249	1.24354	1.24953	0.627624	0.73466	0.379173	0.416819	0.662645	0.193247	0.607206	0	0.55694	0	0	0.514805	0.353686	0.345044	0.501726	0.138168	0.419366	1.31271	0.49093	0.74539	0.796367	0.95022	0.79693	0.678872
FGGY	24.8055	26.6264	31.7495	17.7068	16.0311	35.7796	9.95426	13.0419	18.1272	18.9306	17.7205	14.8159	45.9735	43.3449	14.0294	20.9799	26.8371	18.5517	24.0858	16.9899	35.7834	15.5348	17.9468	35.8647	29.7096	30.3639	34.9536	19.7581	26.1405	21.9411	30.274	30.2628	43.2693	11.5927	10.9976	13.9169
RP4-782L23.2	0.381623	0.591698	0.182468	0.638084	0.291475	0.905813	0.568815	0.532321	0	0.280453	0.932658	0.357009	0.627624	0.73466	0	0.972579	0.165661	0.772986	0.404804	0.453065	0.974645	0.398327	0	0.858008	1.76843	0.690088	1.50518	0.690841	0.279578	0.375061	0.49093	0.447234	0.619396	0	0.637544	1.01831
HOOK1	35.4909	22.879	35.2164	20.7377	25.5041	29.4389	7.96341	10.3803	7.97595	15.0042	19.1195	21.0635	24.0066	26.8151	18.2003	26.9543	21.7016	22.8031	12.1441	14.045	19.6321	24.6963	22.7327	35.6931	33.2465	31.9166	40.4726	21.9687	23.6243	20.6284	14.8915	20.5728	16.1043	12.923	14.3447	24.7788
C1orf87	0.763245	0.591698	1.09481	0.159521	0.728688	0.754844	0.284407	0.26616	0.362543	0.420679	0.777215	0.892522	0.627624	1.10199	1.51669	0.27788	0.496984	0.193247	0.607206	0.679598	0.974645	0.398327	1.19646	1.20121	0.530529	0.86261	0.334484	0.690841	0.698944	0.750123	1.1455	0.447234	1.23879	0.380088	1.27509	0.339436
RP11-776H12.1	2.67136	1.77509	3.83183	14.995	19.8203	36.5344	1.13763	2.12928	1.08763	4.90792	2.64253	4.64111	4.23646	5.32628	3.79173	5.14077	4.30719	3.28519	1.41681	1.13266	2.64546	4.58076	3.82866	6.52086	4.59792	4.65809	3.1776	3.0397	3.07535	6.00098	36.1652	40.5492	52.2948	1.7104	2.39079	4.41267
RP11-436K8.1	0.572434	0.986163	1.64221	0.797605	0.582951	1.20775	1.13763	0.532321	0.725086	1.26204	0.621772	1.24953	2.03978	0.73466	0.379173	1.3894	1.15963	1.73922	0.607206	0.226533	0.83541	0.995818	1.91433	1.88762	0.884215	0.690088	1.17069	0.690841	1.53768	0.937654	3.60015	0.894468	1.7697	0.760176	1.75325	0.84859
NFIA	81.4764	96.644	82.1107	56.949	60.1896	64.3127	87.3131	95.5516	92.4485	64.6444	74.4572	44.6261	36.5591	36.5493	55.7385	43.6271	40.4214	59.9064	74.2815	54.8209	58.3395	40.2311	39.483	32.7759	67.9077	76.0822	67.0641	23.2123	26.8395	30.38	46.9656	42.7854	65.1251	47.511	58.4947	46.1633
TM2D1	48.4661	52.8584	52.0034	55.3538	55.2346	73.0689	45.2208	58.023	52.2062	44.592	51.4517	49.9812	75.6287	71.9967	73.9388	70.1646	65.2705	75.5594	63.5542	68.4129	69.6175	50.3884	56.2334	72.759	56.5897	59.0025	66.3951	71.5711	62.4856	73.8871	60.7116	63.5073	76.8936	63.0946	55.4663	69.5844
RP11-430G17.3	1.90811	1.77509	1.82468	1.43569	1.02016	1.05678	0.568815	0.798481	0.362543	0.560906	0.310886	0.535513	1.56906	0.36733	0	2.0841	1.65661	1.54597	1.41681	0.679598	1.11388	0.995818	2.39291	1.71602	2.29896	1.89774	3.01036	2.07252	1.67747	1.50025	2.94558	1.78894	2.12365	0.380088	2.07202	1.18803
INADL	126.126	130.568	132.654	76.5701	76.8037	113.68	64.2761	80.1143	112.026	67.8696	79.8977	59.2634	131.173	121.403	102.756	104.205	96.7462	80.0041	93.5097	80.4191	120.856	115.913	127.064	149.808	126.266	131.117	118.742	63.9719	74.6472	76.7001	97.8587	89.8941	101.316	86.0899	80.0118	96.7393
L1TD1	827.549	898.789	828.04	473.618	598.253	569.152	608.063	601.522	545.265	658.363	680.53	634.583	340.957	353.739	724.221	614.809	618.745	617.809	659.628	786.748	498.322	925.115	916.007	788.852	748.399	831.728	751.586	287.39	288.105	200.283	258.065	335.575	330.935	717.416	773.979	595.371
KANK4	1.7173	2.56403	1.27728	1.27617	2.04033	1.35872	1.70644	2.39544	1.81272	3.22521	3.41975	1.78504	3.29503	1.28565	1.51669	1.52834	0.993968	1.35273	1.01201	2.03879	0.974645	1.59331	0.717873	1.71602	1.41474	2.24278	0.836211	1.51985	2.37641	1.68778	1.96372	1.49078	3.0085	3.99092	3.66588	1.18803
USP1	80.1408	70.6093	77.184	92.8412	99.5388	55.7075	118.882	115.78	108.038	106.572	99.1727	111.565	64.3315	69.4254	85.314	84.7533	91.1137	90.2461	111.524	114.852	97.4645	68.7115	79.9232	59.7173	64.9014	70.5615	70.2417	87.5986	80.7979	60.5724	83.2944	92.1302	64.0633	95.9722	97.5443	87.235
DOCK7	41.0244	40.8272	44.3398	46.2611	48.6764	70.8044	48.9181	49.5058	70.3334	53.9872	52.0734	48.1962	44.2475	45.1816	50.4301	48.49	44.7285	49.4711	43.314	47.5719	42.1882	33.6587	42.8331	36.8943	40.1434	43.4755	40.6398	42.5558	49.625	40.5066	44.1837	45.4688	43.1808	49.6015	51.9599	48.1999
RP11-230B22.1	4.00704	3.35296	4.92664	2.71186	2.04033	2.4155	3.6973	3.46009	0.725086	2.94475	4.50785	4.1056	4.55028	4.77529	1.89587	3.4735	2.81624	1.54597	3.44083	2.71839	2.64546	3.18662	1.91433	0.858008	2.4758	3.10539	5.68623	3.4542	4.19366	3.56308	2.61829	2.98156	2.83153	3.23075	4.6222	2.71549
ATG4C	33.2012	33.924	40.3255	36.2113	39.6406	44.0829	28.1563	27.9468	22.1151	30.4291	24.7154	29.6317	35.3039	33.427	29.9547	33.7624	37.2738	38.4561	34.2059	34.433	47.2007	32.862	30.8686	45.1312	24.9349	35.5395	32.445	33.9894	28.3771	28.6922	47.1293	51.1338	49.9057	25.2759	20.8796	29.5309
LINC00466	8.3957	8.67824	11.1306	3.98802	5.53803	4.68003	2.27526	4.79089	4.35052	9.25494	9.17114	5.89064	4.55028	4.77529	3.03339	4.44607	3.14756	7.53662	4.25044	3.85105	5.29093	4.3816	5.26441	5.31965	5.48213	6.90088	6.68968	2.76336	2.65599	4.68827	4.41837	3.72695	6.45942	5.70132	5.25974	4.07323
RP4-792G4.2	57.8158	28.2043	76.6366	7.33796	6.70393	8.15232	2.84407	6.38785	2.5378	10.3768	11.9691	4.64111	14.4354	28.1007	53.4635	6.25229	11.4306	17.0057	2.42882	2.94492	1.11388	23.5013	23.9291	25.2254	71.4446	54.5169	61.3779	2.34886	1.53768	2.4379	3.43651	3.57787	1.94667	10.4524	8.92562	20.3662
FOXD3	7.25083	4.14189	6.93379	0	0	1.20775	0.568815	0.798481	1.08763	1.54249	2.79798	0.535513	3.92265	4.77529	4.55008	0.416819	0.993968	1.54597	0	0	0	1.19498	0.239291	2.05922	7.95793	6.03827	6.02072	0.276336	0.139789	0.187531	0.327287	0	0.530911	2.28053	2.2314	1.8669
ALG6	37.5898	30.5711	26.8228	19.4616	18.2172	22.3434	26.1655	23.9544	29.366	25.5212	23.7828	24.2766	21.3392	28.6517	26.163	20.0073	18.0571	26.4748	19.8354	17.8961	26.3154	14.3398	14.3575	19.391	29.8865	30.0188	27.7622	16.5802	20.9683	16.3152	18.6553	21.7654	21.4134	19.1944	20.4014	22.4028
ITGB3BP	61.8229	73.765	64.5937	59.8204	77.3867	58.123	67.1201	72.6618	65.9829	64.2237	64.9752	70.3307	63.547	59.5075	54.2218	71.9708	70.5717	73.6269	74.2815	77.4742	79.0855	56.1642	57.4299	54.7409	55.7055	71.079	62.2141	84.5589	77.3032	92.0776	82.4762	90.1922	86.2731	79.8185	69.8111	77.7308
PGM1	70.4094	61.5366	66.0535	97.4673	84.2363	93.9026	85.0378	99.0117	78.3093	56.2308	61.5555	54.6223	79.5514	93.3018	90.6225	70.1646	72.5596	68.4093	73.4719	73.17	62.238	95.7977	87.5806	119.778	105.929	100.063	82.9521	57.3398	50.8831	52.3211	99.4951	111.212	60.8778	57.0132	57.8571	87.7442
ROR1	133.759	150.094	143.055	87.258	98.5186	130.588	73.9459	79.582	120.727	166.869	152.023	217.061	193.308	188.257	89.1058	142.83	155.39	149.38	77.7224	84.2701	136.59	71.8981	79.684	126.47	110.527	119.903	123.592	170.5	233.587	198.783	93.9312	100.628	176.44	164.388	143.607	182.617
UBE2U	1.14487	1.57786	2.00715	1.59521	1.31164	1.81163	1.42204	0.532321	0.725086	1.26204	1.39899	0.714017	1.72597	1.46932	0.758347	0.833639	0.496984	0.966233	0.202402	0.906131	1.25311	1.59331	0.717873	0.858008	2.29896	1.72522	1.67242	1.10535	1.39789	2.25037	2.12736	0.894468	2.83153	2.09048	2.86895	0.84859
CACHD1	101.893	113.409	91.2341	91.4055	104.931	183.427	161.828	178.327	171.12	172.899	164.77	201.888	161.927	168.237	123.611	131.576	151.249	162.52	157.266	159.026	168.474	71.1014	73.941	128.358	96.0257	106.791	90.8125	187.632	242.254	284.297	149.897	158.768	229.442	224.252	182.816	215.372
RAVER2	28.2401	24.0624	26.6403	22.1734	24.0467	22.1924	23.037	22.0913	25.7406	31.9716	27.0471	24.8121	16.9459	16.8972	20.4754	25.426	21.2046	21.4504	24.2882	30.1288	28.6824	19.7172	19.3826	23.1662	25.4654	24.4981	19.7346	21.0016	17.6134	22.3162	21.7646	23.4053	19.2013	25.6559	25.8205	23.0816
JAK1	22.3249	14.5952	18.0643	17.2283	18.6544	11.7756	34.6977	36.1978	36.2543	19.3512	20.0522	17.6719	19.4564	16.7135	25.0255	18.8958	16.2348	14.88	16.7994	19.4818	15.4551	28.6796	22.4934	17.3318	20.5138	21.0477	21.407	12.8496	10.3444	10.5017	16.037	16.3986	15.4849	13.8732	14.8229	11.5408
RP11-182I10.3	0.572434	1.77509	2.37209	0.957126	0.874426	1.96259	0.568815	0.798481	1.08763	1.40226	1.39899	0.535513	2.03978	2.57131	1.89587	1.66728	3.14756	1.35273	1.61922	0.226533	1.11388	1.79247	0.717873	2.23082	1.59159	1.38018	1.00345	1.10535	1.2581	0.562592	3.10922	2.23617	1.85819	0.95022	2.07202	0.678872
MIR3671	0.954057	0.394465	1.09481	0.159521	0	0.150969	0.284407	0.26616	0.362543	0.981585	0.466329	0.892522	2.03978	1.28565	0.379173	0.416819	0.662645	0.57974	0.202402	0.679598	0.27847	0.597491	0.478582	0.343203	1.41474	2.07026	0.668968	0.414505	0.279578	0.562592	0.163643	0	0.796367	0.570132	0	0.339436
AK4	225.921	224.056	196.701	298.464	297.013	171.048	212.452	211.331	186.347	194.774	245.134	71.2232	125.368	121.035	334.431	372.359	335.133	225.132	243.085	239.445	120.717	401.116	348.169	208.324	231.134	258.093	194.837	146.458	133.638	37.3186	178.044	155.488	49.9941	215.13	202.58	130.853
DNAJC6	11.8303	12.4257	12.9552	18.0259	21.4234	21.4376	13.6516	13.5742	11.6014	12.9008	10.5701	7.67569	17.5735	17.4482	14.0294	14.1719	11.265	9.27584	8.29848	7.70211	10.0249	10.1573	8.1359	15.9589	13.6169	12.5941	13.2121	12.9878	14.2585	17.6279	13.5824	14.6097	16.3698	12.923	10.3601	11.2014
RP5-1044H5.1	0.572434	0.591698	0.547404	0.159521	0	0.150969	0.284407	0.532321	0.725086	0.140226	0.155443	0.535513	0.313812	0.183665	1.13752	0.27788	0.331323	0.386493	0.202402	0.226533	0.27847	0.597491	0.478582	0.514805	0	1.38018	0.334484	0.276336	0.419366	0.937654	0.654573	0.298156	0.17697	0.570132	0.318772	0.509154
LEPR	31.4839	31.1628	44.8872	58.0656	73.1603	81.6741	48.9181	59.0876	55.4691	46.9758	53.4724	50.3382	67.1558	81.7309	54.2218	69.6088	70.0747	75.1729	43.1116	41.4555	52.2131	68.7115	57.6692	82.3687	66.493	45.8908	49.1692	71.2948	47.9476	56.4467	41.8927	44.1271	50.879	39.1491	40.8028	40.5626
LEPROT	6.6784	5.91698	5.10911	8.61413	7.72409	12.2285	15.9268	11.4449	10.5138	18.6501	13.0572	8.2112	4.70718	7.71393	14.7878	3.4735	3.64455	8.3096	7.69128	9.7409	3.34164	10.954	15.3146	10.9825	7.07372	3.45044	4.34829	5.52673	4.05388	4.12568	2.45465	2.98156	2.12365	9.12211	4.6222	10.0134
PDE4B	8.3957	10.2561	7.66366	5.10467	5.68377	14.1911	2.27526	3.19392	3.98798	6.16996	4.50785	4.2841	3.92265	3.48963	5.30843	3.75137	3.81021	2.31896	1.61922	3.62452	3.48087	4.77993	6.70015	5.66285	8.31162	9.48871	12.3759	5.11222	6.70986	6.00098	4.09108	4.91958	7.69821	9.31216	6.05667	7.97675
SGIP1	3.24379	4.33912	4.5617	0.638084	1.74885	0.905813	1.70644	2.6616	7.97595	1.26204	1.39899	1.78504	5.80552	4.59162	4.17091	0.833639	1.15963	1.54597	1.21441	1.81226	2.7847	2.38996	1.43575	2.91723	4.77476	2.58783	3.51208	1.79619	2.65599	3.37555	4.58201	3.87603	8.05215	2.09048	2.39079	1.52746
TCTEX1D1	0.954057	1.1834	0.729873	0.319042	0.582951	0.603875	0.853222	0.26616	0	0.701132	0.621772	1.24953	1.72597	2.57131	0.379173	1.3894	0.993968	1.73922	0.809608	0.226533	1.25311	0.597491	1.19646	0.858008	0.530529	0.86261	2.17415	1.65802	2.23662	4.31321	1.30915	0.596312	2.56607	0.570132	0.637544	1.35774
WDR78	8.58651	7.49484	8.75847	7.49749	5.68377	7.2465	5.40374	8.25097	4.71306	7.85268	6.37317	9.99624	10.8265	11.5709	8.72099	7.64169	5.46682	4.44467	6.47686	5.43678	6.68328	4.97909	5.02511	6.34926	9.37268	8.6261	10.2018	7.87559	6.2905	9.37654	6.38209	7.15575	6.37094	10.2624	6.37544	5.43098
MIER1	34.9185	35.1074	33.2092	32.0637	36.1429	44.5358	41.5235	43.3841	36.6169	39.2634	35.2856	42.3055	47.3856	41.5083	31.0922	35.5686	35.7828	39.0358	42.5044	42.8147	38.4289	29.6754	29.9114	33.6339	37.6676	35.367	31.9432	45.3192	40.399	41.4443	41.0745	44.8725	39.9068	38.769	40.6434	49.0485
SLC35D1	9.34975	10.4533	8.0286	12.6022	13.2621	12.2285	14.2204	17.0343	18.8522	15.1445	12.9018	12.4953	10.042	11.9382	11.3752	13.3382	10.6023	14.3002	11.5369	17.2165	13.645	12.5473	17.9468	15.2725	9.72636	9.66123	9.70004	8.84276	7.96796	9.56407	9.65495	14.1624	9.5564	15.0135	19.7639	9.67393
C1orf141	1.14487	2.56403	1.64221	1.59521	1.60311	1.50969	2.27526	1.86312	1.08763	2.94475	2.48709	2.49906	3.13812	2.75497	1.13752	2.0841	1.32529	2.31896	1.61922	1.13266	0.83541	1.59331	3.11078	2.05922	0.707372	2.41531	2.67587	0.967177	1.81725	2.06284	1.63643	2.83248	1.41576	3.42079	2.07202	0.678872
IL23R	1.52649	2.16956	1.82468	0.797605	0.437213	1.35872	1.42204	1.06464	0.725086	2.6643	1.86532	1.24953	3.13812	1.46932	0.758347	2.36198	1.49095	2.12571	0.404804	0.453065	1.81005	3.58495	1.43575	3.43203	1.94527	0.86261	0.836211	2.21069	1.39789	2.25037	2.45465	2.23617	4.51275	2.28053	1.59386	2.37605
IL12RB2	4.19785	6.31145	7.11626	6.8594	8.74426	16.6066	4.83492	5.32321	7.97595	9.11472	8.39393	12.3168	8.62983	6.61194	7.2043	6.94699	9.44269	11.5948	4.04804	4.75719	7.65792	5.97491	5.26441	5.66285	4.9516	5.69322	6.68968	7.18475	7.5486	9.00147	5.72751	6.41036	8.22912	5.51128	7.33176	9.67393
SERBP1	451.078	410.836	465.476	595.332	597.087	515.257	500.273	461.522	442.303	438.488	463.065	517.484	436.826	384.962	397.753	532.834	506.095	522.345	508.839	530.313	472.703	476.599	483.129	428.661	508.247	488.064	506.075	446.836	390.71	357.621	521.204	510.294	476.139	414.106	454.41	523.071
GADD45A	15.2649	12.8201	20.6189	31.5852	30.022	14.9459	43.2299	40.4564	34.0791	33.6543	29.6896	18.743	19.6133	26.9988	27.3005	28.8995	34.4575	26.2815	32.9915	28.5431	28.2647	32.862	33.0222	35.1783	23.5201	16.0445	19.5673	30.397	23.9039	19.3157	20.6191	20.5728	13.0958	16.1537	17.6919	12.05
GNG12	11.4487	12.0312	13.1377	15.1545	14.5738	18.7201	12.5139	12.7757	12.689	22.7167	15.078	19.457	14.9061	17.9992	15.1669	14.1719	12.9216	16.426	12.7513	9.28784	9.88568	18.9206	25.3649	20.9354	12.9095	11.904	15.5535	12.4351	13.5595	12.1895	12.4369	13.8643	16.5467	16.3438	13.8666	9.33449
GNG12-AS1	23.6606	16.3703	14.5975	53.9181	43.867	31.0996	80.7717	89.1637	112.026	77.2648	86.8927	55.1578	42.2077	37.4677	37.9173	47.3785	61.7917	44.2535	63.5542	61.6169	52.7701	68.114	51.4476	29.8587	16.0927	15.527	17.7277	57.478	62.4856	24.5665	75.4395	79.4586	70.3457	70.8864	75.3896	37.338
DIRAS3	0.381623	0.394465	0.182468	0.159521	0.291475	0	1.70644	2.6616	1.08763	0.841359	0.621772	0.178504	0.156906	0.73466	0	0	0.331323	0	0.202402	0.453065	0.139235	0.199164	0.717873	0	0	0.345044	0.167242	0.138168	0.279578	0	0.327287	0.298156	0.0884852	0.570132	0.159386	0.339436
WLS	6.29677	3.74742	4.5617	18.0259	16.1769	2.86841	135.093	107.795	124.352	88.4829	88.758	61.0485	16.9459	11.7546	25.4046	28.6216	19.051	33.2384	83.9968	105.338	39.8212	40.2311	37.808	15.6157	7.07372	5.00314	3.34484	77.236	57.1736	103.892	101.622	92.7266	69.8148	125.239	116.033	44.9753
RPS7P4	0.572434	0.394465	0.547404	0.319042	0.582951	0.301938	0	0.532321	0.362543	0.280453	1.39899	0.714017	0.470718	0	0	0.13894	0.331323	0.386493	0.202402	0.226533	0.27847	0	0	1.37281	0.884215	0.690088	0.501726	0.552673	0.279578	0.562592	0.654573	0.894468	0.17697	0.190044	0.79693	0.509154
DEPDC1	32.6287	29.9794	32.8443	38.7636	43.7213	28.986	32.9913	37.7948	26.1031	31.5509	37.1509	37.1289	31.5381	34.7127	33.7464	30.2889	32.1383	36.5236	33.8011	37.6044	30.0748	28.8787	34.9365	24.539	37.4907	30.3639	31.9432	41.865	30.3342	32.6303	27.4921	35.3315	26.5456	30.407	34.268	41.0718
RP4-694A7.4	1.14487	1.57786	0.729873	1.27617	0.728688	0.905813	1.42204	0.532321	0.362543	1.96317	0.466329	1.24953	1.25525	2.38764	0.758347	0.694699	0.662645	0.772986	1.01201	1.3592	1.39235	0.995818	0.957165	0.858008	0.353686	0.86261	1.33794	1.10535	1.11831	0.375061	1.1455	1.63986	1.41576	1.33031	0.637544	1.35774
RP11-424D14.1	1.14487	0.591698	2.91949	4.46659	3.64344	3.32131	1.70644	3.99241	1.81272	2.24362	2.48709	3.74859	3.76575	4.22429	0.758347	1.52834	1.15963	1.93247	1.61922	1.3592	2.08852	2.1908	2.6322	4.63324	3.18317	1.5527	2.67587	4.42138	4.47324	2.81296	5.23658	4.7705	2.92001	4.37101	5.7379	2.37605
LRRC7	16.219	17.7509	20.9838	26.64	24.0467	21.7395	15.358	13.308	26.4657	15.7054	19.1195	17.6719	19.1425	21.6725	27.3005	13.755	21.2046	19.9044	20.0378	15.1777	14.6197	29.0779	25.3649	17.8466	23.5201	18.8049	21.7415	18.2382	13.5595	14.4399	18.6553	26.8341	21.8558	21.0949	21.1983	20.5359
LRRC40	20.7984	18.3426	22.8085	30.7875	29.8762	30.4957	32.4224	30.3423	23.5653	36.5991	30.6223	31.0598	30.4398	24.6111	25.7838	35.0128	28.4937	37.1033	25.0979	34.886	33.1379	24.0988	20.3397	27.971	28.4717	30.7089	19.5673	33.8512	30.474	27.3795	37.3107	34.288	30.2619	28.6966	26.9362	24.9485
SRSF11	410.244	461.722	457.265	399.6	425.262	325.187	345.555	339.621	329.189	376.929	303.269	372.182	334.21	365.126	339.739	385.558	387.979	352.288	355.013	352.032	383.453	312.687	315.386	323.64	387.463	404.564	404.893	358.132	370.021	283.171	295.212	356.297	296.691	308.822	325.785	310.075
ANKRD13C	37.399	34.713	47.2593	38.7636	44.8872	59.1798	34.9821	48.9735	35.5292	45.0127	39.9489	35.8794	58.6829	54.3648	37.159	50.4351	41.9123	47.9251	35.4204	29.9023	49.4284	56.9608	58.1477	58.6877	42.4423	44.1656	40.6398	46.5627	61.7867	49.6956	41.729	42.4872	45.8353	50.7418	50.2066	49.0485
HHLA3	8.01408	5.91698	9.12341	6.54036	5.10082	6.7936	1.99085	5.05705	5.43815	4.20679	5.28506	5.35513	10.8265	7.16293	3.03339	7.22487	3.64455	4.25142	3.44083	2.94492	7.37945	5.97491	8.1359	8.06527	7.95793	10.6964	7.35865	4.55955	4.19366	6.56357	4.09108	6.85759	5.84002	7.41172	7.01299	4.41267
CTH	44.459	37.6714	30.6546	117.567	113.675	53.7449	40.9547	37.5286	44.2303	29.3073	35.5965	30.8812	42.2077	40.7736	36.4007	46.128	46.3852	34.9776	46.9573	43.0412	66.1366	66.919	65.3265	60.9185	50.5771	39.5075	46.8278	42.5558	29.9148	20.0658	25.2011	26.3868	20.7055	26.4161	25.9799	33.9436
RP11-42O15.3	2.67136	2.56403	1.45975	1.91425	3.06049	1.81163	1.70644	1.3308	0.725086	1.12181	1.24354	0.892522	0.78453	1.10199	0.758347	1.11152	1.32529	0.966233	1.61922	1.13266	2.92393	1.39415	1.67504	2.57402	2.4758	1.72522	1.33794	1.38168	0.978522	0.187531	2.45465	0.894468	1.7697	1.14026	0.637544	1.18803
RP5-952N6.1	1.52649	2.16956	1.82468	3.50946	1.89459	3.77422	1.42204	0.26616	1.45017	2.52408	2.64253	2.32056	5.49171	3.6733	1.89587	4.30713	3.64455	3.09195	3.03603	2.03879	5.15169	2.1908	2.87149	5.14805	2.4758	3.10539	1.33794	2.6252	3.91409	3.93814	5.07294	5.21773	6.10548	2.28053	3.50649	3.22464
PTGER3	2.09892	4.53635	2.91949	1.91425	1.74885	1.50969	3.12848	1.3308	3.26289	1.96317	2.33165	2.14205	2.19668	1.46932	1.13752	3.61243	1.15963	1.15948	0.809608	1.58573	0.696175	1.99164	2.39291	2.57402	2.65264	2.41531	1.67242	2.48703	1.2581	2.62543	2.29101	2.38525	1.41576	2.66062	2.2314	3.05492
ZRANB2-AS1	8.01408	8.48101	11.313	8.93317	6.70393	4.3781	17.3488	13.308	16.3144	8.13313	8.39393	10.1747	6.43315	5.32628	18.5795	5.55759	7.95174	6.95688	22.669	19.2553	6.68328	4.97909	9.09306	9.09488	9.19583	10.3513	11.7069	6.90841	8.8067	7.87629	9.32767	13.1189	7.07882	9.88229	10.0413	5.94013
ZRANB2	87.3916	80.6682	86.3074	81.1962	86.5681	108.849	92.4324	85.1713	81.5722	84.837	79.5869	88.5381	85.6707	78.425	65.2178	81.4187	83.4933	88.3137	81.9728	78.1538	105.958	64.7282	65.5658	69.327	78.6951	85.3983	86.2969	79.9994	87.368	84.5763	67.5847	74.9863	82.2028	73.7371	77.9398	77.3914
ZRANB2-AS2	10.3038	15.1869	11.4955	7.81653	10.3474	16.6066	6.82578	10.6464	15.2268	11.0779	10.1038	11.2458	11.768	15.6115	10.996	10.0037	16.0691	9.66233	12.3465	8.15518	17.9613	6.37324	8.61448	14.4145	10.9643	13.4567	11.2052	13.6787	16.9144	15.565	14.5642	17.144	12.3879	14.6334	12.1133	9.67393
NEGR1	16.7914	18.5399	16.7871	19.9401	18.0715	16.1537	11.0919	10.3803	8.33849	19.4915	19.7413	18.743	17.2597	22.2235	25.4046	14.1719	15.2408	17.0057	10.1201	10.4205	8.3541	16.3314	15.7932	12.6985	16.9769	12.2491	16.0552	26.252	31.5923	23.6289	18.328	19.3801	22.2098	24.8958	25.5018	19.6873
RP4-660H19.1	4.57947	5.12805	6.20392	19.1425	26.3785	40.7616	3.9817	3.46009	7.25086	15.9858	13.2127	18.9215	9.10055	5.87728	5.30843	17.7843	18.0571	18.1652	7.48887	6.11638	12.6704	12.5473	11.9646	17.1602	10.7874	7.93601	8.19486	11.1916	11.1831	14.0648	33.7105	40.102	40.0838	11.5927	11.954	12.2197
RP4-598G3.1	0.381623	0.394465	0.364936	2.23329	2.91475	3.32131	0.853222	0	0.362543	2.1034	0.621772	1.60654	0.627624	1.10199	0.379173	2.0841	1.32529	1.93247	0.404804	0.679598	2.36699	1.59331	0.478582	2.57402	0.176843	0.172522	0.501726	1.10535	1.11831	2.25037	1.30915	1.93801	0.796367	0.380088	0.318772	1.18803
LRRIQ3	3.62542	2.76126	3.10196	4.14755	4.95508	6.03875	1.70644	1.3308	3.62543	3.64589	3.73063	4.1056	1.56906	1.46932	2.27504	2.91774	2.65058	2.70545	3.03603	3.39799	3.06317	4.18244	3.11078	3.08883	7.4274	5.69322	5.35175	3.17787	4.05388	3.75061	3.27287	3.13064	4.42426	2.09048	2.07202	1.52746
FPGT	3.24379	1.1834	3.64936	4.14755	3.64344	3.32131	2.55967	2.12928	3.98798	4.34702	2.48709	2.32056	0.313812	0.36733	0	3.33456	1.49095	2.51221	1.21441	0.679598	2.36699	1.79247	2.87149	2.05922	2.4758	5.5207	3.01036	3.4542	3.35493	3.18802	3.27287	5.21773	6.45942	3.0407	4.78158	2.37605
FPGT-TNNI3K	2.09892	0.986163	2.73702	1.75473	2.47754	4.831	3.9817	1.59696	3.26289	1.26204	2.79798	2.14205	0.627624	0.918325	0.379173	2.50092	1.65661	4.05818	2.42882	1.81226	2.50623	2.78829	3.11078	2.23082	3.18317	3.62296	2.34139	2.90153	2.23662	3.37555	4.41837	3.57787	3.18547	2.28053	2.55018	2.88521
TNNI3K	5.53353	4.33912	3.83183	3.34994	5.53803	6.94456	3.9817	5.58937	5.0756	4.7677	3.41975	6.06915	2.82431	1.46932	3.41256	3.75137	5.30116	3.28519	3.03603	3.39799	2.92393	6.5724	4.30724	4.29004	7.25056	4.65809	7.69314	7.46108	7.12923	8.62641	5.40023	8.94468	6.19396	1.7104	3.82527	4.58239
RP11-439H8.4	0.190811	0.197233	0.364936	0.797605	0.728688	0.452906	0	0	0.362543	0.560906	0.155443	0.178504	0.470718	0	0.758347	0.555759	0.828306	0.193247	0.607206	0	0.27847	0	0	0.514805	0.176843	0.517566	0.501726	0.414505	0.698944	0.937654	1.80008	1.19262	1.32728	0	0	0
LRRC53	1.52649	0.197233	0	0.797605	0.291475	0.603875	0.853222	0.798481	1.45017	0.560906	0.621772	0.357009	0.156906	1.46932	0.379173	0	0.165661	0.772986	0.404804	0.906131	0	1.79247	0.478582	0.514805	0.530529	0.172522	0.501726	0.414505	0.419366	0.375061	0.654573	0.74539	0.17697	0.760176	0.159386	0.678872
C1orf173	0	0	0.182468	0	0.291475	0.150969	0.284407	0.26616	0	0.420679	0.155443	1.42803	0.313812	0.183665	0.379173	0.416819	0.331323	0.193247	0	0	0.27847	0.199164	0	0.171602	0	0.172522	0	0	0.279578	0.937654	0.49093	0.149078	0.619396	0	0.159386	0
CRYZ	58.1975	43.7857	59.6671	63.8084	66.1649	68.9927	65.1293	60.9507	64.8952	46.2747	55.1823	57.1214	78.1392	76.0373	83.4182	16.117	17.2288	19.3247	16.597	15.6308	19.4929	52.7784	57.4299	51.3089	58.0045	44.5107	44.6536	52.2276	45.2916	36.9435	41.2381	39.8038	41.8535	42.3798	38.0933	51.9337
TYW3	57.0526	55.8169	59.8496	44.9849	52.1741	46.8003	59.1567	50.8366	50.756	61.4192	57.2031	64.6186	44.7182	48.6712	64.4595	31.2615	30.6473	34.2046	31.3723	38.0575	28.4039	40.6294	36.133	38.7819	30.0633	32.2616	36.9605	38.5489	30.3342	28.5047	27.4921	26.9831	25.4837	37.4387	41.5998	26.8154
SLC44A5	9.15894	10.4533	14.9624	76.8891	89.1914	117.303	9.38544	9.58177	11.9639	34.3555	32.0213	33.7373	29.1845	31.5904	23.1296	62.245	54.0056	49.8576	34.8131	24.9186	53.0485	53.1767	62.2157	87.3452	21.5748	16.3896	22.4104	61.2085	80.3786	69.3864	82.8035	78.266	97.5992	74.4973	65.8264	57.195
RP4-595K12.1	0.190811	0	0.182468	0	0	0	1.42204	0.798481	1.08763	0	0	0	0	0	0.758347	0	0	0	0.202402	0.226533	0.139235	0	0	0	0	0.172522	0.167242	0	0	0	0	0	0	0	0	0
ACADM	76.7062	69.6231	71.71	138.624	129.561	117.605	98.1205	103.536	93.1736	94.7931	86.1155	79.0774	72.3337	59.1401	67.4929	109.624	102.876	98.5557	94.5217	92.4253	96.7683	75.6822	70.5909	64.6938	75.5119	72.9768	75.0917	89.1185	74.787	71.0741	97.695	101.82	108.66	76.0176	74.5927	74.1668
RABGGTB	12.7844	9.0727	23.7209	23.6091	29.7305	33.3641	71.6707	50.5705	56.1942	33.3739	39.638	21.242	26.2033	33.7944	51.1884	38.0695	58.3128	94.8841	99.3794	91.9723	52.0739	51.7826	47.6189	34.4919	33.4233	16.2171	17.8949	84.8353	27.3986	16.1276	50.5658	29.5175	43.0038	19.5745	13.8666	36.3196
MSH4	3.81623	3.55019	4.74417	203.07	227.642	227.51	7.96341	5.05705	5.80069	202.908	176.583	160.475	3.45193	3.30597	3.41256	4.58501	3.64455	5.99064	3.03603	4.98372	4.45552	8.56404	10.5288	14.4145	8.66531	3.968	5.68623	4.00688	7.68839	7.68876	10.4732	8.79561	9.46792	4.37101	5.41913	3.22464
ASB17	0	0	0	3.8285	4.37213	2.4155	0	0.26616	0	4.06657	2.79798	2.14205	0	0.36733	0	0	0	0	0.202402	0	0.139235	0	0	0.343203	0	0.172522	0.334484	0.276336	0	0	0.327287	0.298156	0.353941	0.380088	0.637544	0
ST6GALNAC3	59.5331	65.0868	60.9444	29.3519	24.3382	48.31	33.5601	32.4716	54.744	69.8328	63.2653	76.2213	87.7105	88.1592	60.6678	40.2925	43.0719	45.9927	46.3501	48.0249	67.1113	29.2771	25.1256	45.9892	55.175	53.6543	55.1899	65.4917	85.1314	82.326	53.1841	67.0851	78.9288	85.8999	74.5927	66.0203
ST6GALNAC5	276.867	332.929	331.545	100.02	111.344	170.595	87.8819	83.8405	139.942	114.285	102.592	131.736	94.4574	132.422	238.121	127.408	134.517	304.17	124.68	118.024	163.044	244.772	243.12	222.224	372.254	301.051	421.952	81.1047	93.7983	115.519	87.0582	114.194	105.474	132.651	140.1	169.548
RP4-564M11.2	0.572434	0.394465	0.364936	0.478563	0.728688	0.150969	0.284407	0.26616	0.725086	1.26204	0.777215	0.178504	0.470718	0.36733	0.758347	1.25046	0.496984	0.772986	1.01201	0.226533	0.27847	0.398327	0	0	1.2379	0.86261	0.501726	0.138168	0.978522	0.375061	0.327287	0.447234	1.32728	0.190044	0.159386	0.509154
PIGK	156.084	111.436	188.125	175.154	190.916	166.368	169.222	144.259	133.053	167.571	132.904	151.55	120.818	133.892	141.432	158.947	185.541	201.943	198.759	170.353	246.028	137.622	144.771	164.909	166.586	138.19	146.337	141.484	127.627	109.143	195.554	183.068	195.375	87.8003	94.0378	110.996
RP4-706A16.3	11.0671	8.87547	11.678	9.73078	8.59852	9.96394	12.7983	12.2434	18.1272	7.57223	8.08304	9.81774	8.31602	7.89759	10.996	8.61427	7.62042	9.46908	9.7153	9.96744	11.6957	11.1532	12.4431	10.8109	11.8485	11.0414	11.038	5.80306	7.40881	10.6893	8.67309	10.5845	4.51275	8.55198	6.69421	8.31618
AK5	33.9644	17.3565	60.5794	34.9351	43.7213	64.7656	151.874	120.304	123.627	62.6812	90.3124	56.7644	52.0928	53.9975	106.927	41.6819	54.8339	61.2592	93.3073	75.4354	54.7193	98.7852	57.4299	44.4448	45.2718	42.7854	40.3053	68.5314	38.8613	30.9426	44.02	35.3315	59.0196	42.9499	38.2527	55.6675
ZZZ3	42.3601	39.6438	53.8281	39.4017	43.7213	53.7449	36.4041	50.5705	57.6444	46.2747	43.5241	42.6625	69.0387	66.1194	55.7385	55.437	57.8158	42.321	45.7429	42.3616	55.9725	42.8202	48.8154	55.4273	45.095	51.9291	47.4968	55.9581	63.7437	57.7595	61.6935	57.6932	62.1166	52.8322	48.9315	46.333
USP33	87.2008	96.644	103.095	98.2649	95.0209	91.789	96.6985	98.2132	87.0104	85.1174	82.5403	87.4671	93.3591	83.5676	103.894	83.086	80.8427	89.6664	84.1992	77.7007	76.1615	91.4161	89.2556	88.3748	85.4152	95.0596	95.6625	99.3429	94.9166	85.1389	78.876	81.3966	91.7592	96.1623	101.529	92.666
FAM73A	14.5017	12.4257	13.3202	12.9212	11.3675	18.4182	12.7983	9.31561	17.4021	18.3697	16.6324	10.8888	17.1028	18.3665	13.6502	13.6161	15.4065	15.8462	11.9417	15.8573	19.4929	13.7423	14.3575	17.8466	14.5011	14.1468	13.5466	14.9222	18.3123	19.8783	15.7098	17.144	17.6086	15.0135	17.2137	12.2197
NEXN-AS1	1.52649	2.36679	2.73702	0.638084	1.31164	1.20775	1.13763	1.3308	0.725086	0.981585	0.777215	0.714017	2.35359	0.918325	0.379173	1.25046	1.32529	1.15948	0.809608	0.906131	0.55694	0.597491	0	1.71602	0.707372	0.86261	1.00345	1.51985	1.67747	1.87531	2.12736	1.49078	1.23879	1.90044	1.75325	1.18803
NEXN	30.7206	33.924	38.8657	16.5902	20.6947	12.6814	53.1842	60.9507	58.732	35.898	32.7985	30.7027	33.7348	34.8963	66.3554	21.2578	29.6534	23.5761	23.0738	27.1839	19.2144	47.401	49.0547	30.5451	32.8928	35.1945	26.257	24.3176	27.9578	25.1291	14.237	20.7219	14.3346	57.9634	70.1299	31.2281
FUBP1	45.7947	47.7303	60.7619	52.3229	63.9788	60.0856	74.5147	60.4184	64.5327	59.456	53.317	64.4401	59.4674	52.7119	59.5302	63.6344	53.8399	61.2592	62.3398	72.0374	52.3524	50.1892	37.808	50.4508	52.6992	55.207	62.2141	64.11	65.0018	53.0712	60.548	68.4268	62.3821	51.5019	54.3506	65.3414
DNAJB4	2.67136	2.16956	1.09481	3.50946	2.76901	3.77422	3.6973	5.05705	2.5378	3.08498	2.64253	3.9271	2.98121	3.30597	3.79173	2.22304	3.64455	1.93247	5.86966	4.75719	4.17705	2.98746	4.78582	5.14805	5.48213	3.968	4.18105	7.59925	6.84965	9.00147	5.89116	6.41036	6.37094	3.42079	2.39079	7.46759
GIPC2	18.5087	22.4845	24.8157	9.25222	11.5133	18.4182	12.2295	8.25097	14.8643	15.5651	15.8552	11.9598	22.7514	25.1621	14.0294	14.5887	16.2348	15.8462	11.3345	10.647	17.5436	20.713	16.2718	32.4327	26.7033	36.7472	26.926	24.8703	25.3018	23.4413	27.1648	24.1506	37.5177	23.1854	24.8642	14.7655
RP11-386I14.4	0.763245	0.591698	0.912341	0.797605	0.582951	0.301938	0.853222	2.12928	0.725086	0.280453	0.155443	0.535513	0.78453	0.183665	0.758347	0.833639	0.496984	1.73922	0.607206	0	0.696175	0.199164	0.478582	1.02961	0.176843	0.345044	0.167242	0.967177	0.838733	1.31271	0.49093	0.298156	0.442426	0.570132	0.318772	0.84859
RP11-183M13.1	1.52649	0.986163	1.45975	0.797605	1.02016	1.35872	0.284407	0.532321	1.45017	0.701132	0.932658	0.178504	1.56906	1.10199	3.03339	1.52834	0.993968	0.57974	1.41681	0	1.39235	0.597491	1.19646	0.686406	1.2379	1.20765	2.84312	0.414505	0.698944	1.68778	0.654573	1.78894	1.23879	1.52035	0.478158	0.169718
PTGFR	0	0.986163	1.45975	0.957126	1.45738	0.452906	0.284407	0.532321	1.81272	4.20679	1.0881	0.892522	0.470718	2.57131	1.51669	0.416819	1.32529	0.772986	0.809608	0.226533	0.83541	2.38996	1.43575	2.74562	1.41474	0.517566	0.836211	1.65802	1.39789	0.937654	0.654573	1.3417	3.09698	2.09048	1.43447	0.678872
IFI44L	0	0.197233	0.182468	0	0	0.150969	1.13763	0.26616	0.725086	1.12181	0	0.357009	0.313812	0.36733	0	0	0	0.193247	0	0.226533	0.139235	0.199164	0	0.343203	0	0	0.501726	0	0.559155	0.562592	0.327287	0.149078	0.17697	0.380088	0.159386	0.169718
ELTD1	2.28974	0.788931	1.82468	0.797605	1.02016	1.81163	0.568815	0	0.725086	0.140226	1.0881	0.892522	0.78453	0.918325	0.379173	0.27788	1.32529	1.15948	0	0.226533	0.696175	0	0.239291	1.37281	1.59159	1.38018	0.836211	0.690841	0.698944	0.375061	0.49093	0.149078	1.06182	1.90044	0.637544	0.169718
RP11-115A15.1	0.190811	0	0.364936	0.797605	0.728688	0.452906	0.284407	0.26616	1.08763	1.40226	0.466329	0.535513	0.78453	0.36733	0.379173	0	0	0.193247	0.202402	0	0	1.19498	0.957165	0.343203	0.176843	0.86261	0.836211	1.38168	1.39789	1.68778	0.49093	0.149078	0.265456	1.33031	0.318772	0.84859
RP5-887A10.1	0.763245	0.197233	0.364936	1.75473	1.74885	0.905813	0.284407	0.532321	1.45017	2.38385	1.86532	0.714017	0.470718	0.918325	1.51669	0.972579	1.32529	1.15948	0.607206	0.679598	0.55694	3.58495	2.6322	1.02961	1.59159	0.517566	1.00345	2.21069	2.37641	1.12518	0.49093	1.49078	1.15031	2.66062	3.18772	0.84859
RP3-445O10.1	0.572434	0.986163	0.912341	0.478563	1.1659	0.150969	0	0.532321	0.362543	0	0.621772	0	0.627624	0.183665	0.379173	1.11152	0.496984	0.386493	0.404804	0.226533	0.55694	0	0.239291	0.686406	0.530529	0.517566	0.501726	0.690841	0.279578	1.12518	0.49093	0.596312	0.530911	0.380088	0.318772	0.169718
RN7SKP247	0	0.394465	0.182468	1.27617	1.45738	1.81163	0	0.26616	0	2.24362	1.39899	0.535513	0.156906	1.28565	0.379173	1.11152	1.15963	1.35273	0.809608	0.453065	0.696175	1.79247	1.43575	5.83445	1.2379	0.86261	0.334484	0.276336	0.279578	0.562592	3.27287	1.78894	3.0085	3.42079	1.27509	1.8669
LPHN2	73.6532	70.8065	69.8853	55.3538	74.4719	100.394	91.8636	97.1485	94.6238	179.069	163.526	179.932	148.59	146.197	97.0684	104.622	112.815	108.218	99.5818	96.0498	97.743	75.6822	78.7268	58.6877	65.0782	72.6317	67.9003	183.487	173.618	178.154	81.8216	88.1051	89.1931	147.094	160.821	132.21
RP5-837I24.6	0.572434	1.1834	0.912341	0.638084	1.02016	1.05678	1.99085	1.3308	2.5378	0.701132	0.777215	0.357009	0.627624	0.36733	2.65421	1.25046	0.828306	0.772986	0.809608	2.26533	0.27847	1.39415	2.15362	0.858008	1.2379	1.20765	1.50518	0.552673	0.559155	1.31271	1.30915	0.149078	0.442426	0.570132	0.956316	0.678872
RP11-147G16.1	0.381623	0.788931	0.912341	1.27617	1.74885	2.11356	0.284407	0	0.725086	0.981585	0.777215	1.07103	0	0.550995	0	0.13894	0.828306	0.386493	0.202402	0.226533	0.27847	0	0.239291	1.20121	0	0.172522	0.167242	0.414505	0.279578	0.750123	0.818216	0	0.530911	1.33031	1.27509	0.678872
RP4-601K24.1	10.8762	10.0589	9.67081	39.4017	49.4051	75.7863	13.936	11.1787	22.1151	27.0637	24.8709	32.1308	28.2431	33.427	23.8879	71.2761	61.2947	53.7225	35.6228	38.9636	59.1749	22.1072	20.1005	29.5155	15.9159	12.4216	13.7139	11.6061	18.4521	24.7541	50.8931	52.6246	49.6402	12.3529	16.7355	16.2929
RP11-475O6.1	4.19785	5.12805	5.65651	4.46659	4.08065	7.85038	2.55967	3.19392	2.17526	5.60906	6.06228	3.9271	3.60884	4.59162	3.03339	3.61243	3.31323	2.70545	2.42882	0.679598	2.50623	2.1908	3.35008	3.08883	6.36635	5.17566	7.86038	11.1916	14.8176	11.0643	4.25472	3.27972	4.07032	6.27145	7.01299	6.27957
TTLL7	9.54057	8.48101	9.85328	5.90228	6.26672	11.0207	5.97255	8.25097	3.26289	14.4433	9.17114	13.0308	15.5337	10.6526	11.3752	6.39123	7.12344	5.60415	4.25044	8.60824	6.54404	8.96237	4.78582	9.95289	9.19583	7.93601	6.85693	22.9359	20.8285	18.1905	7.36395	7.4539	13.0073	13.6832	15.9386	13.4077
RP11-486G15.2	1.52649	0.394465	0.912341	1.11665	1.89459	3.77422	1.70644	1.86312	0.725086	1.12181	1.24354	1.24953	2.19668	2.20398	0.379173	2.0841	1.32529	0.772986	1.21441	0.679598	1.94929	0.796655	1.67504	1.02961	2.12212	1.5527	1.50518	1.93435	2.09683	3.75061	0.98186	2.38525	3.45092	1.90044	1.91263	1.35774
PRKACB	29.9574	35.1074	43.245	25.6829	31.4793	37.4403	28.1563	22.6236	27.1907	35.4773	29.3787	30.1672	42.2077	33.978	36.4007	32.6509	25.5118	27.6343	25.3003	29.9023	24.2269	21.908	20.3397	23.681	29.3559	28.1211	27.0932	37.7199	36.7645	36.381	28.3103	32.3499	26.2801	40.4794	37.4557	31.2281
SAMD13	9.54057	7.88931	11.1306	6.8594	6.26672	8.45425	3.12848	2.92776	3.62543	7.29177	5.90684	3.39158	7.21768	7.71393	6.06678	7.78063	8.94571	7.15012	3.84564	2.71839	6.68328	4.97909	8.37519	8.06527	11.3179	8.79862	11.3725	10.2244	10.4842	9.93913	5.89116	4.02511	4.95517	6.4615	3.98465	5.26126
RPF1	49.9926	55.0279	46.7118	51.0467	78.1154	38.9499	88.4507	85.7036	74.3214	71.7959	65.9079	76.2213	44.2475	40.2226	68.6304	61.2725	57.3188	68.7958	69.8287	80.4191	53.8839	70.7031	60.0621	46.1608	48.8087	50.7214	45.8243	69.9131	71.2923	61.3225	58.9116	58.1404	48.3129	71.4565	75.8678	69.4147
GNG5	54.572	47.3358	49.8138	63.0108	61.5013	56.9152	71.3862	66.2739	56.5567	54.4078	54.4051	53.1943	58.0552	43.5286	52.3259	53.3529	54.5026	46.7657	59.911	54.5944	38.1504	50.3884	50.2511	49.078	50.9308	61.2453	49.6709	61.7612	52.5606	48.3829	60.0571	60.9729	48.9323	50.9318	66.464	65.002
SPATA1	7.63245	6.11421	7.84613	6.22132	5.68377	10.7188	7.11018	8.25097	8.70104	7.29177	5.59595	6.42616	4.86409	8.99958	9.10016	4.30713	5.46682	5.21766	3.44083	5.66332	5.15169	7.96655	7.17873	8.58008	10.2569	12.0765	6.85693	7.59925	9.08627	9.7516	12.2732	11.0318	15.7504	7.7918	5.7379	6.10985
CTBS	1.7173	0.591698	0.364936	0.797605	1.1659	0.301938	1.42204	0	1.08763	1.40226	0.932658	0.892522	1.72597	1.65298	0.758347	0.694699	0.496984	1.93247	0.404804	0.679598	0.83541	1.59331	1.67504	1.71602	1.94527	1.03513	1.83966	1.38168	1.67747	0.750123	0.98186	1.04355	1.41576	2.47057	1.59386	1.18803
C1orf180	0.190811	0.394465	0.182468	0.638084	0.437213	1.20775	1.13763	0.798481	1.08763	0.560906	0.155443	0.714017	0.156906	0.550995	0	1.3894	1.32529	0.772986	0.809608	1.13266	0.417705	1.19498	0.239291	0.171602	0.353686	0.172522	0.501726	0.414505	0.139789	0.187531	0.818216	1.49078	0.796367	1.33031	0	0.339436
SSX2IP	20.226	21.1039	19.5241	29.5114	24.0467	24.7589	19.3397	17.0343	15.2268	27.9051	21.4511	26.5971	23.5359	20.5705	23.1296	29.4552	29.4877	25.7018	23.2762	22.8798	29.6571	37.6419	28.4756	42.214	26.8801	26.3959	27.2605	24.4558	22.9254	23.2538	32.2377	35.9278	26.4571	43.33	39.3684	43.7872
LPAR3	14.6925	15.5814	15.6923	7.49749	7.28688	7.69941	5.68815	6.38785	2.17526	6.31019	3.88608	2.14205	7.8453	6.97927	9.47934	10.6984	8.28306	5.60415	24.8954	28.7696	32.9987	3.98327	5.02511	10.4677	17.5075	19.84	19.4001	11.468	9.78522	7.87629	22.0918	20.1255	25.8377	7.60176	7.17237	11.0317
MCOLN2	4.77028	4.73358	7.66366	2.07377	2.47754	3.62325	1.13763	1.59696	1.45017	1.68272	2.95342	3.74859	4.55028	4.59162	1.13752	2.22304	2.31926	2.70545	2.42882	0.679598	3.89858	3.38578	3.35008	2.23082	6.54319	5.00314	9.03107	2.07252	1.95704	2.25037	1.47279	1.78894	4.86669	2.09048	2.07202	1.01831
WDR63	9.73138	9.0727	9.85328	3.98802	6.41246	5.88778	6.25696	6.92017	10.8763	4.90792	7.15038	5.53363	6.27624	8.99958	3.79173	7.64169	3.97587	3.28519	6.88167	10.8736	10.7211	6.97073	5.26441	7.03566	6.54319	4.48557	8.86383	5.6649	4.89261	7.68876	6.38209	10.4355	7.87518	4.18097	6.37544	4.41267
MCOLN3	0.572434	0.197233	0.182468	0.478563	0.437213	0.905813	1.42204	0.26616	0.362543	0	0	0.178504	0	0.183665	0.758347	0.555759	0.331323	0	2.22642	0.906131	0.55694	0.199164	0.717873	0.858008	0.353686	0.517566	0.334484	0.276336	0.419366	0	0.49093	0.447234	0.265456	0	0.159386	0.339436
SYDE2	18.6995	15.9758	17.5169	9.25222	12.8249	12.2285	18.2021	20.2282	16.3144	14.1629	12.4354	11.4243	16.4751	18.5502	21.6129	16.117	14.4125	14.6867	14.9777	15.1777	19.2144	11.9498	14.1182	17.3318	16.4464	18.9774	16.0552	22.3832	18.8715	19.6907	15.2188	14.4606	15.4849	21.475	18.3294	18.4993
C1orf52	46.9396	43.9829	46.7118	61.5751	61.9385	54.1978	61.432	57.4906	44.9554	53.5665	59.5347	62.655	44.8751	43.3449	51.1884	49.4626	51.5207	54.109	54.8509	60.9373	53.8839	46.6043	50.0118	40.1548	51.4613	55.207	48.6675	46.839	38.5817	42.757	46.311	44.8725	43.6232	43.7101	51.0035	49.3879
BCL10	14.8833	8.28377	22.0786	22.8115	20.2575	26.5705	32.9913	26.616	13.7766	19.4915	23.161	17.8504	16.1613	18.1828	28.438	20.1463	21.7016	22.0301	21.2522	23.1063	16.012	22.3063	23.9291	20.4206	18.038	19.1499	20.2363	22.6596	18.0328	14.4399	23.401	20.8709	19.2013	21.665	19.7639	23.9302
RP11-131L23.1	14.8833	19.1316	22.2611	11.1665	12.6792	19.9279	19.3397	15.9696	8.70104	19.4915	20.6739	19.1	17.8873	13.0402	18.2003	10.5594	17.3944	7.34337	29.3483	12.0062	12.2527	16.1323	14.8361	15.1009	13.7938	16.0445	22.5777	7.32291	14.6778	9.37654	14.237	11.0318	8.22912	9.88229	11.3164	12.05
DDAH1	48.2753	55.2252	49.9963	34.1375	36.1429	15.5498	17.9177	21.0267	39.5172	56.0906	46.0112	23.9196	42.9923	50.6915	46.2592	62.5229	58.4784	35.1709	17.2042	24.9186	25.2015	47.7993	52.6441	41.5276	62.6024	48.4787	42.3123	32.4695	28.3771	35.4433	17.1825	18.7838	15.4849	46.1807	44.7875	21.5542
CYR61	14.8833	5.91698	36.8586	22.8115	29.5847	8.15232	41.2391	38.5933	40.6048	13.7422	24.4046	14.2803	29.8121	41.692	56.1177	20.1463	20.8733	34.2046	28.9435	34.433	15.0374	35.252	26.322	15.1009	42.9728	20.7026	30.6053	15.8893	7.12923	8.81394	6.38209	5.96312	6.19396	11.7827	12.2727	20.5359
ZNHIT6	34.346	37.8687	37.406	34.4565	45.1787	45.2906	49.7713	52.9659	40.2423	43.33	43.3686	42.841	35.3039	35.631	39.8132	47.7953	41.4153	45.0264	48.5765	53.4617	44.9729	39.8327	31.8257	34.8351	39.6128	38.2999	40.3053	43.7993	38.7215	42.3819	38.6198	37.5677	36.4559	41.9997	46.5407	36.6591
COL24A1	6.86921	7.29761	9.67081	7.49749	8.01557	12.5304	4.55052	4.79089	6.16323	9.25494	6.52861	7.67569	7.37458	8.63225	2.65421	7.08593	8.78005	6.37714	8.09608	4.30412	10.0249	8.16571	12.4431	13.2133	7.07372	6.90088	7.5259	5.80306	8.8067	7.50123	14.4006	10.5845	11.1491	6.27145	9.085	6.619
ODF2L	30.5298	38.0659	39.2307	24.8853	30.8964	40.3087	23.8902	31.6731	37.3419	39.8243	27.8243	36.0579	34.6762	40.2226	35.2631	38.7642	37.6051	33.6249	24.2882	26.0513	33.5556	27.6838	24.4077	43.2436	41.3813	37.0922	34.7864	36.4764	36.4849	34.6932	26.3466	39.6548	39.8183	32.1174	29.4864	34.1133
CLCA2	0.381623	0	0.547404	0.159521	0.145738	1.05678	0	1.06464	0	1.12181	0	0.535513	0.156906	0.73466	0	0.13894	0.331323	0	0.404804	0	0.417705	0.597491	0.717873	0.686406	0.353686	0.172522	0.167242	0.276336	0.698944	0.937654	0.49093	0.74539	0.619396	0.570132	0.159386	0.339436
CLCA4	0.572434	0.591698	0.547404	1.43569	0.874426	1.05678	0.568815	0.532321	0.362543	1.54249	1.70987	1.24953	1.88287	1.83665	0.758347	1.25046	1.49095	1.15948	0.404804	0.226533	1.39235	1.59331	1.43575	1.02961	0.884215	0.517566	0.836211	0.276336	0.698944	2.62543	0.654573	1.04355	1.15031	1.14026	0.318772	0.678872
RP4-651E10.4	3.05298	2.95849	3.46689	4.78563	7.72409	10.2659	5.11933	3.19392	7.25086	6.45042	2.64253	3.9271	3.29503	3.30597	2.65421	5.14077	6.62645	4.25142	2.83363	4.30412	3.2024	4.3816	4.06795	6.34926	3.7137	3.62296	2.67587	2.90153	3.91409	3.00049	10.1459	8.79561	6.90185	4.18097	4.94097	3.90351
RP4-612B15.3	0.190811	0	0.547404	0.319042	0.874426	0.301938	0.568815	0.798481	0	0.841359	0.155443	0.714017	0.156906	0.36733	0.758347	0	0	0.57974	0.809608	0.453065	0.696175	1.19498	1.43575	0.858008	0.353686	0.172522	0.501726	0.276336	0	0.375061	0.49093	0.149078	0.530911	0.190044	0.956316	0.84859
SH3GLB1	41.0244	41.2216	44.7047	49.611	50.2795	53.5939	61.7164	60.6846	58.3695	51.7435	51.4517	41.2345	40.6387	43.8959	59.9094	43.905	42.5749	39.6155	40.8852	44.8535	32.8595	67.3173	56.712	48.5632	54.6445	43.303	42.814	44.4902	40.399	41.2568	42.5472	41.1455	37.6947	52.4521	52.9162	56.0069
2016-09-15	101.321	75.3429	103.642	123.31	111.781	118.209	141.919	120.571	123.627	126.064	148.759	126.56	98.3801	90.9142	119.819	133.243	135.842	145.515	138.645	138.185	105.122	137.025	143.335	121.494	123.613	97.1298	90.1435	126.7	92.68	82.326	97.0405	92.1302	92.821	115.547	119.54	119.312
HS2ST1	57.625	65.284	63.4989	52.6419	63.6873	95.2613	65.4137	80.9128	76.8592	85.8186	81.7631	77.1139	94.1436	86.6899	74.318	79.1957	85.1499	74.2067	69.8287	54.8209	77.2754	54.1725	57.1906	77.2207	58.0045	62.1079	48.1657	88.4276	107.218	95.2656	66.2755	73.6446	89.1046	110.416	101.688	99.1153
RP5-1052I5.2	5.91515	5.71975	4.74417	9.8903	5.39229	3.92519	6.82578	11.1787	11.2388	2.52408	6.99494	6.06915	3.29503	4.22429	10.6169	4.72395	3.31323	6.18389	6.27446	8.60824	4.17705	7.96655	5.74299	4.80484	5.83582	4.48557	9.36556	5.6649	3.63451	3.93814	5.89116	4.17419	3.27395	5.51128	4.14404	7.12816
LMO4	39.8796	37.0797	52.9158	52.8014	52.3198	52.0842	53.1842	39.3917	46.7681	46.4149	47.4101	44.6261	38.442	33.6107	40.9507	35.5686	32.6353	42.321	44.5284	42.8147	41.6313	55.5667	43.7903	53.1965	50.5771	45.2007	42.3123	32.1932	25.7211	23.6289	34.5287	35.1824	28.5807	34.398	39.3684	37.1682
RP4-544H6.2	0.763245	0.591698	0.364936	1.43569	0.728688	0.301938	0	0.532321	0.362543	0.420679	0.310886	0.535513	0.313812	0.183665	0	0.555759	0.331323	0.386493	1.01201	0.453065	0.27847	0.995818	0.957165	0.171602	0.176843	0.345044	0.501726	0.414505	0.419366	0.562592	1.1455	0.447234	0.442426	0.570132	0.637544	0.339436
RP11-76N22.2	5.91515	5.52252	8.75847	4.62611	3.93492	7.09553	3.12848	6.38785	5.0756	8.97449	9.48203	8.74671	12.2387	11.5709	7.58347	8.05851	8.44873	10.0488	2.83363	2.94492	5.5694	7.56822	7.17873	9.26648	7.95793	7.0734	8.69659	12.5733	11.4627	9.7516	8.83674	11.0318	11.3261	7.7918	8.28807	7.12816
PKN2	58.3883	59.5643	53.6456	40.5183	53.1942	68.5398	54.6062	55.6275	62.72	62.4008	53.1615	57.2999	77.9823	65.5684	50.4301	58.3547	58.8098	51.2103	51.2077	45.9861	65.3012	45.8076	40.2009	49.078	48.455	44.6832	46.4933	64.9391	81.9163	69.949	56.9479	62.4637	63.5324	58.3435	53.7131	60.9288
GTF2B	11.2579	8.67824	8.94094	11.1665	13.8451	13.2853	12.7983	16.7681	17.0395	13.3215	13.679	12.3168	11.1403	11.3872	12.8919	13.3382	11.762	12.1745	14.3705	13.1389	9.74645	12.149	10.5288	9.78129	10.9643	9.48871	11.3725	16.3038	13.4197	11.6269	13.9097	14.3115	14.5116	12.3529	10.8383	11.2014
CCBL2	69.6461	54.0418	61.4918	70.5083	72.8688	81.9761	66.5513	67.3386	58.732	73.7591	73.2137	83.897	65.9005	63.9154	73.5597	56.5485	56.6562	65.7038	75.6984	75.6619	60.428	58.5541	45.7046	57.4865	66.3161	69.5263	62.0468	67.8406	52.1412	61.5101	57.2751	62.0165	56.9845	48.4612	49.8878	62.6259
RBMXL1	0	0.394465	0.547404	0	0.437213	0.452906	0.284407	0.26616	0.725086	0	0.310886	1.07103	0	0.36733	0.758347	0.694699	0.331323	0.772986	0.607206	0.906131	0.27847	0.796655	0.717873	0.171602	0	0	0.167242	0.414505	0.279578	1.12518	0.49093	0.447234	0.0884852	0.570132	0.159386	0
GBP3	0.763245	0.197233	0.547404	0	0.291475	0.603875	0.853222	0	0	0.701132	0.466329	0.535513	0.313812	0.73466	0	0.27788	0.331323	0.386493	0.202402	0.679598	0.55694	0.398327	0.957165	0.858008	0.707372	0.517566	1.17069	0.552673	0.978522	0.375061	0.818216	0.894468	0.17697	0.570132	0.478158	0.339436
GBP1	0.190811	0.197233	0	0.638084	1.1659	0.452906	0.284407	0	0.362543	0.280453	0.777215	1.07103	0.627624	0	0	0.27788	0.165661	0.193247	0	0.453065	0	0.199164	0	0.343203	0.176843	0.172522	0.167242	0.552673	0	0.187531	0	0.149078	0.442426	0.380088	0.159386	0.169718
GBP1P1	0	0.986163	0.182468	2.87138	1.60311	2.26453	0.568815	1.3308	0.725086	1.40226	0.932658	2.49906	0.313812	1.46932	0.379173	1.25046	1.82227	2.12571	1.01201	1.81226	1.53158	1.99164	2.87149	2.57402	1.2379	1.89774	0.501726	2.90153	1.53768	0.750123	1.1455	2.23617	2.21213	0.95022	1.75325	1.52746
LRRC8B	30.9114	31.9517	27.7352	16.4307	20.549	22.7963	16.2112	18.3651	26.1031	33.9348	36.84	14.2803	18.2011	23.5091	27.3005	25.0092	24.0209	37.2966	21.2522	20.841	16.2905	17.3272	19.1433	30.0303	25.2885	38.6449	33.9501	28.3245	33.8289	21.3785	16.6916	14.6097	12.211	36.6785	36.4994	40.7323
RP5-1007M22.2	27.4768	18.1454	23.1735	23.4496	14.428	14.1911	28.4407	40.7225	16.677	16.126	18.3423	24.0981	25.7326	20.0195	27.6797	22.3693	23.6896	25.3153	20.0378	19.9349	22.5561	26.0904	27.9971	14.7577	26.5264	22.7729	19.4001	17.8237	15.237	18.1905	18.328	21.9145	16.1043	12.1628	16.5761	20.5359
RP11-413E1.4	0	0.197233	0.912341	0.478563	0.728688	0.603875	0	0.532321	0.725086	0.841359	0.310886	0.535513	0.941436	2.02031	0	0.555759	1.15963	1.15948	0.404804	0.226533	1.11388	0.199164	0.957165	0.343203	0.884215	1.38018	0.668968	0.690841	1.2581	2.4379	0.98186	0.74539	0.442426	0.380088	0.79693	0.509154
RP11-302M6.4	32.4379	45.758	35.7638	14.1974	23.4638	28.2312	20.4773	11.1787	22.4777	25.6614	28.4461	28.2037	39.8541	32.1414	22.3712	24.3145	31.807	22.0301	16.597	18.3491	33.1379	24.6963	21.5362	28.4859	25.6422	24.3256	31.2743	25.5611	25.3018	25.5042	26.3466	31.0082	27.6959	41.6196	29.9646	20.5359
RP5-943J3.2	0.381623	0.986163	0.182468	2.39281	0.728688	0.754844	1.13763	0.798481	1.08763	1.12181	0.621772	0.892522	0.156906	0.73466	0.758347	0.555759	0.662645	0.386493	1.82162	0.906131	0.974645	0.995818	0.957165	0.343203	0.884215	1.38018	0.836211	0.690841	0.559155	0.562592	0	1.04355	0.530911	0.760176	0.478158	1.01831
LRRC8D	42.7417	35.5019	47.2593	54.0776	47.9477	48.461	33.5601	39.6579	43.8677	43.8909	40.7261	39.271	52.0928	61.7114	34.1256	56.6874	47.5448	49.6644	65.1735	55.274	81.5917	34.2562	35.6544	31.7463	46.8634	42.2679	43.4829	44.9047	42.356	43.1321	44.8383	35.7787	46.4547	27.3663	34.7462	39.8837
ZNF326	63.731	68.0453	60.032	83.1104	80.5929	42.2713	96.6985	87.8329	74.6839	75.4418	75.8562	101.212	50.8376	46.6509	56.1177	71.6929	59.4724	70.7282	70.4359	73.8496	54.5801	68.3131	65.5658	47.7052	62.2487	69.0088	66.8968	62.5902	56.6145	48.9455	66.7664	65.1471	60.8778	90.4609	82.562	85.7076
RP4-665J23.1	1.33568	1.97233	1.64221	6.0618	4.37213	9.2091	2.27526	1.3308	2.5378	2.80453	4.04152	2.85607	4.23646	2.38764	1.89587	3.33456	3.31323	2.31896	2.63123	3.39799	7.10098	2.1908	1.91433	6.69246	2.29896	2.58783	2.67587	4.69772	3.35493	6.56357	8.01852	7.90114	9.91034	1.90044	2.86895	3.56408
RP4-665J23.2	3.62542	4.53635	3.28443	1.11665	1.60311	1.20775	0.284407	1.59696	0.362543	2.94475	4.35241	1.42803	0.156906	0.36733	1.51669	0.694699	0.331323	1.73922	1.21441	0.679598	0.417705	2.38996	1.67504	1.20121	3.18317	3.45044	2.67587	0.829009	0.698944	0.187531	0.327287	0.596312	0.796367	3.0407	4.14404	2.71549
ZNF644	112.579	104.336	126.998	59.3418	85.1108	86.8071	83.0469	98.2132	110.576	88.7633	81.6076	83.183	116.738	133.708	97.0684	72.8045	85.1499	80.0041	95.9386	89.2539	110.831	83.0513	88.5377	101.588	85.0615	82.983	89.6418	84.1444	110.433	89.2646	75.9305	78.1169	97.2452	91.9813	93.4002	98.9456
HFM1	19.8444	17.9482	22.8085	13.8783	17.0513	27.6273	10.5231	10.9126	15.2268	20.4731	12.5909	15.8869	16.632	15.9789	8.34182	15.4223	13.7499	12.3678	13.1561	11.5532	19.6321	10.954	13.4003	12.5269	16.0927	13.9743	19.9018	19.7581	21.5275	23.4413	21.6009	21.1691	31.4122	14.6334	17.2137	16.2929
CDC7	39.3071	37.277	54.0106	35.0946	33.3739	33.666	42.0923	42.3195	41.6925	44.7322	40.1043	37.1289	39.8541	50.3242	36.7798	40.7094	41.2497	46.5724	41.0876	42.5881	42.049	40.8286	41.1581	32.2611	50.7539	40.8877	45.4899	53.3329	49.625	35.4433	46.6383	44.5743	40.2608	38.769	41.281	45.145
TGFBR3	8.96813	9.46717	11.4955	8.45461	9.47295	10.5678	13.3671	14.3727	20.665	15.5651	19.5858	14.2803	15.2199	12.4892	13.2711	10.8373	10.768	7.72986	11.7393	10.8736	9.18951	7.96655	9.09306	5.83445	10.6106	12.4216	8.36211	16.0275	13.2799	11.2518	13.0915	12.0753	17.874	15.0135	12.7509	13.5774
BRDT	1.52649	1.77509	2.73702	1.11665	3.35197	2.4155	2.55967	2.6616	4.71306	4.34702	3.57519	2.49906	3.76575	2.57131	3.03339	0.694699	1.15963	2.12571	2.02402	2.94492	1.11388	0.796655	3.35008	1.88762	4.06739	3.45044	3.84657	2.34886	2.93557	2.81296	1.96372	2.38525	3.98183	3.23075	3.66588	3.90351
EPHX4	0.763245	0.986163	1.09481	0.797605	1.31164	1.66066	1.99085	0.798481	1.45017	2.52408	0.932658	1.42803	2.19668	1.65298	0.379173	0.833639	2.48492	0.966233	0.809608	1.58573	0.974645	1.19498	1.43575	1.71602	1.94527	0.517566	1.33794	1.65802	2.09683	2.25037	0.818216	1.3417	1.50425	2.28053	1.91263	1.52746
BTBD8	4.00704	7.10038	6.93379	4.14755	2.76901	8.60522	3.12848	0.798481	1.45017	2.80453	3.41975	4.46261	9.72818	9.91791	4.92926	4.44607	6.12947	4.44467	2.02402	1.81226	3.48087	3.18662	3.11078	5.49125	7.60425	8.6261	6.85693	6.77024	4.47324	7.50123	5.72751	4.7705	6.01699	5.89136	4.6222	5.77041
KIAA1107	3.62542	2.95849	4.5617	1.27617	1.89459	2.86841	0.568815	1.06464	1.08763	1.26204	1.70987	3.39158	3.29503	3.1223	1.13752	2.36198	0.828306	1.73922	0.809608	2.49186	2.08852	2.58913	1.19646	2.57402	4.9516	3.79548	3.67933	2.6252	2.09683	2.81296	3.76379	2.38525	4.60123	0.570132	1.59386	1.69718
C1orf146	1.7173	1.57786	2.73702	2.39281	1.45738	1.20775	2.84407	1.86312	1.08763	2.1034	1.55443	1.78504	2.19668	2.57131	1.13752	2.7788	1.98794	1.73922	1.21441	1.81226	1.94929	2.1908	2.87149	2.74562	2.29896	1.89774	1.50518	2.21069	2.09683	2.25037	1.80008	3.27972	3.18547	3.42079	3.34711	1.69718
GLMN	34.1552	36.8825	42.88	24.2472	35.1228	35.4777	35.2665	35.9317	39.8798	37.4405	31.2441	38.3784	50.6807	55.0995	32.9881	39.5978	44.2316	35.9439	39.266	37.3779	46.0868	24.6963	25.6042	31.2315	30.9475	31.744	37.7967	47.3917	54.2381	46.5076	39.929	38.4621	44.5081	32.6876	30.6021	38.6957
RPAP2	44.2682	45.9552	48.1716	42.5921	44.45	42.5732	48.9181	65.2093	57.2818	61.4192	45.0785	49.8027	46.9149	45.9162	51.5676	52.7971	58.9754	38.8426	63.7566	63.6557	53.7447	47.401	49.7726	37.4091	37.4907	44.8557	44.6536	55.6818	63.1846	42.1944	47.1293	45.0216	45.3044	57.7734	54.1913	46.1633
GFI1	0	0.591698	0.182468	1.11665	0.874426	0.452906	0.568815	0	0	0.701132	0.466329	0.714017	0.470718	1.28565	0.758347	0	0.828306	0	0.809608	1.13266	0.139235	0	0	0.514805	1.06106	0	0.334484	0.690841	0.559155	0	0.163643	0.298156	0.0884852	0	0.159386	0
EVI5	37.2082	42.6023	39.0482	36.0517	38.9119	73.0689	33.2757	36.9963	60.5447	41.7875	39.1717	38.3784	60.5657	54.7322	42.0883	47.5174	47.5448	35.9439	36.6348	30.1288	49.1499	26.8871	30.39	48.3916	40.6739	36.4021	37.7967	43.7993	54.2381	61.6976	43.8564	41.1455	48.3129	40.4794	41.7591	43.957
RPL5	1040.11	971.371	1065.61	1139.62	984.166	991.563	997.417	1040.42	874.092	862.252	874.367	883.953	856.393	802.249	728.771	1080.53	1126.99	1017.64	1145.6	1058.81	1327.05	745.47	841.348	1036.3	949.824	980.097	967.328	809.942	871.583	790.817	1010.17	1055.62	1213.57	670.095	719.947	780.533
FAM69A	11.8303	14.7925	18.7942	12.6022	12.0962	17.0595	11.6607	13.308	14.5017	14.7238	12.9018	9.99624	16.7889	13.4075	11.3752	13.894	15.0752	13.334	14.7753	11.3266	16.8474	14.7381	11.7253	15.6157	13.4401	17.2522	13.5466	12.8496	14.8176	12.002	12.2732	13.5661	15.4849	13.4931	16.2574	13.7472
MTF2	49.9926	41.8133	60.032	43.2302	51.4454	67.3321	40.9547	35.1332	44.5928	38.5623	39.4825	45.8756	88.1812	83.3839	44.7425	48.2121	51.355	52.9496	44.9332	53.0086	69.339	26.8871	27.9971	48.9064	56.5897	59.5201	64.221	59.8268	64.1631	58.1345	58.5843	63.06	63.8863	43.9002	41.4404	58.2133
TMED5	21.1801	19.1316	23.7209	31.7447	31.6251	36.0815	31.0004	36.464	39.8798	33.5141	27.9798	26.5971	19.2994	20.2031	25.0255	30.1499	33.7949	34.5911	40.0756	34.886	30.4925	30.472	33.5008	31.2315	23.3433	17.4247	20.4035	24.3176	19.9898	19.6907	21.6009	25.3433	24.4219	17.484	18.4888	23.0816
CCDC18	82.2397	85.4018	82.8405	47.2182	57.2749	55.5565	43.2299	59.6199	58.732	50.4815	43.2132	55.1578	62.7624	66.8541	48.9134	66.969	72.891	64.3511	60.7206	56.1801	97.186	46.0068	40.9188	49.2496	54.9982	62.1079	54.6882	51.5367	57.1736	63.7604	44.8383	56.7987	62.6475	49.0314	48.1346	44.1267
RP4-717I23.3	55.5261	54.4362	88.862	29.5114	31.7708	58.123	21.0461	19.962	21.7526	24.5396	26.2699	28.5607	85.3569	89.2612	30.3339	38.7642	36.4455	34.9776	25.5027	19.0287	55.694	29.4762	23.9291	53.5397	62.7793	57.4498	74.2555	53.4711	68.7761	75.5749	50.5658	56.2024	79.7252	27.3663	24.0673	28.3429
DR1	58.9607	45.758	52.7333	87.577	75.6378	95.2613	61.1476	63.6123	61.2698	68.4305	74.6127	66.4036	57.7414	55.0995	54.9802	72.2487	63.2826	78.0716	68.0071	65.2414	79.0855	67.1182	75.616	69.327	69.4993	60.7277	71.2451	59.2742	50.6036	60.3849	61.8572	62.3146	72.1154	60.8141	57.5384	57.7041
FNBP1L	112.197	104.336	137.763	93.6388	117.756	173.463	134.809	140.533	140.304	129.85	127.774	142.268	149.531	141.789	142.948	145.331	147.107	145.321	140.265	128.217	157.057	139.215	123.714	137.968	125.559	118.178	122.421	127.253	132.939	142.898	127.642	129.102	138.302	149.375	142.172	150.37
BCAR3	50.1834	49.5054	46.7118	56.4704	63.5416	55.4055	56.0282	76.9204	79.7595	36.3186	42.436	32.4878	51.4652	46.8346	91.76	72.8045	69.2464	64.7376	53.6365	56.6332	50.5423	82.0554	96.6736	58.6877	48.6318	47.616	49.8381	41.1741	44.0335	39.7565	54.9841	49.7921	46.8972	62.9046	60.5667	50.4062
DNTTIP2	70.6002	70.2148	78.2788	54.5562	75.9293	44.2339	77.9276	76.388	68.8832	74.8809	76.0117	84.0755	40.3249	52.1609	58.3927	65.9964	58.9754	64.9308	64.5662	72.4904	55.694	67.1182	62.2157	46.8472	62.0719	51.7566	57.1968	65.3536	67.6578	64.323	45.8201	57.3951	50.0826	74.6873	86.5466	67.5478
GCLM	29.0033	28.2043	32.8443	55.9919	59.0237	43.0261	70.2486	71.331	62.3574	53.1458	55.6486	47.1251	28.2431	20.3868	44.7425	44.1829	47.5448	49.6644	54.8509	51.876	43.5805	62.9357	56.4727	37.4091	30.0633	32.2616	30.1036	39.6543	33.5493	21.3785	26.3466	24.896	22.8292	41.4296	44.3093	43.957
ABCA4	0.190811	0.197233	0.912341	1.59521	0.728688	1.50969	1.42204	2.12928	1.08763	1.12181	0.932658	1.24953	1.88287	2.75497	3.03339	0.972579	1.49095	0.57974	0.809608	2.03879	1.39235	1.59331	3.11078	1.20121	1.2379	0.86261	0.501726	0.690841	0.559155	1.68778	1.47279	0.894468	1.15031	1.7104	2.2314	1.01831
ARHGAP29	16.219	13.6091	9.30588	22.4925	24.3382	16.6066	28.7251	33.8024	39.8798	23.1374	22.0729	10.5318	18.358	19.8358	43.2258	27.2322	21.2046	25.5085	27.5267	28.3166	24.3661	28.2812	39.2437	15.2725	16.9769	15.3545	13.3794	12.7115	10.624	12.1895	16.2007	17.2931	11.1491	28.8867	27.5738	16.6324
ABCD3	25.1871	20.9067	25.728	49.292	52.3198	55.7075	56.8815	53.4982	56.9193	48.7988	46.1666	48.1962	30.4398	37.4677	43.9841	43.3492	44.2316	45.0264	52.8269	56.8597	40.2389	51.7826	54.3191	44.788	28.6486	24.6706	20.738	42.8321	40.1194	40.5066	39.2744	44.7234	39.022	37.6287	42.3967	51.0851
F3	7.63245	4.14189	11.313	22.652	21.5692	12.8323	45.5052	34.3347	40.6048	12.9008	15.8552	7.14017	12.3956	11.2036	22.3712	11.532	12.5903	13.9138	12.5489	10.194	7.37945	20.9122	19.8612	17.5034	13.2632	7.41844	8.19486	5.25039	2.37641	1.87531	7.85488	7.30483	3.27395	6.4615	5.41913	6.10985
LINC01057	8.77732	11.834	14.2325	10.2093	9.76442	19.7769	6.82578	9.04945	11.6014	10.6572	10.1038	8.92522	13.8077	16.3462	10.996	12.9214	10.768	11.2083	7.08407	7.92864	16.012	8.56404	8.85377	15.7873	13.4401	11.7315	10.369	8.98093	11.0433	12.7521	15.2188	13.417	11.3261	8.55198	7.80992	6.95844
SLC44A3	7.44164	8.48101	6.93379	3.34994	4.08065	5.28391	3.6973	4.52473	6.52578	5.88951	2.79798	4.64111	11.1403	8.26492	4.55008	4.86289	2.31926	3.86493	3.84564	2.49186	4.73399	3.98327	2.39291	8.23687	6.54319	5.86575	6.52244	3.73054	4.05388	5.25086	5.56387	3.27972	4.51275	3.99092	2.55018	3.22464
CNN3	115.25	47.7303	139.953	250.129	247.754	220.867	310.857	291.179	337.165	251.706	341.198	285.964	255.757	256.764	233.571	240.783	248.658	263.975	255.229	262.778	178.082	259.311	247.906	180.696	221.938	182.183	202.53	310.878	222.404	194.657	191.463	158.917	199.269	286.776	236.848	294.461
RP4-639F20.1	18.1271	15.3842	19.5241	12.9212	14.5738	20.6827	23.6058	15.1711	9.78867	14.864	17.0987	19.1	18.6718	23.6928	13.6502	14.4497	11.762	14.6867	15.585	11.7797	14.0627	14.5389	12.2038	15.2725	19.099	18.6324	22.7449	14.2313	13.0004	17.8154	17.1825	13.417	16.9007	15.2035	14.026	13.7472
ALG14	8.20489	10.2561	10.4007	9.25222	9.47295	10.8698	16.4956	14.3727	8.70104	11.6388	13.3681	8.3897	10.8265	11.3872	11.7544	10.2815	11.4306	10.6286	12.7513	12.6858	8.7718	7.16989	10.5288	4.97644	8.48846	8.28105	7.5259	10.0863	10.7637	7.87629	10.4732	10.7336	9.5564	12.1628	12.9103	9.84364
TMEM56	1.7173	1.1834	1.09481	1.27617	0.291475	0.603875	0.284407	1.06464	1.81272	1.40226	0.310886	0.178504	1.72597	1.28565	0.379173	0.694699	0.828306	0.386493	1.01201	0.453065	0.83541	0.398327	0.239291	0.858008	1.59159	0.517566	0.836211	0.414505	0.419366	0.562592	0.818216	0.447234	0.619396	0.380088	0.637544	0.509154
RP11-57H12.6	6.10596	6.70591	8.39353	5.90228	9.03573	8.45425	5.11933	6.38785	11.2388	5.3286	4.81874	4.81962	10.5127	12.3056	9.10016	3.89031	7.2891	5.60415	5.46485	5.66332	6.68328	4.97909	8.37519	6.17765	9.54952	8.28105	6.85693	8.01376	5.73134	7.87629	5.23658	5.96312	5.22063	4.56106	3.82527	5.26126
RP11-57H12.2	1.90811	1.38063	2.37209	0.159521	0.728688	0.905813	1.13763	1.86312	2.5378	0.420679	0.932658	0.357009	4.39337	5.32628	0.758347	1.11152	1.65661	1.15948	0.404804	0.906131	1.94929	0.995818	1.43575	1.20121	1.59159	1.72522	1.50518	1.65802	2.09683	2.06284	1.30915	2.38525	0.884852	0.95022	0.637544	0.84859
RP11-57H12.3	2.28974	2.16956	2.00715	1.11665	1.60311	2.86841	1.99085	1.3308	1.81272	0.841359	1.70987	1.42803	2.19668	3.30597	1.51669	1.3894	2.81624	1.93247	1.21441	1.58573	2.08852	0.995818	1.19646	2.74562	2.4758	2.41531	1.83966	2.34886	1.53768	0.750123	1.1455	1.49078	0.707882	1.33031	0.79693	0.84859
RWDD3	2.86217	3.35296	6.20392	3.50946	4.08065	7.85038	5.40374	6.92017	4.35052	7.432	5.12962	6.06915	9.41436	3.48963	4.17091	4.58501	3.64455	6.57038	8.50088	1.81226	3.2024	2.78829	4.54653	3.94683	6.01266	5.00314	5.68623	6.49391	6.15071	4.50074	4.25472	2.38525	2.92001	4.37101	4.14404	3.22464
RP11-57H12.5	9.92219	6.31145	10.2182	17.8663	17.6343	17.3614	15.9268	16.5019	13.4141	15.0042	16.9433	13.9233	12.5525	18.7338	16.6836	9.72579	11.762	13.7205	16.7994	15.1777	11.6957	17.9247	13.6396	17.675	15.3853	9.66123	13.3794	14.6458	9.78522	5.62592	12.2732	10.7336	13.3613	7.60176	7.49114	14.2563
RP11-14O19.2	0	0	0	0.797605	1.1659	1.35872	0	0.532321	0	0	0.155443	0	0.313812	0	0	0.416819	0	0.193247	0.202402	0	0.55694	0.398327	0	0.171602	0	0	0.167242	0	0.419366	0.187531	0.163643	0	0.0884852	0.190044	0.159386	0.339436
RP11-286B14.1	1.14487	1.57786	2.00715	6.54036	10.9303	7.39747	2.27526	0.532321	1.81272	4.06657	2.95342	2.32056	2.82431	4.22429	1.51669	3.05668	3.31323	2.31896	1.21441	1.3592	0.55694	2.58913	2.87149	1.37281	2.29896	2.93287	1.67242	3.86871	2.65599	5.81345	2.29101	2.83248	4.07032	2.66062	1.91263	3.56408
RP5-898J17.1	1.33568	2.16956	2.91949	0.797605	3.06049	5.13294	1.99085	2.39544	1.08763	2.6643	2.33165	1.07103	1.56906	2.38764	1.89587	2.50092	5.30116	1.35273	0.809608	0.679598	2.64546	2.58913	4.78582	2.74562	2.29896	1.72522	2.17415	0.967177	1.2581	2.06284	2.78194	2.53433	4.51275	2.28053	1.59386	2.88521
RP11-122C9.1	4.96109	5.32528	7.48119	2.87138	2.76901	7.2465	9.38544	7.18633	14.1392	6.16996	3.41975	6.06915	3.29503	4.22429	10.2377	2.22304	2.81624	5.4109	4.25044	4.07759	6.12634	7.16989	4.78582	7.20726	4.77476	3.62296	6.52244	3.17787	2.09683	5.25086	3.43651	4.17419	2.65456	4.56106	2.70956	3.05492
PTBP2	179.935	187.371	174.622	98.4244	127.812	157.309	100.396	118.441	147.918	155.231	122.8	171.721	200.369	204.786	160.011	157.419	142.966	158.269	118	117.344	184.069	104.163	98.1094	123.896	154.914	180.113	170.42	154.058	180.747	150.212	133.206	157.277	181.306	172.94	155.083	161.402
DPYD	7.06002	10.0589	8.21107	7.01892	4.22639	6.64263	13.936	14.6388	17.4021	13.0411	13.8344	7.31868	12.0818	10.2852	16.3045	5.83547	3.81021	5.7974	9.7153	7.02251	6.12634	6.5724	8.37519	8.06527	8.31162	11.3864	9.36556	4.42138	9.08627	11.2518	5.89116	6.26128	10.6182	11.0226	12.4321	4.58239
DPYD-AS1	3.05298	0.986163	0.912341	0.797605	1.89459	1.96259	0.568815	1.59696	1.08763	1.12181	0.466329	3.9271	1.25525	1.10199	2.27504	1.11152	2.48492	2.12571	0.404804	1.81226	1.53158	1.79247	1.19646	1.20121	2.12212	0.690088	1.00345	1.65802	1.11831	0.937654	2.29101	1.3417	0.973337	1.14026	0.956316	1.69718
MIR137HG	0.381623	0.591698	0.364936	0.159521	0.291475	0.150969	0	0.532321	1.08763	2.80453	0.466329	0.357009	1.09834	0.183665	0.758347	0	0	0.57974	0.404804	0	0.27847	0.398327	0.717873	0.343203	0.176843	0.517566	0.334484	0.276336	0.698944	0	0.327287	0.298156	0.530911	0.380088	0.478158	0.509154
RP5-1070A16.1	1.14487	1.1834	0.364936	1.43569	1.31164	0.150969	0.568815	0.26616	1.08763	2.24362	2.33165	0.714017	1.72597	3.48963	0.379173	0.833639	1.49095	0.57974	0.202402	0.226533	0.696175	0.398327	0.717873	0.171602	0.530529	0.86261	0.668968	0.138168	0.698944	0.562592	0.327287	0.298156	0.619396	1.33031	1.27509	0.339436
SNX7	30.9114	24.8513	35.7638	33.1804	30.022	47.1023	36.1197	31.4069	30.4536	40.6657	44.1458	35.8794	32.3226	33.0597	39.0549	30.8446	36.1142	34.7844	30.9675	28.5431	23.3915	47.9984	44.9867	42.5572	45.6255	38.6449	33.7829	29.1535	25.3018	28.1296	28.9649	25.0451	27.2534	35.5382	28.6895	38.0168
LPPR5	3.24379	3.35296	3.28443	0.159521	0.728688	1.35872	2.84407	1.86312	7.25086	2.38385	1.39899	1.78504	5.1779	4.77529	3.79173	0.13894	1.65661	1.93247	2.22642	1.3592	1.67082	1.99164	1.19646	1.20121	2.82949	2.07026	4.18105	1.65802	2.79578	1.87531	0.818216	0.74539	1.06182	2.09048	2.86895	2.20633
RP5-896L10.1	4.19785	3.15572	5.29158	6.38084	6.26672	7.85038	5.40374	3.46009	5.80069	4.62747	5.90684	5.53363	7.21768	5.69361	8.72099	2.50092	2.48492	1.93247	1.01201	1.58573	1.25311	7.36906	4.30724	8.92328	7.95793	8.79862	4.68278	2.90153	3.63451	3.75061	4.41837	4.32326	4.7782	3.0407	3.82527	6.44928
LPPR4	2.67136	1.77509	1.45975	0.797605	0.728688	0.301938	0.568815	1.06464	0.362543	1.54249	0.466329	0	0.941436	0.36733	0.379173	0.555759	0.828306	0.57974	0.809608	0.679598	0.55694	0.398327	2.15362	0.171602	2.65264	2.07026	1.83966	1.24351	0.978522	1.12518	0.654573	0.894468	0.707882	0.760176	0.956316	1.01831
RP11-413P11.1	2.09892	3.94465	4.19677	6.22132	6.12098	10.7188	3.12848	1.86312	4.35052	4.48725	3.57519	4.81962	3.29503	1.28565	1.89587	4.30713	4.80418	6.57038	2.83363	3.62452	4.73399	8.56404	7.89661	16.4737	4.24423	5.00314	3.1776	4.00688	3.63451	4.12568	3.60015	3.87603	4.7782	4.18097	3.66588	7.12816
PALMD	0.190811	0.591698	0.364936	0.159521	0.291475	0.150969	0.284407	0	1.81272	0.841359	0.466329	0.178504	0.313812	0.183665	1.89587	0.13894	0.496984	0.386493	0	0.226533	0.417705	0.398327	0.239291	0.686406	0.176843	0.345044	1.33794	0.138168	0	0	0.327287	0.447234	0.353941	0.380088	0.79693	0.339436
FRRS1	2.86217	2.95849	4.0143	1.27617	2.18606	3.62325	2.84407	3.72625	3.26289	2.6643	1.39899	1.78504	5.1779	4.40796	1.51669	2.91774	2.31926	2.51221	3.03603	3.17146	5.01246	2.58913	2.6322	3.43203	4.06739	4.83061	4.01381	4.69772	3.21514	4.50074	5.23658	4.32326	5.30911	2.09048	3.82527	2.37605
AGL	55.3353	43.7857	53.6456	65.5631	59.1695	83.3348	65.1293	58.5553	85.1977	40.3852	37.4618	43.198	76.7271	81.7309	70.9054	44.0439	44.7285	45.0264	35.0155	39.1901	34.8087	53.575	46.1832	45.9892	62.7793	53.3093	50.8416	40.4833	32.7106	32.8179	39.7653	41.8909	39.4644	31.5473	33.3117	43.6175
RP5-884G6.2	0.381623	1.1834	0.912341	0.159521	0.145738	0.754844	2.27526	1.3308	0.362543	0.140226	0.310886	0.178504	0.627624	0.918325	1.13752	0.27788	0	0.966233	0.202402	0.226533	0.27847	0.398327	0.239291	0	1.41474	1.5527	0.501726	0.276336	0.419366	0	0.163643	0.74539	0.0884852	0	0	0.339436
SLC35A3	40.2612	32.3462	39.7781	29.9899	31.7708	42.1203	54.6062	52.1674	54.0189	30.2889	32.9539	35.3439	41.4232	35.2637	56.876	32.5119	30.6473	35.3641	42.9092	37.1514	41.2136	28.6796	26.0827	28.8291	46.156	37.0922	39.8036	31.9169	26.8395	24.1915	27.8194	27.2813	32.4741	34.7781	26.9362	29.3612
RP4-714D9.5	0.572434	0.394465	0.547404	0.319042	0.728688	0.603875	0.853222	1.59696	1.08763	0.841359	0.621772	0.535513	0.470718	1.28565	0	0.555759	0.662645	0	0.202402	0.226533	0.696175	0.995818	0.717873	0.514805	0.707372	0.517566	0.167242	1.10535	0.419366	0.375061	0.327287	0.74539	0.707882	0.760176	0.478158	1.01831
HIAT1	7.44164	8.08654	4.92664	6.8594	8.16131	18.7201	10.2387	12.5095	9.06358	11.2181	13.8344	9.10372	13.8077	13.4075	10.2377	13.4772	14.0812	6.76363	9.51289	6.56945	9.32874	6.17407	6.93944	14.0713	6.1895	5.17566	9.36556	12.5733	14.2585	15.19	9.32767	13.5661	17.4316	13.113	16.2574	13.5774
RP4-714D9.2	14.12	11.2423	20.9838	14.995	21.5692	18.7201	31.5692	28.7453	30.0911	20.3328	19.2749	18.0289	11.9249	20.3868	21.9921	15.2834	19.7137	25.3153	24.2882	28.7696	19.9106	25.6921	22.7327	15.2725	19.099	18.6324	13.8811	15.4748	11.3229	12.7521	19.8008	16.3986	12.8304	16.7239	11.6352	16.6324
SASS6	27.4768	22.879	29.5598	21.6949	22.2979	21.7395	29.5784	17.8327	25.0155	27.4844	24.56	27.3112	28.0862	27.7334	23.8879	30.2889	24.6835	27.0545	28.9435	32.1676	33.2772	23.7005	16.7504	24.0242	22.4591	25.8783	24.5846	27.91	32.1514	24.9416	24.5465	28.7721	25.6607	23.3754	26.6175	27.1549
TRMT13	8.20489	9.26994	10.0357	11.645	14.2823	10.1149	11.3763	14.1065	10.1512	15.7054	14.9225	13.3878	8.00221	10.6526	14.7878	11.9488	8.78005	9.85557	13.3585	11.7797	10.5819	10.5557	8.1359	8.23687	13.2632	8.79862	7.02417	12.8496	10.4842	9.93913	12.6005	12.0753	13.4498	11.9728	9.72255	10.5225
LRRC39	6.48758	7.10038	9.12341	6.69988	7.57836	4.831	11.6607	11.9772	13.4141	9.5354	6.52861	4.46261	7.06077	3.1223	7.96264	5.97441	7.12344	4.05818	11.3345	7.70211	10.3034	6.77157	10.2895	5.49125	4.59792	6.72835	4.85002	7.73742	7.26902	6.75111	7.69123	6.41036	7.34427	6.27145	5.7379	6.95844
DBT	40.8336	40.0382	43.6099	33.0208	36.7259	34.2699	35.5509	33.5362	30.0911	26.5028	23.4719	26.9542	34.99	35.2637	30.3339	33.7624	31.31	31.3059	39.8732	42.8147	39.4035	31.2687	27.7578	37.2375	36.6065	40.0251	34.6191	29.9825	29.3557	31.1301	34.5287	36.226	32.9165	31.1672	25.3424	29.8704
RP11-305E17.6	1.14487	1.38063	0.364936	0.797605	1.1659	0.754844	0	1.06464	0	0.560906	0.621772	1.42803	0.313812	0.73466	0.379173	0.555759	1.32529	0.386493	0.202402	0.906131	0.55694	1.39415	0.239291	0.686406	0.353686	1.03513	0.668968	0.276336	0.559155	0.937654	0.49093	0.298156	0.707882	0.760176	0.318772	0.678872
RTCA	38.7347	35.6991	40.143	52.0038	45.3244	40.9125	49.2025	45.2473	40.2423	45.9943	47.2547	36.0579	39.8541	32.6924	44.7425	42.0988	43.9002	52.3698	46.1477	41.2289	44.6944	55.3675	49.7726	40.3264	47.0402	40.3701	39.3019	36.2001	32.1514	32.2553	36.1652	32.0518	31.0583	43.5201	42.5561	45.145
CDC14A	19.4628	23.0762	26.4579	22.8115	23.7552	33.5151	22.4682	30.3423	35.8918	29.728	31.8658	23.5626	32.4796	31.774	34.5048	32.0951	30.813	33.4317	30.3603	22.2002	27.847	22.5055	29.9114	25.5686	27.057	22.2553	22.9122	22.7978	27.818	28.8797	15.5461	13.8643	20.6171	33.0677	33.4711	29.8704
RP5-837M10.4	1.14487	1.57786	2.18962	1.91425	2.04033	1.35872	2.84407	2.6616	2.90035	0.701132	0.310886	0.714017	0.941436	0.73466	3.41256	0.972579	1.15963	2.51221	1.41681	0.906131	1.39235	0.995818	2.39291	1.54441	1.06106	1.03513	1.17069	1.38168	0.978522	1.50025	1.47279	3.4288	0.442426	2.66062	0.79693	1.18803
VCAM1	0	0.394465	0	0	0	0	0.568815	0.26616	0	0	0	0.178504	2.19668	2.93864	1.13752	0	0	0	0.404804	0	0	0	0.239291	0	0.884215	0.517566	0.501726	0	0.279578	0	0	0	0.17697	0.380088	0.159386	0.339436
EXTL2	50.1834	48.322	53.2807	52.8014	61.647	54.9526	50.9089	64.1447	54.3815	65.4857	63.5762	83.54	56.9569	50.6915	62.1845	68.3584	59.3067	63.9646	64.971	67.0537	57.0863	51.3842	50.0118	53.3681	47.2171	53.6543	43.3157	64.2482	60.249	58.8846	69.0575	62.7619	57.6039	54.9227	76.3459	61.6076
SLC30A7	20.226	20.7094	23.1735	24.0877	31.0421	30.9486	20.4773	28.213	34.4416	27.9051	26.5808	24.4551	28.4	28.2844	32.2297	29.8721	29.819	27.8275	33.1939	26.9574	30.6317	24.0988	27.7578	28.6575	26.5264	24.1531	20.5708	29.4298	27.119	20.2533	28.4739	23.7034	23.0062	27.7464	29.4864	28.1732
DPH5	50.1834	49.8999	45.4346	39.7207	37.8918	43.1771	38.6794	36.7301	31.5413	36.0382	35.1301	41.413	33.2641	36.5493	25.4046	42.9324	42.078	44.0602	38.254	38.284	43.7198	42.621	39.9616	39.1251	47.0402	46.7534	44.9881	47.8062	43.055	47.2577	38.7835	36.6732	41.1456	34.0179	33.6305	42.0901
RP11-421L21.3	6.10596	6.90314	9.85328	7.01892	3.06049	4.68003	4.55052	3.46009	3.98798	7.29177	5.59595	5.89064	6.43315	6.7956	4.92926	4.58501	4.63852	4.25142	4.65525	3.17146	6.68328	5.37742	2.87149	5.49125	6.1895	5.17566	7.02417	8.01376	5.45176	6.37604	6.0548	7.75206	6.37094	4.37101	4.78158	5.94013
RP11-157N3.1	0.763245	0	0.182468	0.159521	0.874426	0.603875	0	1.06464	0	0.280453	0.466329	0.535513	0.627624	1.28565	0.758347	0	0.662645	0.772986	0.404804	0	0.139235	0.199164	0.478582	0.686406	0.530529	0.690088	0	0.138168	0.978522	0.375061	0.49093	0.74539	1.15031	0.760176	0	0
RP11-556K13.1	15.8373	15.3842	15.6923	12.1236	8.30704	10.1149	16.2112	18.8974	20.665	7.85268	9.94836	8.2112	7.37458	12.3056	12.8919	6.66911	11.9276	17.3922	17.2042	16.5369	18.6575	18.3231	15.5539	11.3257	14.678	9.83375	18.2294	7.59925	7.40881	12.7521	22.2555	14.1624	9.20246	10.0723	8.76623	9.50421
OLFM3	3.81623	2.95849	2.73702	3.34994	2.91475	4.07616	2.84407	1.3308	2.17526	8.83426	8.39393	11.2458	3.60884	2.75497	4.55008	2.7788	1.82227	3.09195	2.83363	1.81226	1.25311	1.79247	1.43575	2.40242	3.36002	2.41531	2.34139	4.69772	5.59155	5.81345	2.78194	2.38525	3.45092	12.5429	9.88193	8.4859
RP11-202K23.1	2.09892	2.76126	2.18962	4.14755	6.26672	5.88778	1.70644	1.59696	1.81272	3.08498	3.2643	4.99812	1.56906	2.02031	1.51669	2.22304	2.31926	2.31896	1.01201	2.26533	3.06317	3.78411	4.06795	3.77523	1.59159	2.41531	2.50863	2.6252	2.23662	3.56308	0.98186	2.53433	3.53941	3.80088	2.55018	2.37605
RP5-936J12.1	0.572434	0.986163	0.364936	0.478563	0.582951	0.754844	0.568815	0.798481	0	0.560906	0.621772	0.714017	0.627624	0.918325	1.13752	0.416819	0.496984	0.57974	0.404804	0	0.417705	0.796655	0.717873	1.37281	1.06106	0.690088	0.501726	0.414505	0.279578	1.50025	0.49093	0.298156	1.32728	0.380088	0.478158	0.339436
COL11A1	39.4979	46.5469	46.5294	7.33796	9.18147	11.1717	11.3763	14.1065	15.2268	23.558	23.3165	22.1345	63.547	60.6094	42.4674	18.7569	18.3884	15.8462	8.09608	5.66332	13.645	34.2562	36.3723	65.7234	42.2655	55.7246	40.8071	90.2238	82.755	81.5759	20.9463	21.02	18.8473	43.5201	49.7284	31.0584
RP11-153F1.1	1.33568	0.986163	1.82468	1.59521	2.76901	2.11356	2.55967	1.3308	2.5378	1.96317	1.24354	1.07103	0.941436	2.38764	0.379173	0.972579	1.15963	1.93247	1.21441	1.3592	1.94929	2.58913	2.39291	0.686406	1.41474	1.20765	0.836211	0.276336	1.11831	3.18802	1.96372	1.3417	1.68122	2.28053	2.2314	1.69718
RNPC3	12.4027	8.48101	12.2254	12.4426	13.4079	23.5511	14.5048	14.3727	14.5017	15.0042	13.3681	16.4224	20.084	18.7338	9.85851	15.4223	14.5782	13.9138	11.1321	14.2716	15.0374	8.96237	11.9646	16.6453	13.6169	14.6644	16.7242	20.5871	21.6673	22.5037	14.7279	17.5912	20.3516	18.8144	14.1854	16.9718
AMY2B	3.24379	2.76126	3.10196	0.638084	1.02016	2.26453	1.13763	2.39544	1.45017	1.96317	2.02076	4.46261	1.25525	1.65298	2.27504	1.94516	1.65661	3.28519	2.22642	1.81226	1.11388	1.99164	2.6322	3.43203	2.65264	2.24278	3.1776	1.38168	2.09683	3.18802	1.63643	1.63986	5.75154	2.28053	2.70956	1.8669
RP11-24P14.1	0.763245	0.986163	0.364936	0.478563	0.437213	1.20775	1.13763	0.798481	0.725086	0.560906	0.466329	1.42803	1.25525	0.73466	1.13752	0.833639	0.496984	0.772986	0.809608	0.226533	1.25311	2.38996	0.957165	1.88762	0.530529	0.345044	0.836211	1.10535	1.81725	0.937654	2.12736	2.23617	0.707882	0.570132	0.956316	1.52746
PRMT6	22.7065	16.1731	15.5098	23.7686	24.7754	20.6827	28.4407	24.4868	21.39	25.8017	29.5342	30.1672	12.0818	15.6115	26.163	23.4808	27.3341	27.2478	22.0618	26.0513	18.5183	30.2729	28.2364	23.3378	20.1601	20.3576	20.738	25.6993	17.194	10.8768	20.6191	20.1255	12.9188	25.6559	21.8359	29.5309
NTNG1	6.29677	6.50868	7.48119	5.42371	8.30704	4.22713	6.82578	7.71865	12.3265	4.34702	2.95342	3.21308	5.1779	5.50995	6.06678	8.05851	9.44269	3.86493	7.28647	8.15518	5.84787	11.1532	16.0325	6.00605	9.01899	8.79862	7.02417	3.86871	5.17219	6.18851	3.60015	3.87603	6.45942	5.32123	6.8536	4.7521
VAV3	27.8585	27.0209	31.567	6.54036	4.51787	10.8698	5.40374	4.25857	6.16323	12.7606	11.9691	11.7813	14.4354	14.1422	19.3378	12.9214	16.7318	11.2083	12.9537	9.7409	9.05027	13.9415	14.1182	16.4737	17.5075	21.3927	21.0725	8.01376	7.82817	7.3137	6.21844	7.15575	6.99033	14.6334	16.098	12.2197
VAV3-AS1	0.190811	0.394465	0.364936	0.638084	0.291475	0.452906	0	0	1.45017	0.841359	1.24354	1.42803	0.313812	0.918325	0.758347	0.13894	0.331323	0	0.607206	0.453065	0.27847	0.597491	0.239291	0.171602	0.353686	0.690088	1.00345	0.276336	0	0.375061	0	0	0.884852	0.95022	0.956316	0.509154
SLC25A24	73.2715	49.3082	66.4184	73.8582	78.5526	61.4443	107.506	92.0915	86.6478	69.2719	71.3484	55.8719	61.0365	59.3238	84.5557	113.931	114.472	100.102	90.8785	93.7845	71.2883	148.377	140.942	95.7536	93.1962	82.638	70.9107	98.5139	63.8835	62.8228	97.3677	98.3915	77.4246	93.1216	84.3152	91.3083
SLC25A24P1	2.48055	0.986163	1.27728	2.07377	2.04033	2.11356	1.70644	0.532321	1.81272	0.981585	2.1762	1.07103	2.35359	1.83665	2.27504	1.25046	0.993968	1.54597	0.809608	1.58573	0.83541	2.58913	4.06795	2.05922	2.65264	2.41531	1.67242	2.6252	2.93557	1.31271	2.45465	1.63986	2.03516	6.65154	6.53483	3.56408
NBPF6	0.763245	0.394465	1.09481	0.478563	0.728688	0.754844	0.284407	0.532321	0.725086	0.420679	0.466329	0.357009	0.470718	0.183665	0	1.25046	0.331323	0.772986	0.202402	0.226533	0.417705	0.796655	0.717873	0.343203	1.2379	0.345044	0.501726	0.138168	0.279578	1.50025	0.98186	0.596312	2.47759	0.190044	0.956316	0.339436
SLC25A24P2	0.572434	0	0.547404	0.957126	0.291475	0.452906	0.568815	0	0.362543	0.981585	0.466329	0.357009	0.156906	0.36733	1.51669	0.972579	0.662645	0.772986	0.404804	0	0.55694	0.597491	0.239291	0.171602	1.06106	0.690088	0.501726	0.552673	0.419366	0.187531	0.49093	0	0.530911	0.190044	0.637544	0.678872
FAM102B	22.5157	20.315	26.0929	16.7497	18.0715	29.5899	8.81663	10.6464	15.5894	18.7903	12.7463	21.0635	19.1425	16.1625	9.85851	14.7276	12.7559	11.0151	12.9537	10.4205	21.5814	9.36069	10.5288	18.0182	19.2759	21.2202	24.2501	15.3367	16.3553	14.0648	16.528	19.5292	19.3783	9.88229	11.4758	14.5957
HENMT1	11.2579	10.2561	6.20392	5.90228	3.78918	2.56647	1.70644	1.86312	1.08763	7.432	7.9276	7.49718	5.64862	5.50995	5.6876	7.78063	3.47889	6.18389	1.01201	2.03879	0.417705	7.76738	8.37519	3.77523	7.95793	10.3513	10.8707	5.52673	3.63451	3.93814	0.654573	2.98156	1.68122	7.22167	7.01299	6.95844
PRPF38B	202.069	205.319	200.532	101.136	114.696	100.696	175.195	136.806	122.902	165.327	123.111	136.734	92.5746	122.505	131.952	107.956	133.026	160.008	165.97	176.695	179.195	135.033	114.142	148.264	135.462	150.784	153.696	84.1444	96.3145	87.9519	82.9671	100.926	82.8222	114.026	113.005	96.5695
FNDC7	0.763245	0.591698	0.364936	0.638084	1.1659	0.905813	0.568815	0.532321	0.725086	0.981585	1.55443	0.535513	0.470718	0.73466	1.13752	0.27788	0.993968	0	0.404804	1.13266	0.55694	0.199164	0.239291	0.686406	0.353686	1.20765	0.167242	0.276336	0.698944	1.12518	0.327287	0.149078	1.06182	0.95022	1.1157	0
STXBP3	7.06002	7.88931	13.6851	7.65701	10.7846	12.0775	9.38544	9.58177	14.5017	12.6204	12.1246	13.5663	9.25746	9.91791	6.82512	9.44791	9.44269	9.46908	14.1681	9.51437	9.74645	8.96237	8.1359	8.23687	10.6106	7.24592	6.85693	15.4748	11.6025	10.3142	9.16402	11.479	11.68	11.0226	9.88193	11.0317
AKNAD1	32.4379	39.4465	32.8443	31.5852	37.4546	37.4403	22.1838	24.2206	19.9399	32.9532	25.1818	17.6719	29.1845	33.2434	26.163	26.8154	27.6654	23.7693	20.8474	18.5757	32.7202	27.2854	26.8006	28.4859	40.1434	23.6355	38.9674	24.4558	26.2803	33.568	29.6194	23.4053	34.0668	16.5338	15.7792	21.8936
GPSM2	5.53353	4.14189	8.576	8.61413	4.95508	4.98197	5.68815	4.25857	6.16323	8.13313	3.57519	6.06915	5.64862	6.42827	8.72099	6.11335	3.31323	6.57038	5.46485	4.98372	3.89858	3.98327	5.02511	6.00605	7.4274	11.0414	8.69659	5.6649	5.31198	2.81296	5.07294	5.06865	3.53941	5.89136	4.78158	7.12816
CLCC1	20.4168	12.0312	25.5455	15.1545	18.2172	23.2492	16.78	8.25097	16.677	13.602	14.3008	17.8504	16.7889	18.5502	15.1669	14.1719	20.045	17.0057	19.2282	14.7246	9.60721	20.3147	15.5539	23.681	14.678	30.0188	24.0829	17.1329	13.9789	15.9401	21.6009	28.9211	19.5552	13.8732	16.4168	18.1598
WDR47	40.8336	35.6991	45.7995	48.6539	49.1136	50.8765	57.4503	62.2815	56.1942	51.6033	40.7261	31.7738	46.9149	45.1816	49.6717	53.075	50.5267	24.1558	60.923	56.1801	54.3016	30.6712	32.065	50.4508	47.5708	43.4755	39.1347	41.5886	46.6895	37.1311	64.8027	63.2091	74.0621	30.027	33.9492	32.4161
RP11-20O24.4	9.15894	7.49484	6.75132	8.61413	8.01557	8.15232	11.9451	14.3727	16.3144	5.60906	8.39393	6.06915	5.1779	7.3466	10.2377	6.25229	6.95777	9.27584	7.08407	6.79598	6.26557	8.96237	14.1182	11.4973	7.78109	5.34818	7.19141	4.55955	3.63451	10.8768	6.38209	7.75206	4.1588	6.4615	5.10035	6.95844
TAF13	37.399	28.5987	43.6099	60.4584	61.7928	54.8017	68.5422	62.8139	50.3935	52.4447	67.9286	46.5896	33.421	39.8553	62.1845	57.5211	58.9754	73.2404	74.8887	78.8334	44.1375	71.8981	54.7977	43.93	49.8697	46.4084	41.6433	47.668	35.2268	33.7555	37.4743	31.1573	33.0935	45.9907	50.366	43.7872
RP5-1065J22.8	1.14487	1.77509	1.45975	1.27617	1.60311	0.301938	1.70644	1.06464	0	1.40226	0.777215	1.78504	1.09834	0.183665	1.13752	0.555759	0.993968	0.966233	1.21441	1.13266	0.55694	1.39415	2.15362	1.20121	0.884215	1.20765	1.00345	2.07252	1.81725	0.937654	0.98186	0.447234	0.353941	1.90044	2.07202	1.52746
TMEM167B	20.6076	17.1592	15.6923	33.0208	28.4188	34.7228	23.3214	23.4221	24.2904	21.3144	28.1352	19.2785	28.4	23.5091	23.8879	24.4534	27.9968	26.4748	23.2762	27.637	28.4039	22.5055	23.9291	20.7638	17.8611	22.0828	24.4173	31.3642	23.3447	28.1296	29.2921	27.8776	26.7225	21.0949	20.7202	22.7422
SCARNA2	3.05298	1.97233	2.18962	0.478563	1.1659	1.50969	0.284407	1.06464	1.81272	0.560906	0.310886	0.357009	1.56906	0.36733	0	0.694699	0.331323	0.966233	0.404804	0.226533	1.67082	0.199164	0.239291	1.54441	0.884215	1.20765	1.33794	0.276336	0.419366	0.750123	1.63643	1.78894	2.21213	0.190044	0	0
C1orf194	0.190811	1.57786	0.182468	0.478563	0.145738	0.603875	1.13763	1.06464	1.45017	1.40226	0.777215	1.07103	0.470718	0.183665	0	0.27788	0	0.193247	0.202402	1.13266	0.974645	0.995818	0.239291	0.858008	0.707372	0.517566	0.501726	0.414505	0.698944	0.375061	0.327287	0.74539	0.442426	0.380088	0.478158	1.01831
KIAA1324	8.3957	9.26994	8.75847	5.10467	4.22639	5.13294	4.83492	5.05705	5.43815	6.45042	6.06228	7.49718	5.80552	6.7956	3.79173	7.08593	4.80418	4.44467	4.25044	3.85105	7.37945	5.77575	6.46086	4.46164	7.95793	7.76349	8.02762	6.77024	5.73134	4.31321	2.61829	6.26128	6.99033	6.27145	7.33176	5.94013
SARS	46.3672	63.7062	50.5437	104.167	93.4178	76.9941	68.8266	62.8139	67.0705	66.0466	56.1149	68.3672	59.9381	46.6509	39.434	64.607	66.2645	53.5293	67.1975	74.5292	118.35	52.5792	47.6189	62.8062	50.0466	61.5903	57.5313	57.2016	65.1416	49.6956	50.0748	54.5626	69.9918	36.6785	38.5714	37.1682
CELSR2	11.0671	11.4395	11.1306	23.4496	17.9257	27.3254	8.53222	8.51713	6.88832	23.9787	15.8552	28.3822	24.3204	19.4685	9.10016	12.0878	12.4246	14.88	9.51289	10.4205	9.18951	8.7632	8.85377	13.5565	15.3853	20.1851	18.8984	19.7581	20.549	28.3171	10.6368	14.3115	24.9528	15.7737	14.3447	20.3662
PSRC1	34.9185	34.9102	33.3917	64.1274	59.3152	112.925	29.0095	30.3423	30.4536	33.5141	38.5499	44.8046	41.737	35.08	37.159	49.0458	49.5327	45.2197	46.1477	47.3453	39.2643	31.667	38.5259	26.0834	38.7286	40.3701	37.295	37.5817	34.8074	38.8189	38.1289	32.9463	36.102	41.0495	42.5561	50.7457
MYBPHL	0.190811	0.394465	0.182468	0.159521	0.145738	0	0.568815	0.26616	0.362543	0.420679	0.466329	0.178504	0.470718	0.183665	1.13752	0.13894	0.165661	0.386493	0.202402	0	0.55694	0.597491	0	0.171602	0	0.172522	0.167242	0.414505	0.279578	0	0.818216	0.74539	0.707882	1.52035	0.318772	0
SORT1	36.0633	27.6126	38.1358	34.297	32.791	49.3668	25.0278	21.8252	26.8282	34.4957	28.6015	29.6317	29.6552	34.8963	28.8172	30.2889	28.9907	32.2722	24.0858	20.1614	23.9484	32.6628	35.1758	37.4091	31.1244	29.6738	29.1001	24.7321	25.3018	29.2548	20.7827	23.4053	27.5189	26.036	26.7769	33.6042
PSMA5	37.399	31.9517	35.0339	50.4086	48.6764	40.0067	45.2208	45.5134	53.2939	53.7067	48.6537	45.3401	33.8917	29.0191	39.434	48.3511	48.0418	43.6737	54.8509	49.8372	40.7958	42.4219	40.9188	35.5215	39.436	44.8557	33.4484	48.3589	41.6571	26.0668	33.3832	31.6045	29.2886	37.2486	46.0626	40.0534
SYPL2	4.57947	4.53635	4.92664	3.98802	3.35197	5.58585	3.12848	3.19392	3.26289	3.08498	4.04152	1.78504	1.09834	1.46932	1.89587	8.75321	12.0933	8.50285	4.65525	5.88985	5.29093	2.58913	2.6322	1.88762	3.00633	4.65809	6.52244	1.93435	1.2581	1.31271	1.96372	1.04355	2.65456	1.90044	2.2314	1.35774
ATXN7L2	1.52649	0.788931	3.28443	0.797605	1.74885	2.26453	1.70644	2.39544	0.725086	2.1034	1.39899	1.96355	1.72597	1.83665	2.65421	1.80622	2.1536	0.966233	0.607206	0.679598	0.974645	0.796655	1.43575	1.02961	2.4758	2.76035	2.50863	1.65802	1.2581	0.562592	0.49093	1.04355	2.12365	1.52035	1.59386	1.18803
CYB561D1	8.77732	5.52252	5.65651	6.8594	5.97524	6.49166	8.24781	6.12169	6.88832	5.60906	6.52861	7.49718	3.92265	5.32628	7.58347	3.19562	5.79814	5.21766	6.67927	7.24904	4.73399	2.58913	3.11078	6.17765	6.72003	8.28105	5.51899	6.0794	6.98944	7.12617	5.40023	4.02511	5.92851	5.89136	3.66588	6.619
AMIGO1	2.28974	1.38063	2.18962	0.159521	0.145738	0.301938	0.568815	0	0	0.701132	0.466329	0.892522	1.25525	2.02031	1.13752	0.27788	0.662645	0.57974	1.41681	1.13266	1.25311	0.796655	0	0	0.884215	1.20765	1.17069	0.552673	0.698944	0.937654	0	0.596312	0.265456	0.95022	1.43447	0.509154
GNAI3	97.123	85.4018	90.3217	132.881	122.565	83.4857	122.864	125.362	96.799	97.5976	105.39	97.4634	92.8884	87.2409	93.6559	109.901	112.981	99.1355	108.487	111.228	84.3764	99.781	100.024	77.5639	104.161	96.7848	109.711	101.415	95.336	77.8252	96.8768	101.075	83.4416	106.805	105.354	98.9456
GNAT2	1.7173	1.1834	2.18962	1.11665	2.04033	1.50969	3.41289	3.46009	5.80069	3.08498	3.2643	4.1056	2.5105	3.30597	3.41256	1.94516	1.15963	0.772986	2.22642	1.58573	1.81005	2.78829	1.91433	1.37281	1.94527	2.24278	2.34139	0.690841	0.978522	1.50025	3.10922	2.53433	2.30062	1.7104	3.02833	1.69718
AMPD2	24.233	22.6818	16.7871	25.3638	23.7552	21.2866	25.0278	24.7529	21.7526	25.2408	24.2491	20.885	20.7116	20.2031	20.4754	28.6216	27.1685	25.5085	23.681	24.9186	13.3666	20.713	23.2112	24.3674	20.8675	20.8752	17.0587	19.8962	18.7317	24.379	13.746	15.355	13.1843	27.5564	25.8205	26.9852
GSTM4	6.6784	8.28377	6.38639	4.78563	5.68377	7.69941	3.9817	4.52473	6.16323	1.96317	1.55443	3.39158	6.27624	3.1223	4.92926	5.69653	7.2891	5.7974	6.88167	5.66332	6.40481	3.18662	3.82866	4.46164	4.77476	3.968	3.67933	4.28321	3.63451	3.56308	7.85488	4.7705	5.48608	2.28053	2.2314	4.58239
GSTM2	1.7173	3.74742	1.64221	0.638084	1.60311	1.96259	1.42204	0.532321	0.725086	2.24362	0.932658	2.14205	4.23646	1.28565	0.758347	0.555759	0.331323	0.57974	0.809608	0.679598	0.696175	0.597491	0.478582	0.171602	1.2379	1.89774	0.668968	1.38168	0.978522	1.31271	2.29101	1.3417	3.18547	0.95022	0.956316	1.35774
GSTM1	1.90811	2.16956	1.64221	0.797605	0.728688	0.150969	0.853222	0.26616	2.17526	0.420679	0.932658	0.178504	1.41215	1.83665	1.13752	0.13894	0.662645	0	0.404804	0.453065	0.417705	0.199164	0.239291	0	0.353686	0.345044	0.501726	0.276336	0.279578	0.750123	0.49093	0.447234	1.06182	0.760176	0.79693	0.84859
AC000032.2	6.6784	6.70591	7.66366	1.27617	1.02016	3.92519	4.83492	3.72625	2.90035	1.26204	0.621772	1.60654	4.23646	4.40796	4.17091	1.80622	0.993968	1.35273	0.809608	1.58573	1.39235	0.995818	0.717873	1.37281	1.76843	2.41531	1.00345	1.10535	1.39789	3.93814	1.47279	2.53433	2.65456	1.14026	1.27509	0.84859
GSTM5	1.33568	0.986163	0.912341	0.159521	0.145738	0.603875	0.568815	0.532321	0.362543	0.701132	0.466329	0.535513	0.627624	0.183665	0.379173	0.27788	0.993968	0.966233	0.607206	0	0.27847	0.597491	0.717873	0.343203	0.530529	1.20765	0.668968	1.93435	1.11831	1.68778	0.327287	1.04355	1.15031	0.570132	0.478158	1.01831
RP4-735C1.4	3.62542	3.74742	3.28443	2.39281	2.18606	3.01938	4.26611	1.86312	1.81272	2.24362	3.10886	3.9271	3.92265	6.06094	1.89587	2.7788	1.65661	2.70545	2.02402	2.94492	2.22776	6.17407	7.17873	3.08883	3.00633	3.45044	2.34139	2.90153	5.17219	5.25086	4.09108	4.17419	3.36244	6.08141	4.30342	4.41267
GSTM3	0.954057	0.591698	0.547404	0.957126	1.45738	0.754844	0	0.798481	0	3.08498	0.932658	0	0.627624	0.918325	0.379173	1.3894	0.165661	0.772986	0.607206	1.13266	0.83541	3.38578	4.78582	2.91723	0.884215	0.690088	0.836211	1.10535	0.559155	1.68778	0.98186	1.04355	1.41576	2.09048	2.70956	2.03662
RP4-735C1.6	48.0845	54.8307	49.4489	58.7037	47.0733	30.0428	47.496	38.0609	26.4657	74.32	45.0785	43.5551	19.9271	20.7541	29.5755	57.2432	44.5629	51.0171	55.4582	51.876	55.1371	55.965	55.5155	62.2914	47.0402	51.239	39.1347	27.4955	29.775	14.4399	74.785	83.6328	46.9856	45.0404	35.3837	26.8154
CSF1	1.33568	1.57786	2.00715	1.43569	2.62328	1.66066	3.12848	2.6616	2.17526	2.52408	1.55443	1.24953	2.82431	2.20398	3.03339	3.19562	2.65058	1.35273	4.45284	2.03879	2.22776	1.19498	2.39291	3.26043	1.76843	1.5527	1.67242	2.48703	1.2581	3.18802	4.58201	2.08709	3.0085	2.66062	2.70956	1.8669
AHCYL1	179.935	178.298	169.513	178.823	190.625	208.337	181.167	170.875	152.268	127.045	137.412	163.153	159.103	170.074	138.019	158.947	147.936	179.14	158.683	179.867	166.804	156.543	149.557	184.815	183.032	176.662	184.97	157.512	144.961	221.286	190.317	204.833	164.229	135.121	129.74	172.264
STRIP1	87.3916	76.1318	83.9353	156.331	119.359	106.886	127.414	128.023	122.177	106.432	121.246	115.314	99.6353	108.362	111.477	103.51	106.52	116.528	132.371	118.93	121.691	105.955	108.638	101.931	95.672	102.305	93.4883	98.3758	88.2068	87.7644	78.2215	80.6512	87.8658	91.4112	95.4722	101.152
SLC6A17	0	0.197233	0	0.478563	1.02016	0.301938	0	0.26616	0	0.560906	0.310886	0	0.156906	0.183665	0	0.694699	1.15963	0.57974	1.41681	0.226533	0.27847	1.99164	2.39291	0.686406	0.176843	0	0	0.552673	0.139789	0	0.49093	0.298156	0.442426	0.190044	0.637544	0
KCNC4	9.92219	10.8478	13.5026	6.54036	5.97524	9.2091	2.55967	2.92776	3.26289	8.69404	10.2592	9.99624	15.2199	9.91791	6.82512	4.72395	7.62042	7.15012	5.06005	4.30412	6.96175	4.97909	6.70015	8.58008	12.2022	8.6261	12.2087	5.80306	7.5486	7.87629	6.54573	5.81404	7.52124	5.89136	5.25974	6.27957
RP5-1074L1.1	6.48758	3.94465	6.56885	5.90228	5.39229	5.88778	5.68815	9.31561	6.52578	9.39517	6.21772	7.67569	6.43315	7.3466	6.06678	5.55759	4.63852	4.83116	6.27446	7.47558	4.45552	8.7632	5.26441	7.20726	4.77476	6.90088	3.1776	5.38856	5.73134	5.25086	4.74565	4.02511	5.75154	5.32123	7.49114	5.26126
RBM15	0.572434	2.76126	1.45975	3.66898	2.18606	2.4155	1.99085	1.59696	2.17526	4.48725	2.33165	2.85607	2.03978	0.918325	1.89587	1.94516	2.1536	3.67168	2.42882	2.26533	1.81005	2.98746	3.11078	2.23082	2.29896	1.20765	2.17415	2.07252	3.49472	2.81296	3.10922	4.62142	3.36244	3.0407	2.55018	3.90351
SLC16A4	16.9822	15.3842	17.8819	15.7926	15.3025	18.4182	14.7892	13.8403	14.5017	17.2478	15.8552	20.7065	34.0486	26.2641	18.5795	20.702	20.7077	17.5854	17.2042	17.6695	21.5814	12.7465	11.2467	12.0121	17.6843	22.2553	22.7449	34.1275	31.0331	21.191	24.8738	20.4237	22.3868	17.8641	16.2574	21.7239
LAMTOR5-AS1	26.5228	23.8652	34.1215	28.0757	25.9413	19.9279	10.2387	26.3499	16.677	16.9674	31.0886	18.5645	23.6928	24.0601	19.3378	31.5393	26.8371	21.8369	26.7171	19.7083	24.5054	27.0863	11.486	19.391	24.5812	31.744	25.9225	19.0672	28.2373	25.5042	33.2196	30.8592	33.6244	28.1265	36.34	23.0816
LAMTOR5	20.4168	13.0174	16.7871	39.8802	25.3583	28.5331	34.4133	28.7453	30.8162	28.8866	15.8552	21.242	21.9668	16.1625	27.3005	19.7295	25.3462	27.441	17.0018	35.3391	13.3666	34.057	41.3974	22.4798	21.7517	21.9103	17.2259	22.2451	18.0328	17.0653	25.8556	24.2997	16.0158	22.2351	16.4168	25.7971
CYMP	0	0	0	0	0	0.150969	0.568815	0	0.362543	0.140226	0	0	2.03978	0.918325	0.379173	0	0	0	0	0	0	0.199164	0.239291	0.686406	0	0	0	0	0	0	0.49093	0	0	0	0.159386	0.169718
CD53	0.572434	0.197233	0	1.91425	1.45738	0.452906	0.284407	0.532321	1.08763	1.40226	1.86532	1.24953	0.941436	0.550995	2.27504	1.94516	1.65661	0.386493	1.01201	0.226533	0.55694	0.597491	0.717873	1.37281	1.2379	0.517566	0.501726	2.07252	1.2581	1.31271	3.10922	1.49078	0.973337	0.570132	0.79693	0.509154
RP11-96K19.4	0	0.394465	0.912341	0.957126	0.437213	0.905813	0.853222	0.26616	0.725086	0.560906	0.621772	0.535513	0.627624	0.183665	0.758347	0.972579	0.993968	0.386493	0.607206	0	0.974645	0.796655	0.239291	0.343203	1.06106	0.517566	0.668968	0.829009	0.279578	0.562592	0.98186	2.08709	0.353941	0.570132	0.637544	0.84859
RP11-96K19.2	11.6395	9.86163	10.5832	9.0927	7.43262	12.2285	13.3671	13.5742	6.16323	11.9192	9.48203	7.49718	9.41436	13.4075	12.5127	8.75321	10.271	5.99064	10.1201	15.1777	12.8096	10.5557	9.33235	11.8405	7.25056	10.3513	14.3828	10.2244	12.0218	10.8768	10.1459	13.5661	11.4146	6.84158	10.5195	8.65562
LRIF1	11.0671	13.4118	11.313	7.01892	10.3474	8.90716	12.5139	8.51713	11.9639	7.15155	7.9276	11.4243	12.7094	11.2036	11.7544	7.91957	13.0872	14.6867	14.1681	15.4042	13.3666	11.1532	8.61448	7.20726	10.9643	12.5941	11.2052	8.56643	6.70986	9.189	6.54573	8.49745	11.5916	7.7918	8.12869	6.44928
DRAM2	15.6465	14.9897	22.0786	19.7806	17.0513	32.7602	19.6241	20.2282	18.4897	17.6685	14.3008	16.9579	25.7326	25.3458	18.5795	22.5082	24.6835	25.5085	20.2402	21.2941	28.8216	18.5222	15.0753	25.397	25.8191	21.2202	19.7346	19.7581	20.9683	24.7541	25.3647	27.8776	30.7929	17.6741	17.0543	17.9901
CEPT1	15.8373	24.0624	15.8747	15.9521	25.0669	26.8724	15.358	19.4297	24.6529	20.3328	19.7413	29.0962	22.5945	28.1007	17.0628	28.3437	21.039	28.4072	20.0378	25.1451	29.3786	23.7005	21.5362	19.2194	16.4464	17.4247	19.0656	24.3176	26.1405	36.756	26.6739	24.0016	29.908	28.8867	27.7332	26.9852
RP5-1180E21.5	0.763245	0.986163	1.45975	0.957126	0.291475	0.452906	1.42204	1.06464	1.81272	1.40226	1.39899	1.24953	0.627624	0.550995	1.51669	0.27788	0.331323	1.15948	0.607206	1.58573	0.83541	0.995818	1.67504	1.02961	1.2379	0.86261	0.668968	0.690841	0.419366	0.187531	0.818216	0.447234	0.353941	1.14026	0.318772	0
DENND2D	1.14487	0.986163	0.729873	0.478563	1.1659	0.603875	0	0.26616	0.362543	0.560906	0.621772	1.07103	0.941436	0.550995	0.758347	0.972579	0.165661	1.15948	0.809608	0.906131	0.417705	0.597491	0.478582	0.171602	1.2379	1.89774	1.67242	0.414505	0.139789	0.937654	0.163643	0.298156	0.0884852	0.570132	2.07202	0.678872
CHI3L2	2.67136	1.57786	2.55455	1.27617	1.31164	0.754844	2.55967	1.86312	1.08763	1.82294	1.24354	0.892522	1.09834	0.73466	0	0.694699	1.65661	0.966233	0.607206	2.26533	0.974645	0.398327	0.478582	0.514805	0.353686	1.38018	1.00345	0.276336	1.53768	0.750123	1.1455	0.74539	0.707882	0.570132	0.79693	1.18803
CHIA	0.381623	0.394465	0.364936	0.638084	1.02016	0.754844	0	0.26616	0.725086	0.560906	0.310886	0.535513	0.470718	0.36733	0.379173	0.694699	0.993968	0.386493	0.202402	0.226533	0.55694	0.398327	1.19646	0.858008	0.176843	0.172522	0.334484	0.967177	0.279578	0.750123	0.818216	1.3417	0.530911	0.760176	0.159386	0.169718
PIFO	5.91515	4.73358	4.37924	10.8474	10.6388	13.2853	4.55052	4.25857	8.33849	5.60906	6.21772	4.1056	5.64862	5.32628	0	10.6984	14.5782	13.334	12.1441	10.4205	21.7207	21.908	25.1256	31.5747	5.48213	5.69322	6.02072	4.14505	3.21514	4.8758	4.41837	4.32326	4.42426	2.47057	2.86895	1.8669
CHIAP3	0.954057	0.197233	1.09481	0.797605	1.74885	1.20775	0.853222	1.06464	1.08763	0.560906	0.777215	0.357009	1.41215	0.918325	0.758347	1.66728	0.993968	1.54597	2.02402	0.453065	2.7847	1.99164	3.11078	2.05922	0.884215	0.517566	0.836211	0.967177	0.279578	0.937654	0.818216	0.596312	1.68122	0.190044	0.637544	0.169718
OVGP1	0.381623	0.197233	0.912341	0.319042	0.728688	1.81163	0.284407	0	0.725086	0	0.621772	0.178504	0.941436	0.73466	0	0.27788	0.331323	0	0	0.906131	0.417705	0	0	0.343203	0	0.690088	0.167242	0.829009	0.419366	1.68778	0.49093	0.149078	0.973337	0	0	0
RP11-552M11.8	0.190811	0.197233	0.364936	1.43569	1.60311	1.20775	0	0.798481	0.362543	0.280453	1.0881	1.96355	0.627624	0.36733	0	0.972579	0.993968	0.966233	1.21441	0.906131	0.27847	0.597491	0.239291	0.686406	0.176843	0.517566	0.668968	1.51985	0.559155	1.12518	0.818216	0.298156	1.06182	0.380088	0.478158	0.509154
RP11-552M11.4	88.7273	81.2599	68.973	196.211	158.563	56.7643	146.47	143.993	101.875	135.038	156.842	142.446	51.1514	56.2015	97.8268	144.636	137.002	126.77	142.289	135.467	100.806	183.828	150.753	93.5228	83.1162	95.9222	69.9072	108.048	106.938	48.5705	74.785	79.1605	36.8098	131.13	126.074	98.2667
WDR77	6.29677	15.3842	10.2182	23.1305	17.197	4.831	21.3306	13.0419	27.9158	44.3115	20.0522	13.2093	5.49171	6.24461	13.6502	13.0603	15.2408	12.3678	19.0258	15.8573	6.82251	12.7465	39.0045	11.1541	16.6232	11.0414	14.8845	9.53361	7.12923	7.50123	11.2914	9.83915	4.07032	4.7511	13.8666	13.9169
ATP5F1	182.416	137.668	175.534	250.767	250.086	183.729	247.719	263.233	241.091	219.314	229.745	235.626	112.502	143.81	205.133	233.697	257.438	265.907	288.018	290.415	214.561	299.144	304.139	211.756	206.729	176.662	181.458	210.43	169.284	177.967	246.283	259.247	162.282	195.365	197.798	209.093
ADORA3	4.00704	3.94465	4.0143	4.78563	2.76901	4.3781	5.40374	6.12169	4.71306	6.31019	4.66329	5.71214	4.70718	4.77529	4.55008	5.00183	4.47285	4.44467	3.84564	3.85105	4.03781	4.77993	3.58937	6.17765	5.65897	3.62296	3.34484	3.0397	4.89261	3.18802	5.89116	4.47234	4.7782	1.52035	3.66588	3.05492
RAP1A	19.8444	25.6403	24.2683	26.7995	24.0467	26.4195	15.358	15.1711	27.5533	30.4291	25.3372	18.3859	27.1447	23.8764	28.438	25.287	24.5179	19.1314	25.9075	14.4981	34.8087	24.298	25.3649	24.7106	18.3917	21.2202	21.7415	25.9756	31.7321	21.0034	22.5828	26.8341	28.4922	26.9862	21.3577	23.9302
FAM212B	16.219	14.5952	30.4722	7.49749	13.5536	22.4944	28.7251	26.3499	21.0275	27.9051	36.84	23.2056	21.9668	23.8764	28.438	19.5905	27.4998	24.3491	27.7291	26.2778	26.1762	27.6838	19.1433	26.7698	22.1054	18.9774	21.7415	33.713	17.0542	18.378	23.0737	20.4237	27.9613	18.2442	14.5041	20.7056
RP4-773A18.4	2.48055	1.57786	3.64936	4.30707	3.93492	7.39747	12.7983	7.98481	9.42612	3.50566	5.12962	5.35513	4.23646	6.24461	15.9253	3.75137	3.47889	9.27584	9.51289	8.15518	3.06317	5.37742	3.82866	4.11844	4.59792	1.89774	3.84657	5.38856	1.95704	2.81296	3.60015	0.894468	2.56607	2.28053	2.86895	3.05492
DDX20	16.7914	13.6091	14.9624	20.7377	22.4436	17.9653	29.294	23.156	17.7646	29.728	29.5342	25.5261	15.063	13.9585	18.5795	20.4242	27.9968	25.7018	25.3003	21.7471	18.936	34.057	26.0827	18.0182	21.0443	14.1468	18.5639	26.5283	19.9898	16.1276	18.9826	18.4857	16.9007	22.6152	26.1393	20.5359
KCND3	1.90811	1.38063	0.729873	1.75473	0.874426	1.35872	1.42204	0.798481	2.90035	2.94475	1.39899	1.60654	1.72597	1.28565	1.13752	1.11152	1.98794	1.93247	1.61922	1.81226	1.53158	0.995818	1.43575	2.05922	1.06106	1.20765	1.00345	1.51985	2.79578	1.31271	0.49093	2.53433	2.56607	2.85066	2.70956	1.8669
RP5-965F6.2	7.44164	6.31145	5.83898	5.58323	7.86983	6.03875	3.6973	4.79089	2.17526	8.41359	8.23848	4.81962	5.49171	5.50995	4.17091	4.58501	5.1355	4.05818	4.45284	3.85105	6.40481	9.55986	8.61448	11.6689	5.30529	5.17566	7.02417	8.29009	11.1831	8.06382	6.70937	9.39192	9.02549	6.27145	5.41913	5.77041
CTTNBP2NL	47.8936	53.6473	58.9372	34.4565	43.1383	47.1023	41.2391	42.3195	38.7921	48.7988	44.4567	46.7681	51.9359	50.8752	49.2926	47.3785	52.0176	49.2779	36.23	30.5819	48.0361	43.2185	37.0901	50.794	46.8634	53.4818	51.8451	46.5627	44.5926	49.6956	36.3288	39.2075	40.9687	46.1807	45.425	45.6541
WNT2B	6.29677	6.31145	3.28443	1.91425	3.06049	4.3781	3.6973	3.72625	3.98798	5.04815	5.12962	5.53363	7.8453	4.04063	3.79173	4.16819	4.63852	1.54597	2.83363	4.75719	3.34164	2.38996	4.78582	5.49125	4.59792	3.10539	3.67933	5.38856	8.52712	8.81394	7.03666	7.75206	6.90185	8.17189	5.41913	4.58239
ST7L	14.3108	16.3703	19.1592	16.7497	13.9908	19.475	15.6424	14.1065	15.5894	21.1742	21.2957	21.242	21.0254	17.2645	11.7544	16.9507	12.9216	16.8125	16.7994	13.8185	19.3537	13.344	12.2038	14.2429	15.5622	15.527	15.219	20.8634	21.9468	24.0039	18.0008	15.6532	23.3601	27.1763	25.6612	16.9718
CAPZA1	99.6035	87.5713	88.6795	111.505	121.254	92.5439	96.1297	92.3577	99.6994	106.853	110.209	112.458	89.4364	92.5672	108.444	100.731	101.053	91.9854	98.9746	100.127	93.4267	125.075	106.724	98.6709	96.2026	88.1587	88.6383	100.448	93.5187	93.5778	98.8405	106.889	86.4501	99.5831	99.6163	108.45
MOV10	20.226	25.443	24.4507	7.81653	3.93492	15.5498	13.0827	13.0419	15.9519	12.7606	13.8344	16.0654	36.2453	31.5904	27.6797	8.19745	7.12344	7.53662	8.90569	7.02251	11.4173	7.16989	9.09306	11.6689	29.7096	23.9805	28.9329	12.297	14.3982	16.6902	11.455	12.2244	15.3079	15.5836	19.4451	20.1964
RHOC	16.4098	22.2873	16.4221	11.326	13.5536	9.05813	31.0004	31.4069	35.1667	16.2663	14.6116	12.1383	25.5757	18.7338	21.2337	14.3108	10.271	12.7543	13.5609	15.4042	11.1388	13.344	15.7932	12.1837	16.8001	20.0125	16.7242	10.0863	12.8606	17.2528	11.946	12.3735	7.34427	26.7962	26.7769	18.1598
RP11-426L16.10	3.05298	5.71975	2.18962	1.27617	1.1659	1.96259	1.42204	1.59696	2.5378	2.1034	0.621772	1.42803	3.92265	3.30597	1.51669	1.3894	1.65661	2.8987	2.02402	2.94492	4.17705	0.597491	1.67504	0.858008	2.82949	2.93287	2.67587	0.967177	1.81725	3.37555	3.43651	3.27972	5.48608	3.0407	2.55018	3.22464
PPM1J	0.763245	0.788931	2.73702	1.11665	0.728688	1.35872	0	0.26616	0.362543	0	0.466329	1.07103	1.25525	0.918325	1.51669	0.555759	0.496984	0.193247	1.21441	1.13266	1.11388	0.398327	1.19646	0.686406	1.2379	0.517566	1.00345	1.10535	1.11831	0.375061	0	0.447234	2.56607	0.760176	1.27509	3.05492
RP11-426L16.8	55.7169	62.5228	38.5008	90.7674	83.9449	140.401	73.6615	66.8063	59.4571	55.2492	57.8248	57.6569	62.6055	55.2832	82.6598	65.9964	58.8098	75.5594	78.532	86.0824	76.0223	102.968	92.3664	130.589	93.5499	98.8551	73.5865	28.739	27.119	37.3186	98.186	88.7014	78.9288	67.4656	68.3766	84.3498
RP3-522D1.1	8.58651	8.08654	9.67081	6.38084	5.10082	6.49166	5.68815	3.19392	2.17526	8.41359	6.37317	6.24765	10.042	8.44859	4.92926	9.30897	9.44269	6.18389	4.45284	4.30412	7.37945	11.9498	11.0074	12.1837	12.0253	10.8689	10.7035	7.59925	11.1831	7.68876	7.03666	6.70851	4.7782	7.22167	6.21606	8.14646
SLC16A1	427.799	392.296	497.408	428.314	404.13	461.059	432.299	432.244	391.184	436.525	417.986	531.05	425.529	462.652	386.378	429.463	465.674	543.603	496.492	524.197	514.752	389.763	391.72	483.23	443.345	409.049	450.216	373.469	378.269	420.444	377.034	405.343	454.549	335.998	316.7	451.959
RP11-31F15.1	80.5224	77.118	70.7976	35.8922	36.4344	62.6521	51.7621	45.5134	48.5808	48.939	48.8091	55.6934	47.6994	45.7326	37.9173	44.7386	49.5327	58.5537	60.5182	60.7107	83.6802	43.4177	48.5761	55.2557	53.0529	58.6575	54.1864	54.7146	54.0983	61.6976	55.4751	58.4386	61.1433	46.7508	48.7721	51.5943
RP11-389O22.1	5.53353	9.46717	11.1306	6.0618	5.68377	15.3988	4.83492	6.65401	10.5138	8.27336	9.79291	8.3897	11.611	12.4892	6.82512	10.2815	9.77402	9.85557	7.89368	7.02251	13.2273	9.36069	7.17873	11.6689	11.1411	9.83375	7.5259	6.77024	11.8821	18.378	7.2003	8.79561	10.7952	9.69224	8.76623	10.6922
RP11-31F15.2	8.20489	7.88931	5.83898	3.50946	5.39229	4.22713	1.99085	1.59696	4.35052	5.74928	4.35241	4.2841	11.4541	8.44859	2.65421	5.27971	6.95777	4.83116	5.46485	8.83477	4.73399	2.58913	3.82866	3.77523	6.36635	6.72835	8.69659	6.90841	5.31198	6.18851	11.6187	8.79561	12.1225	6.84158	4.30342	4.41267
LRIG2	35.1093	34.1213	36.6761	26.7995	23.6095	39.7048	23.8902	23.156	23.5653	34.2152	31.3995	34.4513	52.8773	54.9158	32.2297	36.1243	31.31	36.5236	28.5387	27.8635	38.7073	32.2645	31.3471	36.8943	39.6128	37.4373	45.1554	40.3451	35.087	44.2572	29.6194	42.4872	47.3396	32.1174	30.6021	41.4112
MAGI3	66.784	68.4397	77.3665	46.8992	44.5957	64.7656	70.533	80.1143	83.0224	50.9022	45.2339	53.7298	75.158	77.323	82.6598	48.9068	54.8339	55.2685	70.2335	73.3966	94.6798	59.7491	61.0192	64.0074	61.895	52.4467	61.5451	63.4192	75.0666	71.8243	65.6209	83.1856	70.5227	66.3254	52.9162	57.195
PHTF1	47.1304	51.4777	49.6313	89.8103	87.8798	98.4317	76.79	75.3234	71.421	94.0919	83.0066	99.6054	65.116	63.9154	64.0803	75.8611	74.0506	79.0378	79.3416	79.2864	81.5917	59.3508	65.5658	63.8358	50.4002	48.8237	43.3157	61.0703	74.0881	59.6348	60.548	66.9361	65.7445	66.8955	62.7981	54.9886
RSBN1	15.4557	20.5122	18.2468	17.2283	15.8854	13.2853	16.4956	11.7111	12.3265	16.8272	15.8552	12.6738	21.8099	21.6725	12.1336	19.8684	16.4005	14.3002	18.4186	14.9512	16.8474	15.1364	14.8361	14.7577	22.9896	21.5652	20.738	20.8634	19.5704	20.2533	28.6376	34.437	18.3164	15.7737	16.2574	15.6141
RP5-1073O3.2	0.954057	1.77509	2.37209	0.159521	0.291475	0.754844	0.568815	1.3308	0.362543	0.420679	1.39899	0.357009	0.78453	0.73466	0	0.555759	0.496984	0.193247	0.607206	0.906131	1.39235	0.398327	0.717873	1.02961	0.176843	0.345044	1.50518	0.829009	1.11831	2.25037	1.30915	1.3417	0.884852	1.14026	0.637544	1.52746
PTPN22	5.15191	2.16956	3.28443	1.27617	1.1659	1.35872	0.853222	1.06464	0.725086	1.12181	1.55443	1.96355	2.19668	1.65298	1.51669	1.80622	0.993968	1.73922	1.61922	0.453065	1.81005	1.39415	1.43575	0.343203	1.41474	0.172522	0.334484	0.414505	1.67747	2.25037	2.29101	1.63986	2.12365	1.14026	1.43447	0.509154
AP4B1-AS1	7.63245	5.12805	4.37924	4.62611	7.57836	10.2659	10.5231	10.9126	4.71306	6.87109	8.86026	7.49718	5.96243	5.87728	4.92926	5.00183	7.12344	10.0488	5.66726	9.96744	8.07563	7.76738	6.93944	3.77523	3.89055	4.65809	5.85347	6.49391	7.12923	8.25135	5.72751	7.30483	8.84852	7.41172	7.9693	6.44928
AP4B1	2.67136	4.33912	1.09481	1.11665	3.4977	2.4155	4.26611	1.3308	3.98798	5.04815	2.95342	3.57009	5.80552	3.85696	3.03339	2.50092	4.14153	2.31896	3.23843	2.94492	3.34164	0.796655	2.15362	2.05922	1.94527	1.72522	1.50518	3.4542	3.07535	5.43839	3.76379	3.87603	5.30911	3.61084	4.6222	2.54577
DCLRE1B	6.6784	3.74742	6.02145	6.8594	7.72409	9.51103	7.39459	9.31561	6.88832	9.39517	8.39393	7.14017	5.49171	3.1223	7.96264	7.78063	6.95777	8.88934	8.70329	7.92864	6.12634	7.96655	6.46086	5.49125	6.01266	4.65809	6.85693	8.15192	4.75282	8.25135	11.2914	10.2864	7.52124	5.32123	6.05667	7.12816
HIPK1	9.92219	12.2284	16.2397	20.2592	13.6993	21.4376	12.2295	14.1065	17.0395	19.3512	20.363	21.7775	18.8287	19.6522	19.717	12.2267	15.4065	16.0395	13.7633	12.4593	15.7336	16.7297	11.486	16.3021	15.9159	11.7315	12.2087	17.1329	13.6993	14.4399	16.2007	12.9698	13.8922	12.923	12.2727	21.3845
OLFML3	56.4802	59.9587	45.617	339.461	327.472	409.578	109.212	105.133	90.2733	124.381	142.541	188.322	125.368	122.137	73.9388	215.079	213.04	150.926	118.608	124.14	129.628	165.704	165.35	268.213	66.3161	70.9065	72.9176	138.997	133.079	192.031	214.864	213.927	396.591	74.8773	65.5077	106.753
SYT6	67.1656	74.554	77.184	64.287	60.7726	101.904	54.6062	46.8442	48.2182	56.7917	55.6486	91.3942	144.04	125.443	31.8506	55.1591	51.6863	38.8426	54.6485	55.727	73.7945	32.6628	29.6721	59.7173	58.3582	66.9385	68.0675	49.6024	49.9046	61.5101	64.4754	73.0483	100.873	40.0993	40.8028	59.0619
RP4-543J13.1	0.572434	0.591698	1.09481	0.957126	1.1659	0.754844	0.853222	1.06464	1.45017	0.560906	0.466329	1.60654	2.35359	2.02031	1.51669	1.52834	0.662645	1.73922	1.21441	0.453065	1.11388	1.19498	0.957165	1.02961	0.884215	1.38018	1.83966	1.24351	2.37641	1.68778	1.1455	0.596312	1.85819	1.14026	1.1157	1.18803
TRIM33	108.762	95.6579	102.73	118.684	105.077	100.545	102.671	102.206	109.488	111.901	106.168	115.492	102.617	111.117	105.789	92.8118	113.644	100.102	111.119	99.9009	116.957	89.6237	83.7519	90.434	104.514	101.96	94.9935	97.6849	104.282	82.8886	100.313	96.1554	91.3167	101.674	92.2845	100.812
BCAS2	34.7277	29.5849	34.4865	48.9729	51.4454	41.8184	58.5879	57.4906	48.5808	57.7733	65.1306	50.5167	32.3226	43.3449	54.2218	45.1554	50.5267	51.0171	66.1855	71.1312	48.0361	49.9901	58.8656	34.6635	46.156	33.4693	42.814	44.352	44.5926	37.8812	39.6017	40.2511	36.0135	46.3707	51.0035	41.7506
DENND2C	10.3038	10.0589	10.5832	6.22132	5.39229	10.7188	9.38544	9.58177	11.2388	5.60906	7.46127	7.49718	23.6928	19.6522	11.3752	8.47533	9.27703	6.57038	14.7753	8.83477	11.5565	6.37324	6.46086	10.6393	10.9643	13.1117	11.8742	8.7046	8.8067	8.62641	8.50945	7.60298	10.5297	7.7918	8.76623	9.16477
NRAS	130.515	61.7338	145.062	272.302	259.704	260.874	232.645	232.89	172.571	192.952	237.828	182.253	146.864	176.502	213.095	171.174	207.077	240.785	213.332	240.351	167.36	211.711	218.473	160.276	188.338	154.752	161.389	222.865	165.929	164.089	156.607	163.688	156.176	188.714	176.919	200.607
CSDE1	542.286	494.068	582.256	539.979	613.118	558.736	687.413	660.876	548.165	573.666	633.586	606.201	433.061	512.976	564.589	552.286	600.522	669.793	682.5	734.192	632.823	592.114	553.959	601.978	544.323	521.016	590.866	611.256	553.704	576.094	589.77	592.585	519.143	533.073	503.819	540.891
SIKE1	27.286	17.7509	31.3845	33.8184	40.2236	39.2519	32.138	33.27	31.9038	36.0382	29.3787	31.4168	22.4376	24.2438	21.6129	33.0677	33.1323	31.6924	37.6468	34.2064	30.0748	30.0737	29.4328	33.6339	31.1244	26.7409	27.2605	36.2001	26.9792	29.6299	28.8012	28.0267	32.828	25.2759	24.0673	30.5492
SYCP1	4.19785	4.14189	4.5617	4.62611	4.95508	4.52906	3.6973	3.72625	5.43815	4.48725	3.10886	3.74859	5.33481	4.77529	5.6876	3.75137	3.14756	4.05818	3.64324	4.75719	4.73399	5.37742	3.35008	4.63324	3.18317	3.27792	4.34829	4.28321	2.37641	3.93814	5.40023	4.62142	6.19396	2.66062	3.66588	4.7521
TSPAN2	18.8903	14.7925	17.5169	1.59521	1.31164	3.01938	7.11018	8.78329	3.98798	2.80453	2.95342	3.39158	19.2994	21.6725	12.8919	5.14077	4.80418	5.99064	5.86966	8.15518	7.37945	8.16571	6.93944	9.26648	21.2212	18.9774	16.0552	10.3626	9.50564	15.7526	3.60015	4.47234	6.10548	5.13119	10.5195	12.5591
RP4-663N10.1	1.7173	0.788931	0.364936	0.478563	0.437213	0.905813	2.84407	2.92776	5.0756	0.701132	1.24354	1.42803	0.470718	1.65298	0.379173	0.972579	0.828306	0.772986	0.809608	1.13266	1.53158	0.796655	1.19646	0.858008	1.41474	0.345044	1.00345	1.38168	0.698944	0.937654	0.98186	1.49078	0.884852	2.47057	3.34711	0.678872
NGF	1.7173	1.77509	1.82468	0.319042	1.45738	1.81163	3.41289	5.32321	7.61341	1.96317	1.70987	1.96355	3.13812	2.20398	1.51669	1.11152	0.993968	2.12571	3.23843	2.26533	2.22776	0.995818	1.19646	2.74562	2.65264	2.07026	2.00691	2.76336	1.39789	2.62543	2.45465	1.93801	1.32728	5.89136	4.46281	2.37605
VANGL1	19.8444	14.9897	13.1377	22.4925	26.3785	16.1537	31.5692	35.3993	27.5533	15.2847	16.1661	12.1383	9.10055	10.2852	38.6757	20.1463	20.2107	17.1989	33.8011	26.2778	13.5058	40.6294	37.0901	14.2429	15.739	17.0797	13.8811	10.5008	7.82817	7.68876	11.946	11.479	9.46792	27.3663	26.9362	12.7288
CASQ2	0.381623	0.197233	0.547404	0.319042	0.145738	0.301938	0.568815	0.532321	1.45017	0.420679	0.466329	0.714017	0.78453	0.550995	0.758347	0.416819	0.331323	0.386493	0.404804	0.453065	1.11388	0.398327	0.239291	0	0.353686	0.690088	0.501726	0.552673	0.419366	1.31271	1.47279	0.447234	1.59273	0.190044	1.43447	0.678872
NHLH2	4.96109	3.94465	3.64936	2.39281	2.76901	1.96259	3.12848	1.3308	1.08763	10.3768	9.79291	6.42616	5.1779	6.7956	8.34182	3.33456	2.1536	4.44467	4.04804	4.75719	4.17705	6.97073	10.5288	8.40847	4.42107	5.00314	7.5259	3.31604	3.91409	2.06284	4.41837	5.06865	3.80486	7.41172	6.37544	4.58239
SLC22A15	14.6925	12.4257	14.415	12.4426	11.659	11.4736	6.54137	11.9772	13.0516	11.9192	7.46127	8.74671	10.6696	13.5912	24.2671	10.8373	9.93968	8.50285	10.5249	9.28784	10.4426	17.3272	11.486	12.5269	14.3243	13.9743	11.7069	5.6649	6.43029	5.25086	7.69123	10.4355	7.87518	10.2624	6.8536	8.31618
ATP1A1	95.2148	87.9658	74.447	79.1224	66.7478	37.8932	107.79	121.635	71.421	87.3611	84.7165	94.6073	87.8674	74.017	104.652	80.1683	76.5355	97.203	78.1272	120.515	48.1753	77.6738	45.4653	49.2496	83.293	90.229	80.4435	91.8819	79.5398	72.0118	61.5299	59.7803	43.8002	83.6194	76.8241	102.001
AL136376.1	3.24379	2.36679	4.19677	3.98802	1.60311	2.56647	5.68815	5.58937	5.43815	2.80453	3.10886	5.35513	3.76575	4.95895	7.58347	4.16819	5.1355	3.67168	5.26245	3.85105	4.17705	3.58495	4.30724	4.97644	4.06739	4.83061	3.01036	3.31604	2.37641	4.50074	2.29101	4.17419	2.56607	4.18097	4.14404	5.26126
ATP1A1OS	58.5791	69.6231	66.2359	52.961	54.2144	42.7242	60.2944	36.9963	44.9554	38.0014	39.0162	35.1654	47.3856	79.5269	48.9134	47.3785	36.7768	63.3849	54.6485	44.6269	47.6184	61.3424	76.5732	57.3149	58.535	55.5521	61.0434	50.9841	32.9902	61.8851	68.0756	73.9427	48.0475	53.7825	49.7284	29.1915
RNU6-817P	0.954057	0.591698	0.729873	0.159521	0.145738	0	1.13763	0.798481	0	0.701132	0.466329	0.178504	0	0.550995	0	0	0.496984	0.386493	0.202402	0.679598	0.55694	0.199164	0.957165	0	0.884215	0.345044	0.334484	0	0.838733	0.937654	0.327287	1.04355	0.530911	0.190044	0.478158	0.339436
RP4-655J12.4	0.572434	0.986163	1.09481	1.43569	2.18606	1.35872	0	0	0.725086	0.701132	1.0881	0.357009	1.09834	0.36733	1.51669	2.36198	0.993968	0.193247	0.404804	0.453065	0.27847	3.38578	3.11078	1.88762	1.41474	1.03513	1.33794	0.690841	0.838733	0.375061	1.80008	1.3417	0.884852	0.570132	0.956316	0.678872
CD58	9.92219	9.0727	12.7728	15.314	15.1567	13.8891	15.0736	16.7681	15.5894	14.3031	17.7205	14.1018	13.4939	11.7546	14.4086	14.3108	11.9276	11.0151	16.1922	16.0838	10.0249	11.5515	13.8789	11.6689	10.7874	10.1788	11.038	16.3038	11.4627	14.0648	11.6187	11.9262	13.6267	11.4026	14.3447	12.8986
IGSF3	51.3282	45.9552	46.5294	80.7176	84.6736	62.6521	53.1842	53.7644	59.8196	49.7804	36.3737	35.8794	53.3481	60.6094	49.2926	50.9909	48.5388	41.548	65.5783	64.1087	58.7572	51.3842	56.4727	47.7052	56.9434	49.1687	57.5313	45.181	32.431	44.8198	50.5658	46.2142	47.1626	27.3663	27.0956	37.6774
PTGFRN	24.8055	15.7786	20.9838	29.5114	35.56	29.4389	34.6977	28.4792	35.1667	26.3626	18.1868	20.3495	20.5547	20.0195	18.9587	30.011	28.8251	20.6774	33.3963	26.0513	24.9231	29.2771	30.8686	23.5094	18.7454	16.9071	13.8811	13.126	17.194	16.5027	25.2011	25.7905	20.8825	22.6152	23.4297	20.7056
CD101	0	0.591698	0	0.797605	0.145738	0.603875	1.13763	1.06464	1.45017	0.560906	0.777215	0.178504	0.313812	0.183665	0.379173	0.555759	0.496984	0.772986	1.41681	0.453065	0.27847	0	1.19646	0.171602	0.176843	0.517566	0.167242	0.690841	0.698944	0.187531	0.163643	1.19262	0.265456	0.570132	0.478158	0.339436
RP11-27K13.3	0.381623	0.986163	0.729873	1.43569	1.31164	1.50969	2.84407	2.92776	3.62543	2.80453	2.33165	1.42803	1.56906	1.65298	1.89587	1.80622	0.993968	1.93247	2.83363	2.26533	0.974645	1.19498	1.67504	1.37281	1.76843	2.41531	1.17069	1.24351	1.67747	1.50025	2.12736	1.63986	2.21213	2.09048	1.1157	1.18803
TTF2	66.5932	59.7615	59.4846	76.8891	81.1759	74.8805	49.2025	46.3119	49.3059	62.9617	65.1306	70.5092	55.3878	42.7939	34.884	80.1683	78.5234	71.308	68.2095	76.115	82.5663	49.9901	44.2689	59.8889	50.0466	54.6894	56.8623	58.9978	49.0659	46.8827	60.2207	57.6932	54.5954	50.1716	43.5124	47.6908
TRIM45	16.219	20.1177	11.4955	9.8903	10.2016	11.6246	8.81663	9.04945	9.06358	13.8824	12.4354	15.3514	17.5735	14.5095	10.996	8.75321	9.27703	13.1408	10.5249	10.8736	10.9996	6.5724	10.0502	13.7281	15.2085	12.2491	13.5466	14.9222	13.8391	18.7531	10.9641	11.3299	11.7685	10.2624	11.3164	17.481
VTCN1	0.954057	1.57786	1.82468	0.797605	0.582951	1.05678	1.42204	1.59696	0.362543	0.981585	0.777215	1.24953	0.941436	0.73466	1.51669	1.11152	0.496984	0.386493	0.809608	0.226533	0.55694	1.19498	1.67504	0.514805	1.2379	0.345044	0.668968	0.552673	0.978522	1.12518	0.49093	0.596312	1.23879	1.90044	1.1157	0.84859
RP11-39H13.1	0.190811	0.788931	0.182468	0.319042	0	0.301938	0	1.59696	0.362543	0.280453	0.466329	0.357009	1.25525	0	0.379173	0.13894	0.165661	0.57974	0.202402	0.226533	0.139235	0.398327	0.478582	0.514805	0.353686	0.690088	1.00345	0.138168	0.139789	0.187531	0.327287	0.298156	0.530911	0.380088	0.318772	0.678872
MAN1A2	40.0704	46.1525	38.3183	45.1444	49.6965	56.3114	51.7621	44.4488	50.031	57.9135	48.8091	44.0906	49.1116	51.7935	59.1511	45.8501	44.5629	45.6062	48.1717	42.8147	46.6437	51.5834	42.3545	48.9064	40.497	40.7152	35.6226	48.3589	48.6465	53.2587	38.7835	52.7736	43.5347	61.0041	60.5667	43.1084
FAM46C	0.381623	0.986163	0.364936	0.797605	1.45738	2.11356	4.26611	5.05705	4.35052	0.841359	0.777215	0.892522	1.88287	2.38764	2.65421	0.555759	0.165661	0.772986	1.61922	1.58573	0.55694	1.19498	0.717873	2.23082	1.41474	0.86261	2.34139	0.138168	0.838733	0.937654	0.818216	1.78894	2.12365	0.95022	0.637544	1.8669
GDAP2	24.4238	29.3877	22.6261	31.2661	32.6452	31.8544	25.8811	25.5514	25.0155	26.0821	22.5392	24.6336	26.3602	22.0398	28.438	27.649	23.5239	30.3397	26.9195	25.8247	25.8977	22.1072	24.4077	32.9475	23.5201	25.1882	22.7449	27.7718	27.3986	30.1924	18.4917	23.7034	21.6789	27.9365	28.2113	31.7373
WDR3	35.6817	34.9102	35.9462	47.6968	60.3354	38.799	62.0008	52.4336	47.4932	48.7988	48.1874	51.4092	30.2829	31.0394	37.159	51.2688	68.0868	52.9496	71.8527	67.5067	49.9854	61.3424	43.0724	36.2079	31.1244	37.9548	35.6226	58.7215	47.9476	39.7565	63.0027	52.0282	41.588	46.7508	51.6411	45.4844
SPAG17	15.2649	12.8201	14.415	18.664	14.2823	20.9847	21.0461	16.7681	8.70104	10.7974	15.6998	16.0654	14.9061	16.7135	23.5088	17.2285	8.1174	12.3678	15.585	21.0675	9.18951	6.37324	13.8789	8.58008	17.3306	8.28105	11.3725	12.9878	11.8821	12.7521	11.2914	10.1373	18.5819	19.0044	14.9823	18.8387
TBX15	2.86217	2.16956	4.74417	0.638084	0.437213	0.754844	3.9817	2.12928	3.62543	0.701132	0.777215	0.892522	0.627624	1.10199	1.89587	0.416819	0.165661	0	0.607206	0	0.974645	0.995818	0.239291	0.514805	0.884215	0.517566	0.501726	0.276336	0.559155	1.12518	0.818216	1.3417	1.15031	0.570132	1.27509	0.678872
WARS2	33.0104	42.2078	35.9462	24.8853	25.3583	21.4376	69.3954	68.6694	90.6358	23.2776	24.2491	24.9906	26.0464	25.3458	53.8426	25.1481	27.4998	24.1558	49.9933	47.3453	44.5552	29.6754	29.1935	18.7046	36.9602	32.9517	27.2605	25.2848	25.162	20.2533	30.9286	34.288	29.5541	38.1988	34.9055	21.2147
RP11-418J17.1	26.1412	23.8652	28.83	31.1066	29.439	32.9112	26.1655	29.5438	31.9038	36.1784	30.3114	31.7738	32.4796	26.6314	40.1924	30.9836	29.819	29.76	31.1699	27.8635	43.3021	23.5013	29.4328	17.8466	22.9896	28.1211	26.4243	42.9703	40.5388	30.38	31.2559	30.1138	31.1468	37.0586	28.6895	24.7788
RP11-418J17.3	11.2579	9.0727	11.313	16.2711	16.9056	20.5318	11.3763	14.1065	15.5894	14.1629	16.7879	8.92522	6.59005	6.24461	12.5127	19.7295	17.5601	16.426	15.7874	14.2716	16.1513	16.9289	19.8612	15.7873	9.01899	9.83375	10.5363	6.0794	7.12923	4.68827	14.237	14.7587	10.1758	12.3529	13.3884	6.27957
RP5-834N19.1	3.05298	3.55019	4.19677	10.6879	9.76442	15.7008	4.55052	6.92017	4.35052	10.517	10.4147	6.24765	2.98121	1.83665	6.06678	9.17003	11.265	12.7543	9.9177	7.24904	10.1642	14.1406	14.1182	10.2961	4.77476	6.03827	4.51554	5.80306	6.43029	1.87531	16.037	14.4606	8.05215	9.12211	11.3164	5.60069
HAO2	0.381623	0.197233	0.547404	0.638084	1.02016	0.905813	0	0	0	0.140226	0.155443	0.892522	0.156906	0.36733	0	1.11152	0.993968	0.57974	0.202402	0.453065	0.417705	0.995818	0.239291	0.686406	0.176843	0.172522	0.167242	0.414505	0.978522	0.187531	2.45465	1.19262	1.32728	0.380088	0	0.169718
HSD3BP4	0	1.1834	0.912341	0.159521	0.582951	0.452906	0	0.26616	0	0	0.155443	0	0.78453	0.918325	0	3.19562	2.1536	1.15948	0	0.226533	0.974645	0.398327	0	0.171602	0.707372	0.345044	0.836211	0.276336	0.559155	0.187531	0	0.298156	0.796367	0.190044	0.159386	0.169718
LINC00622	1.90811	1.1834	5.65651	4.62611	3.4977	7.2465	1.42204	1.06464	2.17526	1.96317	1.24354	0.535513	3.76575	2.93864	2.27504	12.3656	11.0993	9.08259	2.02402	0.679598	3.48087	4.77993	4.54653	2.23082	3.36002	3.27792	5.68623	3.86871	3.49472	1.87531	2.78194	1.93801	3.18547	0.95022	1.1157	1.01831
HSD3BP5	0.763245	1.57786	3.28443	1.27617	1.1659	2.4155	0.853222	1.3308	0.362543	0.560906	1.39899	0.892522	0.470718	0.73466	0.758347	3.89031	5.46682	3.09195	1.01201	0.906131	1.81005	2.38996	1.43575	1.37281	1.2379	1.20765	1.00345	1.51985	0.978522	1.12518	1.30915	1.19262	1.7697	0.95022	0.478158	0.509154
ZNF697	49.2293	52.4639	51.2735	85.6628	98.0814	40.9125	65.9825	70.5325	46.7681	44.1713	52.3843	39.985	27.9293	33.978	55.7385	62.245	61.129	45.6062	53.8389	53.6882	38.1504	60.3466	67.7194	46.504	47.7476	47.9611	52.0123	46.4245	37.1838	24.379	35.0197	37.5677	25.7492	39.3391	40.1653	26.8154
PHGDH	128.416	141.416	124.443	185.682	194.705	145.383	129.974	110.723	126.165	122.277	101.66	114.778	95.7127	106.893	81.1431	133.243	140.978	120.586	169.41	166.955	249.37	94.4036	91.8878	168.684	120.253	139.743	135.466	116.614	133.359	90.5773	107.35	117.623	111.403	71.4565	76.3459	91.478
NBPF7	0.381623	0	0	0.319042	0	0	0	1.3308	1.08763	0	0.310886	0.357009	0.156906	0.36733	0	0.416819	0.165661	0.386493	0.202402	0	0.139235	0.796655	0.239291	0.171602	0.884215	0.517566	0.167242	0.276336	0.419366	0	0	0.149078	0.796367	0.380088	0	0.339436
RP5-1042I8.7	0.190811	0.986163	0.182468	0.319042	1.1659	0	0.853222	1.06464	1.08763	0.841359	1.0881	0.714017	0.313812	0.550995	0.379173	0.555759	0.496984	0.193247	1.21441	1.13266	0	0.597491	1.67504	0.171602	0.176843	0.345044	0.334484	1.38168	1.2581	1.12518	0.818216	0.74539	0.265456	0.95022	1.27509	1.18803
NOTCH2	38.7347	36.2908	40.8729	46.7396	47.6562	44.9887	51.4777	49.2397	56.5567	55.8101	64.6643	48.5532	51.4652	53.8138	47.3967	42.3766	44.3972	39.4223	39.6708	45.7596	43.3021	56.1642	60.3014	56.9717	36.6065	43.9931	44.4864	70.8803	58.8511	65.2607	46.311	56.9478	62.913	83.8094	84.3152	62.2865
RP6-42F4.1	2.48055	1.57786	1.09481	1.91425	0.874426	1.05678	3.41289	2.6616	2.17526	2.1034	2.02076	1.96355	2.82431	2.57131	1.13752	2.50092	2.9819	1.54597	2.83363	1.81226	1.25311	0.796655	1.91433	0.858008	2.29896	0.690088	1.33794	1.51985	2.93557	2.06284	2.12736	1.93801	3.0085	2.85066	2.07202	1.69718
FAM72B	23.6606	37.277	33.9391	21.8544	17.9257	23.5511	18.4865	24.4868	7.61341	21.8753	12.28	17.8504	21.1823	15.6115	18.2003	33.2066	24.6835	23.3828	16.7994	21.2941	18.379	13.344	13.4003	25.397	17.1538	33.1242	24.7518	17.6855	21.2479	19.5032	21.6009	29.6665	26.4571	17.8641	12.9103	34.283
RP11-439A17.4	3.05298	2.76126	0.912341	2.07377	2.3318	3.01938	1.99085	1.86312	2.90035	2.52408	2.48709	2.85607	2.98121	1.83665	1.51669	1.11152	0.828306	1.35273	2.83363	1.58573	1.53158	1.79247	1.91433	0.858008	3.18317	1.38018	2.34139	1.24351	1.67747	1.87531	0.98186	0.894468	1.94667	1.7104	1.75325	1.35774
RP11-439A17.10	2.28974	2.36679	2.55455	0.638084	0.582951	0.301938	0.568815	0.798481	1.45017	0.981585	1.0881	0.714017	0.470718	1.10199	0.379173	0.27788	0.496984	0	1.01201	1.13266	0.417705	1.59331	0.957165	0.343203	0.884215	0.690088	2.00691	0.138168	0.419366	0.937654	0.49093	0.298156	0.707882	0.570132	1.1157	0.509154
RP11-343N15.1	30.7206	26.0347	30.8371	18.983	23.4638	25.0608	38.395	26.0837	43.1426	15.0042	14.6116	14.4589	13.4939	9.55058	14.4086	33.6234	24.0209	40.5818	27.7291	24.9186	39.4035	11.1532	10.2895	12.6985	15.5622	11.3864	6.52244	7.73742	7.68839	8.43888	10.9641	11.479	12.211	13.3031	11.157	14.7655
SRGAP2C	1.14487	0.394465	1.09481	0.319042	0.728688	1.05678	0.568815	1.3308	1.81272	0.841359	1.0881	1.42803	1.25525	2.02031	1.51669	0	0.331323	0.57974	0.202402	0.906131	1.11388	1.59331	1.19646	1.20121	0.884215	0.690088	0.668968	1.51985	1.81725	1.68778	1.63643	1.78894	1.68122	1.90044	1.27509	1.69718
RP11-343N15.5	2.28974	2.76126	1.45975	1.27617	1.31164	0.452906	3.6973	2.12928	1.81272	1.54249	2.1762	1.60654	2.19668	6.42827	9.10016	0.27788	1.49095	0.772986	1.01201	0.679598	0.83541	4.77993	3.11078	4.80484	2.65264	3.10539	5.18451	2.34886	3.63451	3.37555	3.92744	4.91958	2.30062	1.90044	1.59386	2.88521
AL592494.5	4.96109	2.95849	4.37924	2.07377	3.06049	2.26453	4.26611	4.25857	6.52578	7.71245	5.12962	5.53363	2.5105	2.57131	3.41256	2.63986	3.47889	2.51221	5.06005	3.62452	3.89858	1.79247	3.58937	4.80484	4.77476	4.31305	2.67587	6.35574	8.52712	6.18851	3.10922	2.38525	3.98183	11.4026	12.5915	3.22464
RP11-343N15.2	0	0	0.182468	0.159521	0	0.452906	0.284407	1.3308	0.725086	0.140226	0	0.178504	0.156906	0	0.758347	0.27788	0	0	0.202402	0	0	0	0	0	0	0	0.501726	0.276336	0.279578	0.187531	0	0	0.353941	0.95022	0.637544	0
RP11-344P13.4	1.52649	1.77509	2.37209	2.23329	2.76901	2.71744	3.12848	1.3308	1.08763	1.26204	2.33165	3.57009	2.98121	0.918325	1.89587	3.61243	4.96984	3.86493	3.03603	4.75719	3.2024	2.78829	0.478582	2.91723	3.7137	1.5527	2.17415	3.17787	1.95704	1.31271	4.41837	3.4288	4.24729	2.66062	1.75325	2.03662
EMBP1	10.4946	6.70591	7.48119	8.93317	12.0962	20.6827	25.3123	20.2282	26.8282	16.5467	16.9433	14.1018	9.88508	13.5912	17.442	7.36381	11.0993	11.5948	14.1681	15.8573	11.835	14.9373	11.9646	16.1305	9.01899	10.6964	9.36556	11.1916	7.12923	8.43888	14.0733	15.355	12.2994	9.31216	8.12869	8.4859
RP11-344P13.1	2.28974	2.95849	3.64936	3.98802	3.35197	7.54844	1.42204	0.798481	1.08763	2.1034	1.70987	1.60654	3.13812	2.57131	1.51669	1.80622	2.48492	3.09195	2.22642	0.906131	3.34164	1.79247	2.39291	3.77523	2.65264	2.93287	2.67587	0.276336	1.95704	2.06284	5.56387	5.66497	7.96367	2.66062	1.1157	1.69718
RP11-417J8.2	0	0	0.182468	0.159521	0	1.05678	0	0	0	0	0	0	0.941436	1.28565	0.379173	0	0	0	0.202402	0	0	0.398327	0.239291	0.171602	0	0.172522	0	0	0.279578	0	0.327287	0.298156	2.30062	0.190044	0.159386	0
RP11-417J8.3	0.381623	1.1834	1.27728	0.638084	1.02016	0.301938	1.42204	1.59696	1.81272	1.68272	0.155443	0.535513	5.49171	5.32628	3.03339	0.27788	0.496984	0.386493	2.63123	2.03879	2.7847	0.796655	0.717873	0.343203	0.353686	1.38018	1.00345	0.967177	1.81725	4.68827	1.96372	1.78894	3.09698	0.95022	1.1157	0.678872
RP11-417J8.6	0.572434	0.197233	0.364936	0.159521	0.145738	0.301938	0.284407	0.532321	1.08763	0.420679	0	0	2.35359	1.28565	1.13752	0.27788	0.331323	0.193247	0.607206	0.226533	0.974645	0.199164	0.478582	0.514805	0	0.345044	0.334484	0.276336	0.838733	1.12518	1.1455	0.149078	1.32728	0	0.478158	0.339436
ANKRD20A14P	0	0	0	0	0.291475	0	0	0	0	0.280453	0	0	2.6674	1.83665	0.379173	0	0	0.193247	0	0	0	0	0	0.171602	0	0	0	0	0.139789	0.187531	0.654573	0	0.353941	0	0.159386	0
RP11-782C8.2	0.190811	0.197233	0.547404	0	0.728688	0.301938	1.42204	0.798481	1.08763	0.701132	0.466329	0.535513	3.13812	3.30597	2.27504	0.416819	0.165661	0.193247	1.01201	0.453065	0.417705	0	0	0.343203	0.707372	0.345044	0.501726	0.967177	0.698944	1.50025	1.63643	0.596312	1.41576	1.14026	0.478158	0.509154
RP11-782C8.1	2.09892	1.97233	2.18962	0.159521	0.291475	0.150969	1.13763	0.798481	1.45017	2.24362	0.466329	0.178504	8.31602	6.7956	6.44595	0.416819	0	0.57974	1.41681	1.81226	3.34164	1.19498	0.717873	1.54441	0.884215	0.86261	0.668968	1.65802	1.81725	2.4379	2.12736	3.4288	3.27395	2.28053	1.1157	0.678872
RP11-435B5.3	0	0	0.182468	0	0	0.150969	0	0	0	0.280453	0	0	1.41215	1.10199	1.51669	0.13894	0.165661	0	0	0.226533	0	0.199164	0	0.171602	0	0	0	0.138168	0.139789	0.375061	0	0	0.530911	0.190044	0.318772	0
RP11-435B5.4	0.954057	1.38063	1.27728	0.159521	0.291475	0.754844	1.42204	1.3308	1.45017	2.94475	0.466329	0.357009	2.98121	5.87728	1.13752	0.13894	0.496984	0.57974	1.61922	0.226533	2.50623	0.398327	1.91433	1.02961	1.41474	0.690088	0.501726	1.24351	1.67747	3.37555	1.63643	2.38525	4.42426	1.90044	1.1157	0.509154
RP11-435B5.5	0	0	0	0	0.145738	0.603875	0	0	0.362543	0.280453	0.310886	0.178504	0.941436	0.918325	0.379173	0.13894	0.165661	0	0.809608	0.453065	0.417705	0.199164	0.239291	0	0	0.172522	0.167242	0	0.279578	0.187531	0	0	0.17697	0.190044	0.159386	0
RP6-206I17.1	27.4768	27.4153	37.406	21.3758	19.9661	26.4195	18.7709	21.8252	19.5773	22.7167	21.762	21.7775	24.7912	25.8968	16.6836	18.8958	23.1926	24.3491	15.7874	11.5532	22.1384	49.3926	44.5082	66.2382	27.057	32.6066	36.7933	25.1466	27.6782	31.8802	46.802	61.8674	59.816	47.321	35.2243	26.476
RP6-206I17.2	0.763245	2.16956	0.729873	0.478563	1.74885	1.20775	1.70644	1.59696	0.725086	1.40226	1.70987	0.892522	0.627624	1.10199	1.13752	0.972579	0.828306	0.772986	0.607206	1.13266	1.25311	1.59331	0.717873	0.171602	0.707372	1.38018	2.17415	1.65802	0.838733	0.937654	2.12736	1.63986	1.32728	0.95022	1.75325	1.35774
PPIAL4G	0	0	0	0	0.145738	0	1.99085	0.798481	0	0	0.310886	0	0.313812	0	0	0.416819	0.165661	0.193247	1.01201	0.226533	0.417705	0	0	0.171602	0	0.345044	0	0.414505	0	0	1.1455	0.447234	0.265456	0.190044	0.159386	0.169718
FAM72D	63.1585	36.0936	58.7547	96.9888	75.2006	49.6687	43.2299	58.8214	42.4176	33.6543	27.9798	50.3382	46.758	49.2222	54.2218	41.6819	58.8098	78.2649	51.4101	47.3453	54.5801	64.1307	57.6692	71.901	83.293	57.2773	91.6487	86.7696	67.6578	89.0771	97.5314	88.7014	89.901	38.959	48.6127	96.0604
SRGAP2B	66.0207	87.5713	78.2788	69.5511	59.0237	73.2199	56.0282	53.4982	90.9983	58.6146	48.1874	53.1943	93.2022	95.1385	89.8641	75.8611	75.2102	72.854	56.4702	49.8372	77.6931	87.4329	73.4624	103.304	53.2297	65.2133	61.8796	92.4345	102.186	101.267	113.405	112.703	141.753	140.252	126.871	104.037
NBPF8	0.190811	0.197233	0.729873	0.319042	0.145738	0	2.27526	0	0.362543	0.420679	0	0	1.72597	0	1.13752	0.13894	0.331323	0	1.01201	0.226533	0.139235	0.597491	0.478582	0.343203	1.2379	0.172522	0.167242	0.138168	0.139789	0.562592	0.818216	0.149078	0.619396	1.14026	0.159386	0.678872
LINC00623	3.24379	3.15572	6.20392	3.66898	2.62328	2.26453	7.11018	5.58937	5.43815	1.40226	2.02076	1.24953	2.03978	2.93864	9.85851	4.02925	2.65058	2.70545	1.01201	3.39799	2.22776	6.37324	3.35008	3.43203	4.42107	3.79548	5.35175	2.76336	6.2905	2.4379	2.61829	4.17419	1.94667	4.56106	3.02833	4.07323
RNVU1-4	0	0.394465	0	0.159521	0.728688	0.301938	0.568815	0	0.362543	0.420679	0	0.535513	0.627624	0.36733	0.379173	0.555759	0	0.386493	0	0.226533	0.139235	0.398327	0.239291	0	0	0.345044	0	0.829009	0.698944	0.562592	1.63643	1.04355	0.265456	0.380088	0	0.509154
AL592284.1	66.784	57.1975	60.032	54.3967	56.109	45.1397	32.138	36.7301	46.043	77.5452	76.6334	53.3728	62.7624	65.2011	56.1177	46.6838	43.7346	41.7413	39.0636	40.7759	30.214	112.727	133.524	79.1083	72.8593	69.8714	86.4642	71.1566	64.4426	52.6961	106.695	93.0247	97.9531	105.094	103.76	73.997
RP11-640M9.1	4.77028	7.10038	3.64936	7.81653	5.97524	3.17034	5.40374	3.46009	1.08763	3.36543	1.70987	2.49906	1.56906	5.14262	5.30843	2.36198	2.9819	5.21766	1.61922	2.49186	4.31628	3.78411	5.02511	7.55047	7.78109	3.62296	5.51899	3.31604	4.05388	3.37555	3.92744	7.30483	1.85819	1.14026	3.82527	2.54577
RNU1-59P	2.09892	3.35296	2.37209	1.11665	1.60311	1.50969	4.26611	4.79089	4.35052	1.54249	5.59595	8.56821	3.76575	3.1223	1.51669	1.66728	3.64455	5.02441	3.84564	6.11638	0.55694	2.58913	6.93944	3.43203	3.36002	3.968	3.67933	5.6649	6.57007	9.00147	31.9104	22.5108	16.4582	4.7511	9.88193	20.7056
RP11-640M9.2	3.62542	5.71975	6.02145	9.41174	8.01557	8.00135	18.4865	16.2358	29.7285	17.1076	17.876	13.3878	9.88508	8.99958	4.55008	13.4772	10.4367	7.53662	14.7753	18.8022	7.37945	19.3189	23.6898	13.3849	5.12845	5.00314	3.84657	7.46108	9.08627	9.189	10.3095	9.83915	10.5297	15.5836	14.026	9.16477
NBPF9	4.00704	3.74742	5.10911	7.49749	8.30704	8.60522	9.38544	12.5095	14.5017	8.27336	5.59595	11.4243	7.37458	10.6526	9.47934	4.44607	5.46682	6.18389	8.90569	13.3654	7.37945	11.5515	20.3397	12.5269	7.78109	3.45044	3.84657	8.84276	7.82817	8.25135	15.7098	15.0569	9.64489	6.65154	9.085	7.12816
RP4-791M13.3	6.48758	2.95849	4.37924	4.46659	4.37213	3.92519	1.42204	2.12928	3.26289	1.54249	0.310886	0.714017	2.03978	4.04063	2.27504	1.3894	1.15963	0.966233	0.607206	0.453065	0.83541	4.97909	5.74299	6.34926	8.13478	5.69322	4.68278	6.49391	5.31198	3.00049	9.8186	11.0318	3.18547	3.99092	2.39079	5.77041
PDE4DIP	66.0207	73.3706	78.8262	58.0656	58.2951	39.1009	55.175	59.8861	60.1822	69.2719	69.1722	46.9466	47.6994	48.6712	70.5263	44.4607	47.2135	43.4805	39.0636	42.5881	39.2643	129.058	125.628	93.3512	83.6467	87.4686	75.259	62.0375	56.7543	43.3196	80.5125	87.2107	70.3457	103.384	101.848	61.9471
RP11-326G21.1	0.572434	0.394465	0.547404	0.638084	0.582951	0.452906	1.13763	0.532321	0.725086	0.701132	0.932658	0.714017	0.156906	0.550995	0.758347	0.833639	0.662645	1.35273	0.809608	1.13266	0.55694	1.59331	0.717873	0.686406	1.76843	1.03513	0.836211	0.414505	0.419366	0	1.47279	0.596312	0.353941	1.7104	0.318772	0.509154
SEC22B	20.7984	22.2873	17.8819	30.9471	33.3739	27.4763	28.7251	26.8822	23.9279	30.0085	28.9124	27.4897	16.3182	20.9378	22.7504	25.1481	21.2046	28.214	21.8594	23.3329	22.6953	30.0737	31.1078	29.1723	24.0506	22.6004	21.9087	23.2123	19.5704	18.5655	21.4373	24.4488	20.2631	25.4659	27.8926	25.288
NOTCH2NL	23.279	25.6403	25.1806	25.6829	23.901	30.1938	23.3214	25.0191	21.0275	20.8937	23.0056	13.9233	29.3414	31.0394	18.9587	24.1755	27.6654	20.2909	14.7753	17.443	24.7838	36.2478	34.4579	43.4152	18.038	15.527	21.7415	28.4626	28.3771	39.3814	61.3662	60.6748	58.3118	43.5201	30.2833	42.9387
RP11-458D21.5	32.6287	29.5849	28.2826	17.5473	27.6901	24.7589	28.7251	26.3499	42.055	26.0821	27.358	35.3439	32.7934	35.08	32.2297	26.6764	19.8794	21.8369	23.2762	25.3717	32.1633	42.8202	41.6367	49.4212	29.8865	30.1913	29.6019	31.0878	39.0011	35.8184	30.274	43.6799	38.668	46.3707	52.9162	32.9253
NBPF10	19.4628	17.9482	25.9105	23.2901	24.0467	23.8531	33.8445	35.3993	44.9554	23.9787	20.363	23.0271	39.8541	34.1617	23.1296	25.426	18.8854	22.4166	24.2882	29.6758	26.8724	39.4344	43.0724	39.2967	21.0443	20.7026	20.738	33.9894	24.6028	34.5056	55.966	60.5257	55.3917	51.5019	44.6281	45.3147
RP11-458D21.1	4.96109	5.12805	8.75847	2.87138	2.62328	4.831	2.55967	2.39544	2.17526	5.18838	6.06228	3.21308	5.33481	6.42827	2.27504	4.16819	1.98794	1.54597	2.42882	3.85105	2.7847	6.5724	6.46086	11.4973	7.78109	8.45357	10.369	6.90841	5.59155	7.87629	10.9641	11.3299	8.49458	4.56106	4.6222	4.07323
RNVU1-6	0	0	0.182468	0.478563	0	0.150969	0	0	0	0	0	0	0.470718	0.183665	0.379173	1.25046	0.662645	0.193247	0	0	0.139235	0	0	0.171602	0.176843	0.517566	0.167242	0.967177	1.81725	0.187531	7.69123	6.26128	9.46792	0.190044	0	0.339436
TXNIP	92.1619	57.5919	137.763	84.0676	91.9604	143.873	90.7259	86.5021	66.3454	47.1161	58.7575	37.8429	166.477	181.277	28.0588	82.9471	93.5986	62.0321	66.5903	69.319	87.8573	47.9984	54.7977	111.884	125.028	94.197	152.692	140.241	109.594	156.401	169.698	163.688	425.614	53.9725	44.4687	68.0569
POLR3GL	25.7595	25.0486	27.3702	18.664	15.3025	25.8157	22.1838	28.7453	22.4777	13.3215	14.9225	15.1729	39.3834	33.6107	25.4046	20.1463	23.5239	29.5667	20.645	20.6145	26.7331	17.5264	18.1861	30.0303	32.7159	30.1913	33.6157	23.2123	25.4416	33.7555	39.929	37.5677	54.1529	18.0542	19.7639	17.8204
ANKRD34A	0.190811	0.394465	0	0	0.874426	0.603875	0.284407	0.798481	0.725086	0.140226	0	0.178504	0.941436	0.36733	0	0.416819	0.496984	0.193247	0	0.226533	0.27847	0.995818	1.43575	1.20121	0.353686	0	0.334484	0.552673	0.838733	0.562592	1.47279	1.78894	0.619396	0.760176	1.1157	0.169718
RP11-315I20.1	10.3038	9.6644	12.0429	22.971	30.4592	29.5899	33.2757	31.1408	29.366	22.4362	25.1818	19.6355	19.2994	23.3255	24.6463	21.9525	25.0149	28.7937	24.693	28.7696	21.0245	33.6587	42.1152	33.6339	16.2696	12.7666	16.557	31.0878	21.2479	18.7531	44.3473	38.4621	42.0305	32.4975	30.9209	43.4478
LIX1L	3.62542	0.986163	2.91949	6.8594	4.51787	5.73681	5.40374	9.31561	13.4141	2.94475	4.97418	3.57009	4.23646	4.95895	12.8919	3.4735	2.48492	4.63792	5.26245	5.66332	1.67082	8.36487	7.89661	5.49125	1.59159	1.89774	1.33794	3.0397	3.07535	7.87629	6.54573	7.4539	3.0085	5.32123	5.89728	5.09154
RBM8A	411.771	451.466	358.915	474.096	432.841	264.497	566.824	572.777	469.493	397.963	461.666	404.134	295.925	277.885	415.195	425.989	403.882	355.96	463.298	478.21	316.342	669.588	704.952	424.885	357.93	373.682	330.805	381.897	357.859	278.671	550.005	541.75	390.751	618.973	618.418	544.286
GNRHR2	6.48758	3.74742	4.0143	3.50946	5.10082	4.07616	8.81663	7.45249	9.06358	3.78611	3.10886	3.74859	2.98121	2.57131	13.2711	3.19562	1.65661	3.47844	3.84564	2.49186	4.31628	1.79247	7.41803	2.74562	4.42107	2.93287	3.1776	2.6252	3.7743	2.81296	7.69123	6.85759	5.84002	3.0407	7.49114	2.71549
PEX11B	6.48758	7.49484	5.83898	6.8594	6.70393	6.7936	6.82578	6.38785	3.26289	4.62747	3.10886	6.24765	5.33481	5.69361	4.17091	5.14077	4.80418	5.21766	6.27446	4.75719	7.10098	4.77993	5.26441	9.26648	9.19583	8.28105	5.35175	5.94123	6.15071	6.18851	16.2007	14.0133	11.5031	6.4615	8.44746	8.31618
ITGA10	1.52649	1.1834	1.27728	0.957126	1.45738	0.905813	0.853222	1.06464	1.45017	1.68272	3.57519	2.32056	1.41215	0.550995	1.89587	1.25046	1.15963	0.772986	0	1.58573	1.25311	1.99164	1.19646	1.54441	0.884215	1.20765	2.50863	0.690841	0.279578	0.562592	1.30915	1.19262	1.15031	1.7104	4.14404	1.18803
ANKRD35	9.34975	11.2423	9.85328	6.22132	3.93492	3.01938	1.13763	1.3308	1.81272	5.3286	4.97418	5.17663	3.60884	3.85696	2.27504	2.50092	4.80418	4.44467	1.21441	1.58573	1.11388	4.3816	2.6322	2.57402	8.48846	7.59096	9.70004	1.79619	2.37641	1.68778	0.98186	0.74539	1.85819	5.89136	4.46281	4.58239
PIAS3	9.92219	13.0174	17.152	10.2093	6.41246	15.7008	14.2204	7.98481	8.70104	7.71245	6.99494	13.5663	12.5525	18.7338	12.5127	8.61427	7.78608	11.9813	9.31049	7.70211	16.8474	11.5515	11.486	19.391	19.6296	14.6644	21.5742	16.3038	15.3768	15.9401	20.9463	32.2009	36.3674	15.9637	14.5041	31.7373
NUDT17	21.5617	25.2458	20.9838	13.2402	15.1567	11.9265	12.2295	21.559	15.9519	10.3768	12.28	15.5299	26.3602	12.4892	17.442	15.0055	19.7137	17.7787	18.8234	18.1226	11.1388	16.1323	23.2112	19.0478	15.739	16.9071	20.9053	17.4092	13.9789	27.7545	28.8012	24.747	13.0073	21.2849	18.17	22.5725
POLR3C	12.7844	15.5814	15.3273	22.8115	22.7351	17.9653	21.3306	15.9696	19.5773	16.6869	18.9641	19.457	16.9459	18.1828	11.7544	15.0055	20.3763	18.3584	24.0858	18.1226	22.6953	25.0946	22.0148	24.3674	13.6169	14.1468	14.5501	19.3435	19.2909	17.4404	23.5646	25.6414	26.7225	26.036	25.5018	24.6091
RNF115	71.7451	71.201	68.973	82.7914	83.2162	74.7296	91.8636	88.6314	101.15	96.8965	79.7423	84.7896	63.2331	69.2417	65.9762	81.0019	89.4571	76.1391	93.3073	90.6131	83.541	96.3952	91.4092	92.4932	53.4066	52.1016	54.6882	65.3536	66.3997	61.135	107.677	102.715	107.51	110.035	94.6753	98.2667
CD160	1.90811	1.57786	0.729873	0.638084	0.582951	0.754844	1.70644	2.12928	2.5378	1.40226	0.777215	1.96355	1.41215	0.73466	1.13752	0.27788	0.993968	1.54597	2.42882	2.26533	0.974645	2.58913	0.957165	0.686406	0.884215	1.03513	0.836211	0.829009	1.11831	0.375061	1.47279	0.298156	1.06182	2.28053	1.1157	1.69718
PDZK1	6.29677	8.08654	6.56885	3.8285	3.78918	7.09553	3.9817	4.25857	8.33849	4.48725	4.35241	2.85607	12.0818	14.3259	10.996	4.30713	3.47889	1.73922	2.02402	3.39799	6.26557	4.97909	5.26441	8.92328	4.77476	4.83061	7.19141	4.00688	7.5486	5.81345	6.70937	7.30483	13.6267	4.7511	6.21606	5.94013
GPR89A	35.1093	34.713	34.6689	38.4446	39.9321	40.6106	43.5143	41.521	39.5172	44.7322	44.923	43.3766	34.0486	38.5696	33.3673	42.7935	49.2014	40.3885	43.1116	39.4167	41.2136	62.1391	53.1226	58.1729	27.9412	34.8494	32.6122	36.0619	41.6571	36.9435	44.3473	51.2829	47.3396	48.8413	59.2916	54.3098
GPR89C	5.15191	10.2561	5.10911	14.6759	9.76442	11.3227	9.10104	14.6388	10.8763	14.1629	9.63747	7.85419	4.70718	7.53026	14.7878	11.2541	7.45476	9.85557	13.5609	12.4593	15.8728	15.5348	11.0074	8.92328	4.77476	3.45044	8.02762	7.04658	9.92501	6.37604	8.01852	6.41036	6.37094	14.8234	13.3884	7.46759
PDZK1P1	0.763245	0.788931	1.45975	0.319042	1.74885	0.301938	1.42204	1.86312	1.45017	1.12181	0.310886	1.60654	1.09834	0.918325	0	0.972579	0.828306	0.966233	0.202402	0.906131	0.696175	0.398327	1.67504	0.514805	1.2379	0.86261	1.17069	0.829009	0.978522	2.06284	2.29101	1.78894	1.23879	0.380088	0.956316	0.509154
RNVU1-7	0	0.394465	0.182468	0.319042	0.145738	0.452906	0	0	0	0.280453	0.155443	0.357009	0.313812	0	0.379173	0	0.496984	0.193247	0.202402	0.226533	0.417705	0.398327	0.717873	0.514805	0	0.172522	0.334484	0.690841	0.279578	1.12518	1.63643	0.447234	1.59273	1.14026	0.478158	0.678872
NBPF11	10.3038	6.70591	6.93379	9.25222	9.47295	7.54844	13.936	15.9696	22.8402	9.25494	6.99494	10.5318	12.3956	13.2239	16.6836	11.1152	11.762	7.34337	10.5249	10.194	12.3919	17.1281	23.6898	17.3318	8.48846	9.83375	8.02762	7.18475	7.68839	9.189	16.2007	13.417	8.76004	11.4026	9.56316	11.5408
WI2-3658N16.1	32.2471	28.796	35.9462	18.0259	17.78	21.1356	16.4956	32.4716	26.8282	14.864	16.7879	21.4205	18.358	21.4888	18.9587	24.3145	23.5239	13.7205	15.7874	22.2002	14.202	23.3022	17.4683	19.9058	28.118	32.2616	25.588	27.2191	28.7965	26.8169	20.9463	26.0887	32.1201	34.2079	32.5148	22.7422
RP4-565E6.1	1.52649	2.76126	1.45975	1.27617	0.291475	0.301938	0	0.26616	0	1.12181	0.155443	1.07103	0.156906	0.73466	0.379173	0.694699	0.828306	0.772986	0.607206	0	0.55694	0.597491	0.239291	0.858008	1.41474	1.03513	1.17069	0.138168	0.559155	0.562592	0.818216	0	0.265456	2.09048	1.59386	2.88521
HYDIN2	1.14487	1.57786	1.09481	0.159521	0.291475	0.603875	0.284407	1.06464	0	0.280453	0.310886	0.178504	0.313812	0	0	0.694699	0.165661	0.772986	0.809608	0	0.139235	1.39415	0.478582	0	0.176843	0.172522	0.668968	0.552673	1.11831	0	0.818216	0.298156	0.17697	0.380088	1.43447	0.678872
NBPF12	33.392	42.6023	35.5813	89.6508	91.5232	61.1424	78.4964	104.601	153.718	48.3781	43.6795	53.3728	95.3989	92.9345	54.2218	100.037	84.6529	64.1579	120.024	110.095	95.6544	157.538	157.693	139.34	43.3265	35.5395	39.1347	48.3589	57.4532	31.6927	66.4392	67.0851	85.2113	73.1669	74.7521	76.2034
NBPF13P	94.8332	135.696	90.3217	91.8841	116.59	32.4583	23.8902	30.8746	19.9399	45.854	58.2912	29.0962	22.1238	24.6111	70.9054	15.7002	14.7439	18.7449	3.44083	2.94492	2.64546	21.908	28.9542	17.1602	35.7223	45.5458	31.2743	6.21757	6.2905	9.93913	12.1096	8.49745	11.9455	23.7555	40.1653	18.8387
PRKAB2	39.8796	22.6818	46.8943	36.6898	39.0577	53.8959	42.0923	35.6655	48.9433	38.8427	37.4618	39.8065	52.2497	59.8748	38.6757	44.8776	43.4033	50.8238	43.7188	48.9311	55.2763	68.9106	62.2157	98.3277	62.6024	46.2359	50.5071	38.2726	35.5064	40.1316	66.1119	67.0851	62.913	36.2984	47.1783	55.1583
RP11-337C18.8	3.81623	3.15572	4.74417	6.69988	7.72409	6.03875	13.3671	6.92017	10.5138	7.29177	7.46127	6.06915	8.47293	7.16293	6.44595	7.50275	5.46682	7.72986	8.29848	5.88985	5.01246	9.16153	6.46086	6.69246	7.25056	4.48557	4.01381	8.84276	7.40881	3.75061	6.54573	7.90114	5.75154	4.37101	6.69421	12.7288
RP11-337C18.10	37.399	30.1766	36.3112	48.6539	43.5756	42.1203	61.1476	51.9013	35.8918	32.813	51.6071	47.8392	45.8166	42.9776	52.7051	43.6271	45.8882	46.7657	45.3381	43.2677	32.024	66.1223	58.387	49.2496	42.9728	40.3701	37.295	57.478	37.8828	30.9426	40.4199	37.4186	41.588	44.2803	46.8595	44.1267
FMO5	2.67136	2.76126	4.92664	3.8285	3.64344	3.92519	5.11933	2.6616	1.81272	3.50566	3.57519	2.49906	4.86409	6.06094	4.17091	4.72395	4.96984	5.60415	2.02402	4.75719	2.64546	6.97073	6.46086	6.17765	3.89055	3.62296	3.51208	5.80306	3.91409	3.93814	4.9093	3.87603	2.92001	4.37101	3.82527	3.7338
PDIA3P	0.572434	0	0.182468	0	0.582951	0.603875	0.853222	0.532321	1.45017	0.841359	0.155443	0.535513	0	0.73466	1.51669	0.833639	0.662645	0	0.607206	0.226533	0	0.995818	0.239291	0.343203	0.353686	0.517566	0.334484	0.552673	0.419366	0.187531	0.654573	0.149078	0.265456	0.760176	0	0.339436
CHD1L	170.776	197.627	160.39	161.276	167.89	171.048	158.13	182.32	179.096	146.116	147.049	166.366	146.236	139.585	147.119	164.366	156.053	168.897	142.693	154.042	155.943	212.508	223.259	224.626	139.175	137.672	147.508	133.885	143.284	135.96	202.59	218.698	197.941	180.352	191.263	207.395
BCL9	27.286	29.7821	25.9105	31.1066	36.8716	33.3641	34.6977	31.1408	30.0911	38.2818	36.2182	38.0214	45.6597	43.3449	31.4714	36.5412	31.4756	34.7844	32.5867	35.7922	29.5178	39.2352	38.2866	44.9596	26.3496	28.9837	33.2812	37.5817	40.6785	43.3196	66.4392	64.6999	67.9566	61.9543	63.4356	60.5893
ACP6	21.3709	17.5537	17.8819	19.7806	16.7598	23.4002	10.5231	10.1141	9.06358	20.3328	15.8552	19.9925	22.4376	19.2848	14.4086	16.3949	17.8914	22.2234	20.2402	13.1389	19.2144	19.7172	18.6647	29.1723	22.4591	20.0125	17.7277	18.5145	19.85	16.6902	23.0737	22.6599	22.7407	19.9546	22.9516	21.3845
GJA5	2.09892	0.986163	0.729873	4.78563	2.3318	4.52906	1.70644	1.3308	2.5378	8.83426	7.30582	3.03457	3.76575	3.6733	5.30843	1.94516	3.47889	6.57038	2.02402	0.679598	1.67082	11.7507	14.3575	5.49125	5.48213	3.27792	2.34139	2.48703	2.23662	1.68778	3.60015	2.53433	2.47759	14.2533	12.5915	16.6324
GPR89B	10.8762	8.28377	8.75847	6.54036	14.1365	15.3988	8.24781	7.71865	11.9639	5.46883	9.32658	8.03269	12.8663	9.18325	11.3752	12.0878	11.0993	9.85557	12.3465	7.92864	8.21486	12.149	14.5968	18.1898	6.89688	9.48871	8.69659	9.1191	10.624	9.189	14.0733	14.1624	18.1395	13.3031	9.40378	10.862
RP6-74O6.2	1.14487	0.394465	1.09481	0.159521	0.728688	0.603875	0.853222	0.532321	0.362543	0.420679	0.466329	0.535513	1.41215	0.73466	0.379173	0.27788	0.165661	0.386493	0.607206	0.226533	0.27847	0.995818	0.717873	0.514805	0.884215	0.690088	0.334484	0.829009	1.39789	1.31271	2.12736	1.19262	2.3891	0.95022	1.43447	0.84859
PDZK1P2	0.954057	1.1834	2.00715	0.478563	0.728688	0.754844	1.13763	1.3308	0.362543	0.841359	1.39899	1.24953	0.313812	0.550995	1.51669	1.11152	1.82227	0.966233	0.809608	1.58573	0.974645	1.39415	1.91433	1.20121	1.2379	0.86261	1.67242	1.79619	1.11831	1.12518	0.98186	0.74539	1.23879	1.52035	1.1157	2.37605
XXyac-YX155B6.7	0	0	0.364936	0.797605	0.728688	0.754844	0	0.26616	0.362543	0.140226	0.155443	0.178504	0.78453	0.550995	1.51669	0.27788	0.496984	0.386493	0.607206	0.226533	0.55694	0	0.717873	0.171602	0.530529	0.172522	0.167242	0.414505	0.978522	0.562592	0.818216	0.298156	0.442426	0.95022	0.637544	0.169718
NBPF24	12.0211	5.32528	5.47404	15.6331	10.4931	9.36007	17.6333	14.905	20.3024	7.432	12.28	8.2112	11.9249	13.5912	12.5127	7.91957	8.61439	13.9138	13.3585	11.5532	16.012	21.3105	20.579	13.3849	8.66531	9.48871	11.038	12.297	6.70986	9.37654	12.7642	17.7403	14.777	11.0226	12.2727	16.1232
XXyac-YX155B6.6	8.20489	7.49484	6.38639	2.39281	2.18606	2.11356	0	1.86312	2.17526	2.38385	1.70987	2.14205	2.98121	0.73466	2.27504	2.7788	2.81624	2.51221	0.202402	0.679598	0.696175	1.19498	0	1.54441	4.06739	6.55583	5.01726	2.6252	3.49472	2.62543	2.78194	1.04355	2.21213	4.94114	4.6222	4.41267
RNU1-120P	0.190811	0	0.182468	0.159521	0.145738	0.301938	0	0	0	0	0	0.178504	0.78453	0	0	0.27788	0.662645	0	0	0	0.139235	0.199164	0	0	0	0	0	0.690841	0.698944	0	3.92744	5.81404	3.89335	0	0	0.169718
RP11-495P10.6	3.62542	3.55019	3.83183	2.07377	2.04033	2.26453	1.13763	1.3308	2.17526	2.6643	3.57519	2.14205	1.41215	1.83665	1.51669	1.66728	0.993968	1.15948	0.404804	1.13266	1.39235	1.39415	2.6322	0.686406	1.59159	1.89774	3.1776	1.38168	0.978522	1.87531	2.29101	2.08709	3.27395	5.32123	2.70956	1.69718
RP11-495P10.8	0	0.788931	0	1.11665	1.31164	0	0	0.532321	0.362543	0	0.466329	0.535513	0.470718	0.183665	0.379173	0.27788	0.496984	0	0.404804	0.226533	0	0	1.19646	0.171602	0.530529	0.690088	0.334484	0.552673	0.139789	0.187531	0.49093	1.19262	0.442426	0.190044	0	1.18803
RP11-495P10.3	2.09892	1.77509	2.37209	0.957126	1.02016	3.01938	0	0	0.362543	0.841359	0.932658	1.07103	2.5105	2.38764	0.379173	1.25046	0.828306	0.386493	0.404804	0.226533	1.94929	2.58913	1.43575	1.88762	2.65264	0.690088	1.67242	1.79619	1.95704	1.31271	11.455	8.19929	10.8837	1.52035	1.75325	1.01831
RNU1-122P	0	0	0	0.638084	0.145738	0.452906	0	0	0	0	0	0	0.470718	0.36733	0.379173	0.555759	0.165661	0	0	0	0.417705	0	0	0.343203	0.176843	0.517566	0.167242	0.829009	0.698944	0.562592	2.94558	1.63986	2.3891	0	0	0.169718
RP6-74O6.6	1.33568	1.38063	2.18962	1.91425	2.47754	1.66066	0	0.26616	0.362543	0.280453	0.466329	0.714017	0.941436	0.36733	0.379173	0.694699	0.662645	1.15948	0.202402	0.226533	0.139235	0.597491	0.478582	1.37281	1.59159	2.58783	0.501726	0	0.279578	0.750123	0	0.298156	0.0884852	0.570132	0.159386	1.01831
RP11-495P10.2	8.96813	10.0589	8.94094	4.94515	9.61868	3.62325	8.53222	8.78329	8.33849	11.0779	9.32658	5.71214	5.96243	8.08126	9.10016	9.86473	12.5903	9.66233	8.50088	14.7246	6.54404	9.55986	18.6647	9.78129	8.31162	12.0765	5.85347	9.1191	7.82817	3.75061	21.11	16.9949	12.4764	15.9637	9.88193	7.46759
RP11-495P10.1	0.190811	1.57786	0	0	0.437213	0.301938	0.568815	0.26616	0.362543	0.420679	0.777215	0.357009	0.156906	0.550995	1.13752	0.13894	0.662645	0.193247	0.607206	0.453065	0.417705	0.995818	0.478582	0.514805	0.530529	0	0.167242	1.51985	0.698944	0.375061	1.63643	1.04355	0.796367	0.380088	0.637544	0.84859
RNVU1-13	0	0	0	0.319042	0	0.150969	0	0	0	0	0	0	0.941436	0.183665	0.379173	0	0	0	0	0	0	0	0	0.343203	0	0.517566	0.167242	0.690841	1.53768	0.375061	5.23658	4.47234	9.82186	0	0	0.339436
NBPF14	2.67136	2.95849	3.28443	0.478563	2.04033	0.905813	3.9817	2.92776	5.80069	1.68272	3.73063	3.21308	2.98121	2.93864	2.65421	2.91774	1.32529	1.54597	2.02402	2.26533	1.94929	2.58913	3.58937	1.37281	1.2379	3.45044	3.01036	3.31604	4.75282	3.00049	7.2003	3.13064	5.22063	5.51128	8.60685	6.78872
RP11-89F3.2	1.33568	0.788931	1.09481	1.27617	0.728688	1.96259	0	0.798481	0.362543	0.701132	0.621772	0.892522	0.627624	0.918325	0.758347	0.27788	0.165661	0.57974	0.607206	0	0.974645	2.38996	1.91433	1.37281	2.12212	1.03513	1.50518	1.24351	1.11831	1.68778	2.78194	0.298156	1.94667	0.380088	0.318772	0.84859
NBPF20	2.48055	2.95849	2.18962	8.93317	8.45278	2.56647	11.0919	9.31561	17.4021	6.87109	8.23848	7.31868	12.3956	9.18325	14.7878	3.89031	5.79814	4.05818	8.29848	18.1226	5.9871	19.518	16.7504	5.31965	1.94527	3.10539	2.84312	3.59237	5.59155	5.62592	5.56387	9.09376	5.92851	7.22167	9.40378	5.43098
NBPF15	43.6958	35.3047	46.1644	86.3008	86.8596	81.9761	102.387	112.852	151.543	96.3355	109.276	87.8241	40.7956	40.2226	47.0175	58.3547	61.9573	63.7714	89.6641	108.283	91.7558	121.49	123.474	103.133	61.0108	55.5521	49.3364	84.8353	67.0986	84.3888	120.605	122.989	130.781	118.017	134.044	107.262
RP11-666A1.5	1.33568	0.197233	1.64221	1.11665	1.31164	3.32131	0	0.532321	1.45017	0.140226	1.39899	0.357009	0.470718	1.28565	0.379173	0.13894	0.496984	0.57974	0.202402	0.453065	0.696175	1.19498	0.957165	2.74562	0.884215	1.03513	1.33794	0.967177	1.11831	2.25037	0.818216	1.63986	1.94667	0.190044	0.159386	0.84859
RNVU1-15	0.190811	0	0	0	0.145738	0.150969	0	0	0.362543	0.140226	0	0	0.156906	0	0	0.416819	0.165661	0	0	0	0.139235	0	0	0	0	0	0	1.10535	0.559155	0.375061	2.12736	2.83248	3.98183	0.190044	0	0.509154
NBPF16	2.67136	1.97233	1.09481	1.59521	3.4977	2.56647	4.26611	3.99241	3.26289	2.24362	2.33165	2.49906	4.23646	2.75497	4.92926	1.80622	4.63852	2.8987	9.9177	4.75719	1.67082	4.97909	3.35008	2.57402	2.65264	3.45044	2.34139	2.21069	3.7743	2.4379	4.74565	3.13064	2.3891	5.13119	1.27509	3.56408
RP11-763B22.4	0.763245	0.591698	1.09481	1.43569	0.582951	1.50969	0	0.532321	0.362543	0	0.310886	0.714017	0.627624	1.10199	0	0.416819	1.15963	0.772986	0.202402	0.226533	0.27847	0.398327	0.717873	2.05922	1.2379	1.89774	1.00345	0.829009	0.838733	1.87531	0.327287	1.3417	1.15031	0.380088	0.478158	0.84859
RNVU1-16	0	0	0	0.159521	0.291475	0.452906	0	0	0	0.140226	0.155443	0.178504	0	0	0	0.27788	0.331323	0	0.202402	0	0	0	0.239291	0.514805	0.176843	0	0	0.552673	0.559155	0.187531	2.78194	1.78894	2.30062	0.190044	0.159386	0.169718
RP11-763B22.6	0.190811	0.197233	0	0.159521	0.291475	0.150969	0.284407	0.26616	0.362543	0.140226	0.621772	0.357009	0.313812	1.83665	1.13752	0.27788	0.165661	0	0.404804	0.226533	0.27847	0.398327	0	0.343203	0.530529	0.517566	0	0.552673	0.419366	2.06284	1.1455	1.04355	0.619396	2.85066	2.07202	0.169718
RP11-763B22.9	0.954057	0.591698	0.547404	0.319042	0.728688	2.11356	0.568815	1.3308	1.08763	2.24362	0.777215	0.892522	1.09834	3.48963	1.89587	0.694699	1.15963	0.386493	0.202402	0.679598	0.696175	1.19498	2.39291	1.88762	2.12212	1.03513	2.34139	1.24351	1.81725	3.56308	4.25472	2.98156	3.62789	6.08141	2.86895	1.52746
RP11-14N7.2	4.57947	5.71975	4.5617	9.57126	12.9706	5.73681	5.68815	7.18633	11.9639	6.02974	11.1919	5.89064	18.6718	15.0605	17.8212	8.33639	6.79211	3.86493	4.45284	8.38171	6.12634	20.5139	21.7755	14.4145	10.08	5.5207	7.5259	5.11222	4.75282	9.7516	6.21844	6.26128	6.45942	13.3031	8.28807	3.90351
NBPF23	0.190811	1.1834	0.729873	0.797605	0.291475	0.452906	2.27526	1.06464	1.81272	1.40226	0.621772	1.24953	0.470718	2.57131	0.758347	0.694699	0.496984	0.386493	1.41681	0	0.27847	1.19498	1.91433	0.686406	1.2379	1.38018	0.836211	0.552673	0.978522	1.50025	1.63643	1.49078	0.707882	1.7104	2.55018	2.03662
RNVU1-18	0.763245	0.197233	0.182468	0.159521	0.437213	0.603875	0	0.532321	0.725086	0.280453	0.466329	0.178504	0.941436	0.36733	0	0.416819	0.993968	0	0.607206	0	0.696175	0.398327	0	0.686406	0	0	0	0.552673	0.419366	1.12518	0.654573	0.447234	1.23879	0.570132	0.318772	0.339436
RP11-403I13.5	2.86217	2.95849	3.64936	0.478563	0.291475	0.301938	1.13763	0.26616	2.5378	1.82294	1.55443	0.892522	0.941436	3.1223	1.89587	0.833639	0.993968	0	1.01201	0.453065	0.974645	1.79247	2.15362	0.686406	4.06739	2.93287	4.51554	0.967177	0.698944	0.562592	0.49093	0.596312	0.265456	1.33031	0.478158	0.678872
RP11-403I13.4	1.14487	0.788931	1.64221	2.07377	1.1659	0.301938	0.853222	1.86312	0	1.26204	1.70987	1.60654	2.98121	5.69361	3.41256	0.694699	1.82227	0.57974	0.607206	0.679598	0.417705	3.98327	1.67504	2.23082	0.884215	0.690088	2.00691	3.73054	2.37641	2.25037	3.10922	2.38525	2.56607	3.61084	6.37544	1.8669
RP11-403I13.7	0.954057	1.1834	1.27728	0.638084	0.582951	0.452906	0.568815	0.532321	0.362543	0.560906	0.155443	0.357009	2.6674	2.02031	1.13752	1.25046	1.15963	2.70545	1.61922	0.906131	0.974645	1.99164	0.957165	1.54441	0.884215	2.93287	1.50518	1.24351	0.838733	1.31271	2.78194	1.49078	1.15031	2.85066	1.91263	1.52746
RP11-403I13.8	0.572434	0.394465	0.364936	0.638084	0.874426	0.452906	1.42204	0	1.81272	0.560906	0.466329	0	0	0.73466	0.379173	0.694699	0.993968	0.57974	0.404804	0.453065	0.55694	1.19498	0.239291	0.514805	1.2379	0.86261	0.836211	0.414505	0.419366	0	0	1.3417	0.265456	0.95022	0.79693	0.339436
HIST2H2BB	6.86921	4.33912	3.64936	0.478563	0.582951	0.452906	0.568815	0.798481	1.45017	0.841359	0.310886	0.178504	1.41215	2.02031	2.65421	0.27788	0.331323	0.386493	0.404804	0.226533	0.83541	0.398327	0.717873	0.858008	1.2379	0.690088	0.668968	0.414505	0.139789	0.187531	0.49093	0.74539	0.884852	1.14026	0.956316	0.169718
RP5-998N21.10	1.14487	1.97233	0.729873	0.797605	0.291475	0.301938	0.568815	0.532321	1.08763	0.560906	0.466329	0.357009	0.941436	0.918325	1.51669	0.555759	0	0.772986	0.202402	0.453065	0.417705	1.19498	0.717873	0	0.530529	0.690088	0.334484	0.690841	0.419366	0	2.78194	2.38525	2.12365	2.09048	0.637544	1.69718
RP5-998N21.7	0.572434	0.394465	2.37209	0.797605	1.45738	1.35872	0.568815	2.92776	0.362543	0.701132	1.24354	1.24953	1.72597	2.38764	2.65421	0.694699	0.993968	1.15948	0.809608	1.3592	1.94929	1.39415	0.239291	1.37281	0.884215	2.41531	1.83966	0.967177	1.67747	2.4379	0.654573	1.78894	2.56607	2.28053	2.70956	2.37605
FAM72C	88.3456	51.8722	85.0302	85.0247	96.1868	62.3501	78.4964	48.4412	43.1426	23.6983	56.5813	22.67	53.505	58.7728	47.0175	58.2158	52.8459	71.8877	53.4341	57.9924	78.1108	73.4914	68.4373	103.476	112.295	105.583	103.69	94.0925	70.174	105.392	144.006	161.153	123.171	66.7054	60.7261	89.7808
RP11-353N4.6	17.173	16.5675	10.9481	12.4426	16.1769	10.2659	18.7709	17.5666	10.5138	14.5835	16.7879	11.6028	18.358	12.4892	26.163	25.426	21.7016	12.3678	17.609	19.9349	15.8728	32.0654	20.579	23.8526	31.3012	19.6675	20.0691	14.784	19.9898	7.3137	33.3832	29.3684	22.5637	26.6062	28.5301	18.669
RP11-277L2.3	1.7173	2.36679	4.0143	3.0309	1.1659	3.17034	0.853222	1.86312	2.17526	0.981585	0.466329	1.07103	1.25525	2.93864	1.13752	1.25046	1.15963	1.54597	0.607206	0.906131	0.974645	2.1908	4.78582	4.80484	1.59159	2.07026	2.00691	1.38168	0.978522	2.06284	0.654573	2.68341	2.12365	0.760176	0.956316	2.03662
RP11-353N4.8	4.57947	3.74742	3.10196	9.73078	8.16131	4.07616	8.24781	11.7111	10.8763	3.36543	4.81874	5.71214	3.76575	4.22429	12.5127	5.83547	7.78608	6.95688	6.07206	7.92864	4.17705	7.16989	6.70015	5.31965	7.78109	6.55583	4.51554	7.18475	3.63451	2.4379	6.38209	7.60298	3.27395	5.70132	6.53483	5.77041
RNVU1-20	0.572434	0	0	0.478563	0.291475	0.150969	0.568815	0.532321	0	0.140226	0.155443	0.178504	0.470718	0.183665	0.379173	0.555759	0.331323	0.966233	0.202402	0.453065	0.696175	0.398327	0.239291	0.343203	0.176843	0.172522	0	0.138168	0.559155	0.562592	2.12736	1.63986	0.530911	0.380088	0.159386	0.84859
RP11-353N4.5	32.2471	37.8687	38.5008	23.4496	26.5242	29.2879	17.6333	17.8327	18.4897	30.0085	25.959	19.814	20.5547	14.3259	20.8545	33.2066	37.2738	24.9288	20.4426	14.7246	22.4168	33.4595	41.6367	40.6696	36.2528	41.2327	35.2881	20.3107	24.3233	21.9411	29.4558	36.6732	37.1638	34.588	34.4274	25.6274
HIST2H2BF	2.09892	0.986163	1.09481	0.319042	0.874426	0.301938	0.853222	0.532321	1.81272	1.26204	0	0.714017	1.56906	1.46932	0.379173	0.833639	0.662645	0.193247	0	0.226533	0.974645	0.796655	0.717873	0.171602	0.530529	0.172522	1.00345	1.24351	1.53768	0	5.07294	6.1122	4.1588	0	1.59386	2.54577
RP11-196G18.21	2.28974	4.33912	2.91949	0.478563	0	0.301938	1.70644	0.798481	0.725086	1.26204	1.24354	0.714017	1.25525	1.10199	0.758347	0.694699	0.165661	0.57974	0	0.453065	0.417705	0.796655	1.43575	0.343203	1.41474	0.172522	0.668968	0.690841	0.698944	0.375061	0.49093	0.298156	0.530911	0.190044	0.478158	0.169718
RP11-196G18.23	14.8833	4.73358	10.5832	4.94515	4.80934	2.11356	9.38544	9.84793	7.25086	6.02974	6.8395	6.06915	5.49171	5.69361	7.96264	6.11335	5.30116	3.28519	5.46485	8.60824	2.36699	13.7423	11.9646	8.58008	6.01266	6.03827	7.02417	5.94123	3.35493	1.31271	9.16402	9.39192	5.66305	10.6425	9.56316	9.84364
HIST2H4A	11.0671	9.6644	7.11626	6.8594	5.82951	2.11356	8.81663	12.7757	7.97595	20.4731	28.1352	19.814	10.6696	7.71393	6.82512	6.11335	4.47285	6.57038	3.84564	7.02251	2.7847	32.6628	33.9793	6.17765	9.19583	7.76349	4.01381	15.3367	7.40881	2.81296	11.946	11.7772	8.67155	25.2759	34.7462	12.5591
HIST2H2AA3	1.7173	3.94465	1.45975	1.11665	0.874426	1.05678	1.13763	2.12928	3.26289	0.981585	1.55443	1.60654	1.09834	1.10199	1.51669	1.3894	0.993968	1.35273	1.21441	1.13266	0.417705	2.78829	5.02511	2.40242	2.29896	2.07026	1.33794	2.90153	0.838733	1.31271	2.61829	1.49078	1.50425	4.18097	2.39079	3.22464
RP11-196G18.22	6.6784	4.73358	5.83898	4.46659	3.64344	4.07616	5.68815	6.38785	4.71306	7.29177	5.75139	3.74859	4.39337	4.40796	3.79173	3.61243	4.30719	4.63792	4.04804	3.85105	1.53158	11.9498	10.5288	8.75168	4.9516	5.17566	6.85693	6.35574	5.17219	3.00049	5.23658	6.85759	5.84002	14.2533	10.0413	6.95844
RP11-196G18.24	0.763245	0.591698	0.547404	0.159521	0.437213	0.905813	0.853222	1.06464	0.362543	0.140226	1.39899	1.07103	0.156906	0.550995	0	0.13894	0.993968	1.54597	0	0	0.139235	1.79247	1.43575	0.343203	0.176843	0.690088	0.334484	0.552673	0.279578	0.562592	1.1455	0.596312	1.32728	2.28053	0.478158	0.678872
HIST2H2BC	0.763245	1.57786	0.912341	0.797605	0.874426	0.603875	0.568815	0	0	2.1034	0.777215	2.14205	0.941436	0.183665	0.758347	1.25046	0.331323	0.193247	0.404804	0.679598	0.55694	0.597491	0.239291	1.20121	0.353686	0.517566	0.334484	0.414505	0.559155	0.562592	0.654573	1.49078	0.530911	0.760176	0.956316	1.8669
[truncated: 22,028 more rows]
