# Supplementary material for: Direct comparison of distinct naive pluripotent states in human embryonic stem cells
Source: Nat Commun. 2017 Apr 21;8:15055. doi: 10.1038/ncomms15055 (PMC5413953; doi:10.1038/ncomms15055)
Supplement: Supplementary Data 2 — Differential Gene Expression Analysis between primed hESC and all naïve converted hESC (FC>2, FDR<0.05) [file ncomms15055-s3.xlsx]

## Sheet: Differentially Expressed Genes 
Gene	logFC	logCPM	F	PValue	FDR
NPTX1	-5.65442	2.955	171.523	1.55257e-15	1.20981e-11
EIF1AY	-4.95136	1.85357	47.2451	3.98203e-08	3.16415e-06
DDX3Y	-4.91233	2.29379	30.142	2.99381e-06	7.93615e-05
MEG3	-4.87892	5.83805	71.1486	3.54352e-10	8.12126e-08
GPR143P	-4.58476	-0.854607	73.7635	4.07455e-09	5.20496e-07
TXLNG2P	-4.45845	2.27304	21.3218	4.48823e-05	0.00064369
CLEC4G	-4.40687	-0.883493	100.821	3.68905e-12	2.7819e-09
RP11-909M7.3	-4.37822	3.8074	47.9609	3.39196e-08	2.79204e-06
SRY	-4.33585	-1.03781	44.4362	0.00023041	0.00229791
AC005082.12	-4.32769	-0.112041	97.9316	5.49503e-12	3.47182e-09
RP11-424G14.1	-4.24033	-0.778185	45.058	3.75074e-07	1.63584e-05
AL132709.8	-4.22219	3.84369	40.9647	1.73303e-07	9.33483e-06
RPS4Y1	-4.18459	4.56681	19.9065	7.22089e-05	0.00092953
AL132709.5	-4.14881	2.9994	34.577	8.82239e-07	3.11072e-05
MEG8	-4.0589	5.80412	45.9915	5.29162e-08	3.95214e-06
MEG9	-4.04449	1.19265	55.2562	7.12897e-09	7.86103e-07
AC005083.1	-3.97892	-0.0685873	77.3157	1.24569e-10	3.63323e-08
SNORD113_6	-3.95823	-0.714112	73.7654	2.25762e-10	5.61452e-08
TMSB4Y	-3.89927	1.42038	61.7934	1.95445e-09	2.98621e-07
ANKRD34B	-3.87646	-0.539467	89.6331	1.81366e-11	8.47957e-09
RP11-89K21.1	-3.81681	-0.395721	51.8618	1.44917e-08	1.39989e-06
RAX	-3.74268	-0.0216719	63.4754	1.42087e-09	2.32004e-07
CRYGD	-3.60743	1.04592	54.1635	8.93134e-09	9.36269e-07
LHX1	-3.59164	1.86098	37.1445	4.50713e-07	1.89162e-05
GPR176	-3.51968	5.15258	126.786	1.44084e-13	3.41661e-10
RP11-123M6.2	-3.48445	5.09003	30.8547	2.44631e-06	6.83241e-05
AL117190.3	-3.4727	0.89863	49.3611	2.48838e-08	2.17868e-06
AP000459.4	-3.44312	0.232325	69.8598	4.44257e-10	9.6161e-08
RP11-37C7.1	-3.43648	4.91384	123.386	2.13621e-13	3.84139e-10
SPTSSB	-3.40771	0.473477	99.642	4.33608e-12	2.98131e-09
AC068134.5	-3.37782	1.58257	55.08	7.39141e-09	8.07425e-07
ZFY	-3.3709	0.9791	33.1424	1.29826e-06	4.21431e-05
PRSS3P2	-3.30465	-0.909887	39.4679	2.50537e-07	1.2151e-05
S100A14	-3.25335	3.88023	42.6573	1.15234e-07	6.91221e-06
SLCO4A1	-3.25051	1.90149	116.461	4.89397e-13	6.72979e-10
NLGN4Y	-3.22467	3.74449	33.0498	1.33142e-06	4.28715e-05
HHEX	-3.22055	1.10656	97.604	5.75202e-12	3.53855e-09
USP9Y	-3.19735	3.24977	22.8908	2.68812e-05	0.000427484
TFF1	-3.17712	-0.619907	37.2244	4.41562e-07	1.86662e-05
RP11-91J3.3	-3.17414	-1.0064	27.3548	1.7612e-05	0.000305881
IZUMO2	-3.16469	-0.230514	44.8803	6.83368e-08	4.88535e-06
TMEM125	-3.15735	4.22172	77.9001	1.13157e-10	3.45441e-08
TTTY15	-3.13287	1.70163	21.5255	4.19574e-05	0.000609459
AC006369.3	-3.12041	-0.695462	43.4596	9.52651e-08	5.99764e-06
FEZF1	-3.11771	2.04517	31.0941	2.287e-06	6.46471e-05
PRSS22	-3.11086	-0.488381	48.2783	3.16049e-08	2.62928e-06
CTD-2126E3.4	-3.09703	-0.884477	37.5519	4.06061e-07	1.74816e-05
KDM5D	-3.06501	0.95896	26.6676	8.28817e-06	0.000173458
ACSM4	-3.05966	0.666603	83.1758	4.85782e-11	1.83164e-08
NETO1	-3.05012	1.88202	71.361	3.41481e-10	7.90376e-08
RP11-432I5.2	-3.03341	-0.764494	34.4133	9.21627e-07	3.21565e-05
APOA2	-3.02326	-0.471173	29.7125	3.38501e-06	8.74381e-05
NOVA2	-3.01118	3.27372	75.2218	1.76489e-10	4.5842e-08
ZNF728	-2.98263	0.581748	25.6291	1.13673e-05	0.000220708
AC027269.2	-2.97974	1.11236	87.9987	2.31595e-11	1.04115e-08
IGFBP6	-2.95993	1.74177	180.808	6.86117e-16	8.01968e-12
MFSD6L	-2.93212	0.281709	47.1034	4.11119e-08	3.21429e-06
CHP2	-2.91158	1.77051	38.3829	3.2882e-07	1.4858e-05
CLDN3	-2.8923	2.47766	107.731	1.47093e-12	1.43275e-09
SIX3	-2.88226	0.249154	32.0386	1.75759e-06	5.26759e-05
VIPR2	-2.8812	2.02894	115.417	5.56339e-13	7.2253e-10
PNMA5	-2.8803	-0.762449	32.3415	1.61658e-06	4.95942e-05
PRSS1	-2.84966	-0.806372	28.7161	4.51555e-06	0.00010973
SLC30A3	-2.84461	2.96433	96.3177	6.89049e-12	4.02697e-09
IHH	-2.83725	0.682451	32.708	1.46177e-06	4.60536e-05
TACSTD2	-2.81926	-0.643577	36.4903	5.3359e-07	2.14694e-05
PPP1R3C	-2.80673	0.255408	41.595	1.48713e-07	8.29111e-06
RP3-326L13.2	-2.80527	-1.03769	24.2858	1.7249e-05	0.000301514
VCAM1	-2.78971	-0.62046	26.3424	9.14454e-06	0.000187355
ZDHHC22	-2.78251	0.275967	63.6833	1.36649e-09	2.24962e-07
SFTA1P	-2.78221	-0.439889	29.0256	4.12687e-06	0.000102851
LINC00599	-2.77397	4.38221	41.6414	1.47054e-07	8.2775e-06
KALP	-2.76706	3.68672	26.6944	8.22168e-06	0.00017253
RP11-445F12.2	-2.76267	0.657136	25.8938	1.04823e-05	0.000206994
PCDHB5	-2.75486	0.911903	19.7055	7.73357e-05	0.000983076
CUZD1	-2.75358	2.57826	43.102	1.03674e-07	6.41161e-06
ARHGEF19	-2.74643	2.53245	128.055	1.2464e-13	3.41661e-10
BHLHE41	-2.74459	0.295706	29.4448	3.65587e-06	9.28948e-05
FOXD3	-2.73571	1.25105	49.3781	2.47912e-08	2.17868e-06
AIF1	-2.71429	0.0167856	66.2817	8.44704e-10	1.53075e-07
GAGE10	-2.69849	0.340863	53.6111	1.002e-08	1.01843e-06
ENTPD2	-2.69487	-0.257602	37.3172	4.31179e-07	1.83936e-05
TTN	-2.69352	3.8144	42.9906	1.06451e-07	6.48047e-06
PRKY	-2.67918	2.46305	27.1172	7.24126e-06	0.00015645
RP4-792G4.2	-2.67253	4.24981	52.5253	1.25881e-08	1.25222e-06
ACSS1	-2.666	0.632331	87.5693	2.47093e-11	1.08987e-08
CCDC152	-2.6617	3.07728	76.1979	1.49909e-10	4.07492e-08
ZNF572	-2.65852	0.789598	32.1934	1.68401e-06	5.1126e-05
CCDC64B	-2.6516	1.85709	70.243	4.15249e-10	9.15782e-08
OTX1	-2.63855	-0.826331	25.424	1.21071e-05	0.000230103
FGB	-2.62789	-0.727403	15.5006	0.000346915	0.00316914
CHRNA4	-2.62031	1.21593	44.8839	6.82784e-08	4.88535e-06
AC005592.1	-2.61272	2.04213	20.6754	5.56812e-05	0.000762564
RP11-370F5.4	-2.60915	-0.699331	20.9389	5.09805e-05	0.000710657
TRBC2	-2.59815	0.294157	30.6129	2.61912e-06	7.19473e-05
ZNF667-AS1	-2.59494	3.16105	12.3936	0.00115318	0.00798279
ABTB1	-2.59491	-0.409587	41.8333	1.40401e-07	8.02486e-06
C1orf210	-2.57082	0.493938	54.3518	8.58933e-09	9.08565e-07
AC026806.2	-2.55541	0.813179	86.1683	3.0572e-11	1.25383e-08
KCNQ1-AS1	-2.55427	-0.126667	68.8396	5.32383e-10	1.11121e-07
KCNK6	-2.54973	2.31636	120.867	2.87575e-13	4.20164e-10
ADAMTS8	-2.54505	2.60339	61.9413	1.9e-09	2.92212e-07
TMEM26	-2.54414	-0.433978	31.5012	2.04066e-06	5.91867e-05
DOC2GP	-2.51706	-0.85114	21.297	4.52527e-05	0.000646226
CST4	-2.51386	0.629225	26.2137	9.50895e-06	0.000192127
HMX2	-2.50676	-0.588897	33.3158	1.23848e-06	4.04357e-05
PSMB8	-2.50462	1.78769	76.6515	1.39026e-10	3.87029e-08
RP11-729I10.2	-2.49268	0.186604	50.8381	1.80471e-08	1.66396e-06
HLA-DPA3	-2.48225	3.29784	32.5286	1.53548e-06	4.79878e-05
MAT1A	-2.47904	-0.234376	38.2719	3.38164e-07	1.51442e-05
CXCL6	-2.46641	0.0911309	35.7643	6.4471e-07	2.45462e-05
GJC3	-2.4503	-0.173448	55.1738	7.25043e-09	7.95743e-07
TMEM190	-2.44319	-0.800383	22.9361	2.64925e-05	0.000422452
TSTD1	-2.43398	5.77944	18.2785	0.000126856	0.00144026
FOXQ1	-2.38727	4.59322	17.4752	0.000168673	0.00179721
RP4-604G5.1	-2.38048	0.246461	40.1055	2.1394e-07	1.06865e-05
RP11-676J15.1	-2.37074	-0.171314	43.9893	8.41067e-08	5.55413e-06
SHH	-2.36866	0.178477	20.1651	6.61358e-05	0.00086752
RP11-524C21.2	-2.35944	0.146284	40.4735	1.95424e-07	1.00185e-05
TSSC2	-2.35436	5.0866	36.0428	5.99455e-07	2.32782e-05
TPSG1	-2.35294	1.08863	40.3963	1.99164e-07	1.01621e-05
CXCR4	-2.35199	4.20679	32.3271	1.62303e-06	4.96611e-05
RP11-563K23.1	-2.34995	2.14452	83.4013	4.68935e-11	1.7971e-08
RLN2	-2.34687	-0.320566	33.6819	1.12162e-06	3.76185e-05
COL11A2	-2.34058	-0.00138059	54.8113	7.81165e-09	8.41534e-07
CTB-191K22.5	-2.34003	0.28732	25.0462	1.36058e-05	0.00025243
DIO3	-2.3316	3.43823	13.9431	0.000626612	0.00498242
HLA-DOA	-2.33016	2.32671	56.0615	6.04824e-09	6.89706e-07
RP11-114G22.1	-2.32594	4.61997	78.0302	1.10769e-10	3.45261e-08
AP1M2	-2.32519	4.21476	62.4524	1.72381e-09	2.6687e-07
ZNF649	-2.321	2.82291	40.1293	2.12692e-07	1.06697e-05
RP11-758I14.3	-2.31839	1.24621	28.4679	4.8551e-06	0.000115798
C17orf107	-2.31122	-0.348035	20.4792	5.94775e-05	0.000797708
PLEKHN1	-2.30883	-0.138857	45.041	6.58407e-08	4.73587e-06
ADRA2A	-2.3064	0.820834	40.3889	1.99529e-07	1.01621e-05
ZFP57	-2.30591	0.927165	28.9534	4.21432e-06	0.000104519
RP11-82C23.2	-2.30272	0.679659	14.9175	0.000431819	0.00372587
SFRP5	-2.30093	0.871109	41.8729	1.39067e-07	7.96806e-06
EMX2	-2.29445	-0.65943	19.3522	8.7304e-05	0.00107813
RP3-326L13.3	-2.29218	0.472494	15.2771	0.000377151	0.00336814
ZNF717	-2.29087	3.6684	59.9281	2.80165e-09	3.89847e-07
TCTE1	-2.27588	-0.240146	27.4337	6.58838e-06	0.000145987
ASPG	-2.27584	-0.450797	35.0344	7.81319e-07	2.80136e-05
GPX2	-2.26099	-0.617065	28.7281	4.49981e-06	0.000109689
C19orf66	-2.25993	0.86404	56.4213	5.62268e-09	6.57207e-07
RASGRP2	-2.25604	1.75592	82.5209	5.38429e-11	1.99791e-08
OLR1	-2.25578	-0.371151	29.6494	3.44695e-06	8.89396e-05
RP11-564D11.3	-2.24334	2.58612	28.089	5.42643e-06	0.000125847
RIMS4	-2.24291	5.70506	68.0072	6.17896e-10	1.23748e-07
MFGE8	-2.24212	7.69653	180.912	6.79993e-16	8.01968e-12
AES	-2.23616	2.78977	48.4428	3.04714e-08	2.55315e-06
GALNT9	-2.22974	1.1766	72.2409	2.93179e-10	6.99351e-08
RP11-1081L13.4	-2.22319	0.490137	65.7079	9.3837e-10	1.67239e-07
NCCRP1	-2.22238	-0.179731	33.5262	1.16985e-06	3.8889e-05
ZSCAN1	-2.22159	0.862832	49.0383	2.67135e-08	2.30436e-06
MT1H	-2.21365	4.28658	11.5163	0.00164586	0.0104895
FGA	-2.21284	-1.0149	10.99	0.00204534	0.012349
RP5-1049N15.2	-2.20718	-0.178888	31.9791	1.78678e-06	5.32459e-05
MIAT	-2.20704	4.8881	32.1809	1.6898e-06	5.12353e-05
MARVELD3	-2.18268	4.20555	55.8246	6.34697e-09	7.20258e-07
NPPB	-2.18185	6.07475	14.0221	0.000607789	0.00486086
MST1P2	-2.16993	0.478817	53.4329	1.04003e-08	1.04797e-06
COLCA2	-2.16702	-0.0264622	25.9262	1.03791e-05	0.000205447
TTR	-2.16693	0.546252	10.7749	0.00223725	0.013196
GNA14	-2.16436	4.78235	44.5592	7.36262e-08	5.1073e-06
KIAA0825	-2.16266	9.04194	126.661	1.46152e-13	3.41661e-10
RP11-449H3.2	-2.15977	-0.830322	19.6857	7.78621e-05	0.000986549
PANX2	-2.14591	1.60001	81.1912	6.64715e-11	2.39062e-08
HNF4A	-2.13733	2.64131	35.2911	7.30082e-07	2.7005e-05
RP11-461K13.1	-2.13677	-0.172971	22.5736	2.97813e-05	0.000464751
AL590714.1	-2.13408	0.819928	17.2573	0.000182371	0.00190665
FRZB	-2.13373	3.72587	20.3622	6.18704e-05	0.00082132
CACNG6	-2.13334	2.26215	51.3417	1.61953e-08	1.52661e-06
RP11-762H8.4	-2.1323	0.300948	35.2973	7.28888e-07	2.70035e-05
EPHB6	-2.12866	1.4037	60.3606	2.57563e-09	3.69547e-07
C19orf77	-2.11819	0.849878	35.1154	7.64754e-07	2.76355e-05
GRHL2	-2.11743	3.89128	80.9802	6.87464e-11	2.43498e-08
C5orf63	-2.11455	1.18199	44.3245	7.77659e-08	5.28469e-06
RNF183	-2.11366	0.579781	21.2445	4.60484e-05	0.00065454
AQP5	-2.11141	0.0417797	32.7419	1.44827e-06	4.56898e-05
ERAS	-2.10597	-0.504151	18.309	0.000125502	0.00142906
AC005944.2	-2.10465	4.97095	124.126	1.95928e-13	3.81683e-10
SHISA2	-2.09842	2.93169	25.5348	1.17011e-05	0.000224578
WFDC2	-2.09536	2.30413	93.8724	9.76065e-12	5.18579e-09
ADAD2	-2.09097	-0.410585	23.682	2.08729e-05	0.000351546
ANKRD1	-2.0889	5.15763	26.9743	7.55797e-06	0.000161558
CBLN3	-2.08739	-0.452134	20.3054	6.307e-05	0.000832987
AP001258.4	-2.08567	0.595987	46.0907	5.17298e-08	3.88838e-06
NEUROD4	-2.08109	-0.991001	7.3204	0.0102129	0.04171
ST14	-2.07913	3.72124	37.278	4.35542e-07	1.85121e-05
HSPA2	-2.07607	4.67218	38.6591	3.0671e-07	1.4198e-05
FOXA2	-2.07473	3.94193	15.4262	0.000356677	0.00324311
C20orf195	-2.07149	-0.358278	16.1148	0.000276295	0.00265255
CTC-459I6.1	-2.07096	0.0979924	25.0758	1.34816e-05	0.000250563
ZNF844	-2.07075	3.00859	31.0651	2.30569e-06	6.50183e-05
DUSP6	-2.0699	5.02776	14.3925	0.000527198	0.00437458
CTC-559E9.5	-2.06805	-0.517007	16.6165	0.000229938	0.00229516
CLDN4	-2.06736	2.41252	109.115	1.22999e-12	1.30698e-09
EPSTI1	-2.06671	4.90515	19.9404	7.13813e-05	0.000920398
GALNT3	-2.06362	3.7206	38.0823	3.54801e-07	1.5679e-05
BEST2	-2.06315	-0.323846	32.8643	1.40056e-06	4.44245e-05
PDK4	-2.06182	-0.676154	21.8651	3.75195e-05	0.000555122
ADAP1	-2.05941	0.890417	43.5187	9.39459e-08	5.95169e-06
HLA-DPB2	-2.05064	3.74381	24.2534	1.7426e-05	0.000303326
CACNA1A	-2.0489	5.22396	135.615	5.37766e-14	1.87766e-10
KLK10	-2.04506	0.261039	34.5582	8.86675e-07	3.12166e-05
MYH14	-2.04426	3.07587	78.9788	9.48901e-11	2.99763e-08
LCK	-2.04172	2.41632	137.782	4.25513e-14	1.87766e-10
PHYHIP	-2.02132	0.301334	37.9483	3.67066e-07	1.61005e-05
MAL2	-2.01959	5.39377	43.0076	1.06021e-07	6.47609e-06
FAM131B	-2.01892	2.56179	73.4705	2.37401e-10	5.80206e-08
CELF5	-2.01833	2.58442	94.6844	8.68861e-12	4.83604e-09
EGR3	-2.01716	1.0631	45.6015	5.78611e-08	4.30771e-06
KCND2	-2.01314	4.8912	124.949	1.78058e-13	3.78405e-10
TMEM59L	-2.011	1.47008	59.6018	2.98599e-09	4.08208e-07
PKP3	-2.01076	4.29829	47.2037	4.01934e-08	3.16415e-06
FBXO2	-2.0097	4.30262	43.8031	8.78633e-08	5.69641e-06
ZNF469	-2.00831	1.04541	34.444	9.14102e-07	3.20374e-05
HIST2H2BB	-2.00738	0.464677	47.4859	3.77233e-08	3.05205e-06
AC140481.7	-2.00595	2.55113	34.1206	9.9674e-07	3.41154e-05
CBX7	-2.00158	3.11022	92.4349	1.20148e-11	6.14448e-09
DTX1	-2.00097	1.18354	74.384	2.03263e-10	5.16487e-08
CTB-92J24.2	-1.99769	-0.729833	17.7009	0.000155622	0.00168346
CLDN7	-1.99423	3.68706	31.9981	1.77744e-06	5.31346e-05
IL36B	-1.9941	-0.628239	13.8299	0.000654687	0.00517048
RP11-209D14.2	-1.98949	-0.484805	19.5302	8.21203e-05	0.00102824
ST13P11	-1.98935	-0.567949	20.1868	6.56513e-05	0.000862009
SELV	-1.9822	2.1038	86.4668	2.92104e-11	1.24155e-08
ZNF667	-1.97863	3.13518	14.6959	0.00046963	0.00399219
IRF6	-1.97501	1.47398	46.9352	4.27031e-08	3.29462e-06
LINC00884	-1.97433	1.43053	67.9518	6.24086e-10	1.23748e-07
UBE2L6	-1.96374	2.49234	84.4911	3.95757e-11	1.56807e-08
CACNG7	-1.96328	4.868	52.188	1.35204e-08	1.3288e-06
RP11-473M20.5	-1.96203	0.648217	24.8799	1.43269e-05	0.00026227
CEND1	-1.95981	0.972911	23.1804	2.44934e-05	0.000396524
GPRIN2	-1.95913	2.41446	57.0371	4.96576e-09	5.99291e-07
CCDC141	-1.9527	3.78772	51.5181	1.5595e-08	1.49412e-06
HAPLN3	-1.94681	2.63006	74.2803	2.06865e-10	5.19988e-08
TERF1	-1.94174	8.69165	135.206	5.62247e-14	1.87766e-10
MYL7	-1.94128	3.87822	26.8592	7.82379e-06	0.000166119
C19orf33	-1.93498	1.11341	10.9775	0.00205603	0.0123876
CTC-559E9.8	-1.9341	4.37618	34.4347	9.16369e-07	3.20688e-05
APOBEC3A	-1.92713	0.546821	36.5288	5.28292e-07	2.13297e-05
KLK1	-1.92307	-0.66546	10.7119	0.00229701	0.0134617
RBP5	-1.92028	0.657404	57.7467	4.3078e-09	5.42832e-07
NAALADL1	-1.91775	0.520662	37.948	3.67094e-07	1.61005e-05
UTF1	-1.91603	1.32745	20.0941	6.77485e-05	0.000884286
IDUA	-1.91581	-0.643236	15.2768	0.0003772	0.00336814
ZNF676	-1.91491	-0.583809	12.7389	0.00100461	0.00719287
ARHGEF19-AS1	-1.91193	4.02042	121.036	2.81863e-13	4.20164e-10
F11R_2	-1.91018	4.37646	38.7829	2.97313e-07	1.38177e-05
CTD-2587H24.4	-1.90945	-0.0617815	30.7418	2.52544e-06	7.01989e-05
ZNF680	-1.90087	4.80475	10.4773	0.00253494	0.014503
RP11-554D14.4	-1.9	0.0991429	18.179	0.000131375	0.00147794
GATA6-AS1	-1.89944	2.60151	11.5119	0.00164885	0.0104942
RP11-554I8.2	-1.89883	0.561635	13.9239	0.000631283	0.00501104
SDAD1P1	-1.8976	0.911571	43.8654	8.65886e-08	5.66998e-06
ZNF208	-1.89543	2.68066	24.2713	1.73282e-05	0.000302299
CYP2B6	-1.89517	1.32666	13.4337	0.000763839	0.00582016
SIT1	-1.89477	-0.179346	20.0428	6.89379e-05	0.000895311
RP11-462G12.1	-1.89327	-0.830728	13.1342	0.000859117	0.00638588
CD34	-1.88815	-0.19697	17.5505	0.000164192	0.00175891
MACC1	-1.88808	2.89222	113.85	6.75502e-13	8.31116e-10
CCKBR	-1.88161	2.78589	38.7562	2.99316e-07	1.38832e-05
RP11-496D24.2	-1.87972	0.218781	22.7226	2.83799e-05	0.000446459
RASGRF2	-1.87943	5.03455	37.2921	4.33964e-07	1.84787e-05
NOG	-1.87852	-0.567468	9.132	0.0045175	0.0226816
DKK4	-1.87815	-0.63157	7.50209	0.00939043	0.039179
FAM155A	-1.87653	6.26137	51.3723	1.60894e-08	1.52276e-06
OR7E53P	-1.87551	0.911858	33.0848	1.31877e-06	4.25815e-05
RP4-555L14.4	-1.87215	-0.542101	20.7498	5.43081e-05	0.000745923
C16orf92	-1.87154	2.02962	64.3076	1.21596e-09	2.03039e-07
TMEM200A	-1.87027	2.30616	70.8978	3.70212e-10	8.32157e-08
OVOL1	-1.86908	-0.341055	15.499	0.000347121	0.00316979
FAM110C	-1.86767	0.724499	30.6007	2.62822e-06	7.21125e-05
SCNN1G	-1.86354	0.0175703	21.3164	4.49627e-05	0.000643924
TLE6	-1.86228	1.20141	67.4342	6.85106e-10	1.34586e-07
MAP7	-1.86083	6.40597	36.4656	5.37025e-07	2.15705e-05
APOA1	-1.85753	2.04005	9.19195	0.00440058	0.0222427
ZFY-AS1	-1.85391	0.284912	18.0455	0.000137713	0.00153374
KIF12	-1.85272	-0.215262	19.4771	8.36328e-05	0.00104253
NT5E	-1.85272	-0.309201	16.4545	0.000243931	0.00240404
ZNF528	-1.85248	1.44899	31.5396	2.01892e-06	5.87749e-05
HLA-J	-1.8501	-0.52569	16.2428	0.000263604	0.00256014
CCDC129	-1.84988	3.1859	19.0694	9.62568e-05	0.00116169
CHST13	-1.84963	0.429509	31.9767	1.788e-06	5.32459e-05
C1orf61	-1.8481	2.19975	21.9651	3.63086e-05	0.000540628
RP11-511B23.1	-1.84741	1.15274	24.2689	1.73411e-05	0.0003023
RP11-138P22.1	-1.84665	-0.614647	16.1631	0.000271432	0.00261337
AC104655.3	-1.84028	0.66192	45.3307	6.1581e-08	4.52697e-06
CD164L2	-1.83739	-0.244628	28.9242	4.25017e-06	0.00010525
RP11-1030E3.1	-1.83419	-0.837888	15.5622	0.000339034	0.00311418
SYT4	-1.83362	2.26698	32.7827	1.43216e-06	4.53039e-05
RP4-539M6.14	-1.82413	0.982986	24.6602	1.53412e-05	0.000276721
RP11-22C11.2	-1.82186	1.03498	23.3264	2.3376e-05	0.000382943
KCNK17	-1.82121	0.518732	35.4126	7.07095e-07	2.63632e-05
FN1	-1.81723	9.66046	19.1413	9.38931e-05	0.00113964
TRIM63	-1.81472	0.652996	14.9788	0.000421933	0.0036681
OR7E15P	-1.81422	0.674288	28.8636	4.3258e-06	0.000106671
DENND1C	-1.81367	3.00526	79.2028	9.1503e-11	2.93023e-08
FOXO6	-1.81341	0.388203	32.4758	1.55795e-06	4.84311e-05
RP11-736K20.5	-1.81333	-0.240999	22.1545	3.41285e-05	0.000515722
CCDC81	-1.81125	2.54738	53.7137	9.80759e-09	1.00119e-06
PIP5KL1	-1.81057	2.44059	33.3639	1.22242e-06	4.00793e-05
RP11-531A24.5	-1.80661	5.73818	89.8245	1.76283e-11	8.41012e-09
CADM3	-1.80519	0.962425	19.4824	8.34801e-05	0.00104192
RP11-723O4.2	-1.80375	1.22148	57.1704	4.83454e-09	5.94827e-07
CNTN1	-1.80342	3.25455	77.2682	1.25549e-10	3.63323e-08
CRYM	-1.80233	2.20031	95.952	7.25589e-12	4.1371e-09
WDR86	-1.8007	3.1228	66.0867	8.75383e-10	1.57414e-07
WDR86-AS1	-1.79773	0.0210006	17.9497	0.000142462	0.00156943
SNORA12_3	-1.79723	0.804218	30.6258	2.6096e-06	7.177e-05
BHLHE22	-1.79543	-0.370575	8.42123	0.00618718	0.0286241
FAM86GP	-1.79344	4.74149	18.1964	0.000130575	0.00147035
MYO15B	-1.79228	2.51964	49.0108	2.68758e-08	2.30984e-06
ESPN	-1.78977	2.25783	37.9733	3.6474e-07	1.60575e-05
MKRN3	-1.7868	1.22256	26.6681	8.28711e-06	0.000173458
DACT2	-1.78679	1.65772	45.4494	5.99203e-08	4.41879e-06
MFNG	-1.78646	0.507933	28.5603	4.72569e-06	0.000113421
RP11-403I13.5	-1.78583	0.791016	36.6774	5.08363e-07	2.06231e-05
RHOH	-1.78334	1.2001	46.5823	4.62546e-08	3.51069e-06
MIR4458HG	-1.78305	4.25087	9.49694	0.0038537	0.0201134
SHISA7	-1.78253	-0.0135257	26.2432	9.42398e-06	0.000191236
RP11-346J10.1	-1.78072	-0.0261867	26.2149	9.5055e-06	0.000192127
MAST1	-1.78027	0.828587	24.3401	1.69578e-05	0.000298062
C7orf41	-1.77755	2.0835	58.7469	3.53225e-09	4.61304e-07
PTCHD2	-1.77728	2.43498	61.2166	2.18303e-09	3.3138e-07
FAT3	-1.77585	4.69603	17.1485	0.000189652	0.00196607
PSMA2P2	-1.77075	-0.947708	7.32314	0.0102	0.0416862
RP4-765H13.1	-1.7652	0.921965	32.5205	1.53894e-06	4.80317e-05
IFIH1	-1.75949	-0.491905	22.7943	2.77309e-05	0.000438017
ZNF257	-1.75748	1.06586	19.4993	8.29986e-05	0.00103702
AASS	-1.75716	5.44383	96.3336	6.87504e-12	4.02697e-09
CYP2A13	-1.75514	-0.0625744	26.8241	7.90673e-06	0.000167727
LINC00479	-1.75421	1.06736	7.1973	0.010814	0.0435199
TMEM221	-1.75145	2.44273	67.1423	7.22261e-10	1.37665e-07
CXCL3	-1.75128	0.427568	40.8425	1.78547e-07	9.46425e-06
MYL4	-1.75063	2.40121	15.3908	0.000361436	0.00327239
HLA-DRA	-1.74685	-0.498088	11.2501	0.00183637	0.0113599
FCRL5	-1.74605	-0.0395322	16.2884	0.000259225	0.00253129
PLAC9	-1.74428	2.0972	70.5196	3.95559e-10	8.80665e-08
KCNN4	-1.74387	0.0136318	16.7564	0.000218532	0.00220675
ROBO2	-1.74229	6.97265	82.3265	5.55193e-11	2.02793e-08
YPEL3	-1.74151	2.40183	106.26	1.7822e-12	1.57293e-09
GSTO2	-1.74136	4.46793	19.9365	7.14746e-05	0.000920933
GPR78	-1.74073	2.19529	33.7559	1.09945e-06	3.71551e-05
LINC00577	-1.74027	-0.241393	21.96	3.63698e-05	0.000541194
CER1	-1.73855	3.23544	8.90569	0.00498968	0.024377
HEYL	-1.73855	0.296314	25.743	1.09772e-05	0.000214381
PRKAG2-AS1	-1.73074	-0.23002	15.5671	0.000338419	0.00311047
RGL3	-1.72727	4.47516	67.9468	6.24643e-10	1.23748e-07
B3GALT1	-1.72678	0.315569	29.0922	4.04801e-06	0.000101317
PIWIL1	-1.72672	-0.447739	15.2119	0.000386493	0.00342886
RP11-396O20.1	-1.72628	0.0943306	20.4095	6.08921e-05	0.000811559
CD300E	-1.72621	0.0292847	24.5126	1.60656e-05	0.00028663
CNTD2	-1.72273	-0.278812	12.852	0.000960488	0.00696443
METTL7A	-1.72189	4.87534	40.2567	2.06119e-07	1.03846e-05
CTC-490G23.4	-1.71955	0.10556	9.50923	0.00383323	0.0200334
DUPD1	-1.71838	-0.00303183	18.0376	0.0001381	0.00153586
GSTA2	-1.71794	-0.445549	11.1943	0.00187925	0.0115639
HMGB1P3	-1.7164	0.239382	12.4652	0.00112057	0.0078157
RP11-433J8.1	-1.71612	-0.603006	15.9367	0.000295058	0.0027869
HNF1B	-1.7131	1.48384	16.1976	0.00026801	0.00258982
CTD-3018O17.3	-1.71124	3.8531	37.7514	3.85918e-07	1.66758e-05
BCL2L10	-1.70905	-0.350357	12.162	0.00126577	0.00854707
FAM71F1	-1.70297	2.56486	40.1165	2.13362e-07	1.06804e-05
SLC6A11	-1.70135	1.75021	21.227	4.63156e-05	0.000656592
LOXL4	-1.70055	1.76307	44.7555	7.03434e-08	4.96803e-06
CXCL5	-1.69917	0.900367	27.3797	6.69522e-06	0.000148214
CD40	-1.69718	2.59976	24.4219	1.65282e-05	0.000291828
AP000438.2	-1.69664	1.46049	27.9122	5.71695e-06	0.000131282
RPS12P27	-1.69475	-0.574822	11.0867	0.00196485	0.0119928
TTC22	-1.69438	-0.542211	13.4995	0.000744446	0.00570588
HEY1	-1.68871	1.55774	26.9374	7.64202e-06	0.000163148
RP11-1191J2.2	-1.68798	0.0606896	20.5849	5.73981e-05	0.000781022
C4orf47	-1.68783	2.77433	63.1605	1.50763e-09	2.43061e-07
CTC-429C10.2	-1.68728	2.43563	35.4297	7.03914e-07	2.63286e-05
RP11-235G24.1	-1.68607	5.87502	23.1528	2.47114e-05	0.000399225
STMN3	-1.68448	2.77283	35.0802	7.71907e-07	2.7847e-05
HLA-G	-1.68437	-0.0751161	22.1711	3.39446e-05	0.000513608
RP11-770G2.5	-1.68397	0.332786	17.5179	0.000166117	0.00177482
TINAGL1	-1.68352	0.89471	28.6166	4.64862e-06	0.000112032
RP11-4K16.2	-1.68335	5.39413	44.2903	7.83882e-08	5.29619e-06
MATK	-1.68301	2.31627	39.712	2.35804e-07	1.15322e-05
ECEL1	-1.67808	0.953488	44.4535	7.54606e-08	5.18836e-06
FREM3	-1.678	0.709871	21.3096	4.50639e-05	0.000643924
HCG24	-1.67762	-0.664949	13.4826	0.0007494	0.00573257
RP11-54O7.16	-1.6776	0.263411	16.4852	0.000241217	0.00238262
AC005754.8	-1.67244	-0.419075	12.2767	0.00120862	0.00827503
MT1G	-1.66934	5.67174	8.22813	0.00674714	0.0305142
LINC00261	-1.66722	3.71881	7.118	0.0112213	0.0446578
AC116614.1	-1.6668	3.10292	18.3401	0.000124135	0.00141826
RP11-680F20.9	-1.666	3.45171	60.3192	2.59642e-09	3.701e-07
CST1	-1.66529	4.00449	8.95093	0.00489125	0.0240469
APOB	-1.66477	0.202414	17.2187	0.000184916	0.00192324
AC004528.4	-1.66459	-0.729367	9.17621	0.00443096	0.0223573
RP3-462D8.2	-1.66268	-0.810871	9.11537	0.00455051	0.0228043
GNG3	-1.66245	0.117637	19.5357	8.19667e-05	0.00102797
SLC1A6	-1.66202	2.27561	36.8976	4.8028e-07	1.97986e-05
SPIN2A	-1.66082	-0.601391	13.6517	0.000701581	0.0054506
BTN3A1	-1.65524	0.703857	27.7006	6.08622e-06	0.000138036
ZNF311	-1.65522	1.59564	15.444	0.000354316	0.00322415
ASB5	-1.65289	1.4629	35.851	6.30255e-07	2.41929e-05
CACNG8	-1.65135	2.68795	41.0377	1.70249e-07	9.2105e-06
RP11-279O9.4	-1.65076	1.19423	23.7251	2.05891e-05	0.000347517
BMP2	-1.647	3.42196	12.2089	0.00124206	0.00843079
PNMA6A	-1.64508	2.53975	33.5351	1.16704e-06	3.8863e-05
MT-TM	-1.64215	3.20417	44.6909	7.14063e-08	5.01281e-06
KCNG3	-1.6396	4.74599	27.5905	6.28837e-06	0.00014027
CST6	-1.63957	1.01939	8.84734	0.0051198	0.0248878
VPS37D	-1.6367	0.0526711	23.19	2.44186e-05	0.000395862
ZNF763_2	-1.6336	3.78483	60.7512	2.38795e-09	3.55562e-07
ZNF135	-1.63274	3.58087	52.4148	1.2886e-08	1.27642e-06
BEND5	-1.63114	-0.356064	19.0648	9.64098e-05	0.00116234
NAP1L6	-1.63089	0.642688	11.2421	0.00184248	0.0113946
AF186192.5	-1.62782	-0.451233	10.0495	0.00303902	0.0167279
SLC4A9	-1.62323	-0.444798	10.3138	0.00271625	0.0153117
TMC4	-1.62228	1.65294	80.6356	7.2641e-11	2.49725e-08
TMEM54	-1.62033	0.055778	15.8589	0.000303665	0.00285435
SEMA3F	-1.61499	4.06549	40.9315	1.74713e-07	9.349e-06
RP11-438B23.2	-1.61146	-0.476795	15.9368	0.000295044	0.0027869
LEFTY1	-1.60728	7.7883	16.084	0.000279445	0.00267619
ZNF726	-1.6068	0.114012	24.7284	1.50184e-05	0.00027237
SCN1A	-1.60379	-0.00607169	21.0722	4.87633e-05	0.000685472
SPATC1	-1.60152	0.820589	32.2969	1.63659e-06	4.98809e-05
GSTA1	-1.59965	-0.181936	9.64097	0.00362107	0.0191429
C3orf22	-1.59725	0.54901	26.8044	7.95365e-06	0.000168417
CD300A	-1.59711	-0.00860238	19.1643	9.31491e-05	0.00113355
RP11-835E18.5	-1.59633	-0.33868	16.7306	0.000220592	0.00222371
TMEM130	-1.59537	1.98073	28.6704	4.57611e-06	0.000110971
CACNA1C-AS2	-1.59482	-0.689496	10.6839	0.00232416	0.0135803
FBXO41	-1.59308	2.26746	46.792	4.41078e-08	3.38068e-06
FBXO24	-1.59259	1.92128	24.2843	1.72574e-05	0.000301514
DHDH	-1.59196	0.816357	36.0785	5.93894e-07	2.31006e-05
ADRA2B	-1.58961	0.463175	24.5108	1.60744e-05	0.00028663
TNNC1	-1.5883	1.78304	40.5973	1.89584e-07	9.80508e-06
LYPD3	-1.58635	1.12001	18.544	0.000115572	0.00134348
NFATC4	-1.58605	5.05663	32.3235	1.62464e-06	4.96611e-05
JPH4	-1.58417	1.63469	27.6052	6.26102e-06	0.000140153
NSG1	-1.58167	1.40739	35.3914	7.11051e-07	2.63845e-05
CHRM1	-1.58152	-0.0293651	17.0556	0.000196111	0.00202115
TSPAN2	-1.58011	3.2716	55.3318	7.01938e-09	7.77687e-07
CDH1	-1.57943	8.0448	30.8057	2.48031e-06	6.91911e-05
PWWP2B	-1.57904	2.85448	80.8476	7.02185e-11	2.45e-08
SLC17A7	-1.57383	0.295852	14.947	0.000427036	0.00369734
KCNC3	-1.57356	0.34574	17.3707	0.000175103	0.00184777
ZNF577	-1.5705	4.28116	30.0406	3.0817e-06	8.11271e-05
SYT5	-1.56741	-0.204766	9.6809	0.00355926	0.0188758
RPS12P18	-1.56631	-0.417532	9.3471	0.0041127	0.0211208
CTB-180C19.1	-1.563	0.48672	7.28507	0.0103817	0.0422075
KCNH6	-1.56155	1.00944	25.5843	1.15244e-05	0.000222466
AC114730.3	-1.56145	0.630137	13.1726	0.000846228	0.0063041
OXCT2	-1.56141	-0.319234	18.4382	0.000119935	0.00138251
UTY	-1.5583	3.46392	28.8013	4.40491e-06	0.000108166
LL0XNC01-16G2.1	-1.55758	0.33763	10.7881	0.00222491	0.0131442
BRSK2	-1.55753	2.85081	15.0238	0.000414831	0.00361847
AATK	-1.55691	2.33657	80.4415	7.49358e-11	2.5388e-08
PIK3IP1	-1.55474	1.73434	47.9191	3.42374e-08	2.80831e-06
AC114803.3	-1.55233	-0.143849	12.8407	0.000964814	0.00698065
PTPN5	-1.54933	0.921296	32.5752	1.51597e-06	4.7569e-05
PRRG4	-1.54782	1.7209	44.8003	6.96151e-08	4.93149e-06
ZNF883	-1.54603	2.30875	20.1204	6.71471e-05	0.000877907
TSPAN19	-1.54353	-0.175185	19.4646	8.39933e-05	0.00104442
PGLYRP2	-1.54311	2.56929	106.333	1.76525e-12	1.57293e-09
EHHADH	-1.54276	2.77834	102.478	2.94667e-12	2.46015e-09
CILP2	-1.54228	4.15991	50.6375	1.88459e-08	1.72769e-06
DDX25	-1.54073	1.62609	28.4454	4.88716e-06	0.000116341
FAM198B	-1.54057	3.1535	6.84727	0.0127405	0.0490396
RP11-305L7.1	-1.54031	-0.0227626	13.9366	0.000628192	0.00499159
RP11-693J15.4	-1.53905	-0.222501	14.9493	0.000426665	0.00369584
CRIP3	-1.5387	1.75175	46.685	4.51897e-08	3.45229e-06
IL17RE	-1.53137	1.30742	59.3134	3.15961e-09	4.24495e-07
SOX8	-1.53125	0.109694	12.4378	0.00113291	0.00787743
MAPK11	-1.53077	0.791844	19.476	8.36651e-05	0.00104253
BCL6B	-1.52838	2.31285	14.583	0.000490246	0.00412934
SMIM14	-1.52775	4.71668	51.29	1.6376e-08	1.53129e-06
CTA-211A9.5	-1.5253	5.44472	39.0493	2.78112e-07	1.30814e-05
LTF	-1.52411	-0.185395	13.9651	0.00062133	0.00495221
CLIP2	-1.5239	4.44066	155.869	6.70795e-15	3.92029e-11
SMOC2	-1.52181	1.86794	57.0626	4.94035e-09	5.99291e-07
CACNA2D2	-1.52141	7.53828	76.2798	1.4788e-10	4.06705e-08
TCEAL7	-1.51916	1.80362	13.0323	0.000894343	0.00659945
CDC42EP5	-1.51735	0.366832	20.0226	6.94122e-05	0.000898974
PWRN3	-1.51656	-0.532517	11.551	0.00162262	0.010387
GABRE	-1.51594	0.657245	12.1852	0.00125397	0.00848699
S100A6	-1.5144	2.82283	10.8737	0.00214679	0.0127823
FAM24B	-1.51341	1.75997	13.7278	0.000681123	0.00532707
SFRP1	-1.51301	6.80965	11.3495	0.00176263	0.0110351
PCSK4	-1.51203	1.96559	36.9514	4.73659e-07	1.97024e-05
RIMKLA	-1.51084	4.01726	48.2279	3.19613e-08	2.6495e-06
SNAI3	-1.50951	-0.161903	20.4292	6.04884e-05	0.0008071
MBP	-1.50902	4.61588	39.246	2.64779e-07	1.26649e-05
RP13-188A5.1	-1.50815	3.45172	30.5527	2.66418e-06	7.27577e-05
PYCARD	-1.50739	2.67961	45.2363	6.29364e-08	4.55113e-06
KB-1507C5.2	-1.50668	3.33521	38.4632	3.22226e-07	1.46836e-05
RP11-555F9.2	-1.50598	0.946324	23.5907	2.14871e-05	0.000360334
ITGA2	-1.50465	2.86136	76.6496	1.3907e-10	3.87029e-08
TTC39C	-1.50238	4.26817	47.565	3.70595e-08	3.02916e-06
MLPH	-1.50209	0.149841	16.7095	0.000222291	0.00223602
RP11-2G1.1	-1.50147	2.28916	15.9773	0.000290664	0.00275653
RP13-977J11.2	-1.4989	1.00606	10.8002	0.00221367	0.013091
CCDC74B	-1.49883	0.26839	19.9596	7.09159e-05	0.000916116
CTA-373H7.7	-1.49645	4.46941	29.3435	3.76427e-06	9.53261e-05
AC060834.3	-1.49606	0.462826	8.45743	0.00608788	0.028271
GUSBP5	-1.49566	0.945169	39.7176	2.35476e-07	1.15322e-05
CBLC	-1.49565	2.95284	32.1271	1.71513e-06	5.17349e-05
EGFLAM	-1.49555	3.68341	12.5747	0.00107254	0.00756116
CCDC153	-1.49396	0.452688	26.8665	7.80658e-06	0.000165996
XG	-1.49379	2.64786	18.2272	0.000129166	0.00146054
NAPRT1	-1.49279	1.6327	15.7889	0.000311646	0.00290484
TGFA	-1.49186	0.917007	42.5594	1.17959e-07	7.01192e-06
CREG2	-1.49026	0.315611	21.5894	4.10819e-05	0.000599858
DUSP8	-1.48963	1.0513	22.1773	3.38758e-05	0.000513608
C2orf40	-1.48875	-0.208491	12.9497	0.000924048	0.0067568
SLC9A5	-1.48873	2.88969	54.1935	8.87595e-09	9.34653e-07
CD74	-1.4876	1.2374	46.9546	4.25163e-08	3.29107e-06
EBF2	-1.48707	3.61227	10.5111	0.00249908	0.0143365
PIK3R5	-1.48653	2.79785	93.9654	9.63111e-12	5.18579e-09
DNAJC5G	-1.48038	-0.292174	18.4772	0.000118305	0.0013698
HOXC4_1	-1.47945	-0.555067	7.12433	0.0111882	0.0445563
TMPRSS2	-1.47806	1.80178	28.0168	5.54306e-06	0.000128297
MIR3671	-1.47748	-0.0864557	18.4888	0.000117828	0.0013663
CTD-2144E22.10	-1.47632	-0.320983	9.98227	0.00312751	0.0170742
C19orf81	-1.47617	0.546183	9.60814	0.00367273	0.0193722
RP11-284F21.7	-1.47516	-0.414192	13.813	0.000658984	0.00519303
MOBP	-1.47382	1.47986	29.2885	3.82445e-06	9.63407e-05
PARD6A	-1.4733	3.073	70.1026	4.2564e-10	9.29925e-08
COL9A1	-1.47024	2.72676	27.1538	7.16223e-06	0.000155318
F12	-1.46953	1.73313	19.119	9.46188e-05	0.00114656
GLYATL2	-1.46945	2.29264	23.5577	2.17141e-05	0.000363358
SGSM1	-1.46791	3.17366	72.8364	2.64617e-10	6.37727e-08
RP11-553A21.3	-1.4672	-0.692414	11.2225	0.00185742	0.0114658
RP11-307B6.3	-1.4666	-0.550227	10.931	0.00209618	0.0125583
MMP23A	-1.46532	-0.08822	16.9008	0.000207387	0.00211061
CPNE7	-1.46458	2.38545	54.5269	8.28377e-09	8.84245e-07
UNC5A	-1.46452	1.94016	33.0121	1.34517e-06	4.32544e-05
RP1-240B8.3	-1.46413	0.635581	18.5514	0.000115274	0.00134135
DPP4	-1.45823	1.36594	36.1453	5.83644e-07	2.2854e-05
USH1C	-1.458	1.00488	26.3195	9.20825e-06	0.00018833
SNTG2	-1.45798	5.21999	28.824	4.37582e-06	0.000107564
CCDC27	-1.45483	1.81044	29.9936	3.12326e-06	8.21286e-05
LDLRAD2	-1.45421	3.29328	32.4027	1.5896e-06	4.90239e-05
CTD-2616J11.2	-1.45314	-0.489584	10.5351	0.00247398	0.0142344
GLYATL1P3	-1.45259	-0.226363	12.289	0.00120266	0.00824472
ZNF732	-1.45088	2.27314	23.0023	2.59342e-05	0.000414965
MPPED2	-1.4507	4.1254	40.4518	1.96468e-07	1.005e-05
RP5-884G6.2	-1.4506	-0.263285	10.838	0.00217904	0.0129387
EPS8L2	-1.44409	4.82211	79.9812	8.06892e-11	2.66957e-08
FLJ27365	-1.44403	0.388704	12.5025	0.00110395	0.00772663
RP11-407G23.3	-1.44249	-0.570482	8.26718	0.00662968	0.030158
TMEM86A	-1.4419	-0.130871	22.1133	3.45906e-05	0.000521021
ZNF677	-1.44149	4.72507	25.6143	1.14188e-05	0.000221071
MEGF10	-1.44002	3.65423	28.3231	5.06564e-06	0.000119389
PCDHB16	-1.43797	0.0528669	7.76458	0.0083251	0.0356766
LAD1	-1.43719	1.35568	26.1412	9.72082e-06	0.000194892
FAM35BP	-1.43605	1.02774	12.2155	0.00123876	0.00841086
FAM153B	-1.43319	0.936402	11.4267	0.00170755	0.0107856
ANKRD29	-1.43276	1.54082	40.8334	1.78945e-07	9.46425e-06
S100A16	-1.43175	4.09587	25.0768	1.34775e-05	0.000250563
PPAP2C	-1.43113	5.3174	23.0043	2.59173e-05	0.000414965
BMF	-1.43077	3.19095	51.0679	1.71758e-08	1.59967e-06
FBXL16	-1.43065	0.0235637	11.2249	0.00185559	0.0114605
MT-TV	-1.42903	2.99286	24.9624	1.39642e-05	0.000257852
CABP1	-1.42774	1.45408	22.1894	3.37418e-05	0.000512529
LGI4	-1.42608	1.85303	13.7482	0.000675769	0.00529405
KCNQ2	-1.42605	3.62416	15.014	0.000416365	0.00362914
RASIP1	-1.42429	2.83567	33.1875	1.28242e-06	4.17538e-05
IGSF21	-1.42399	3.02076	42.2469	1.27116e-07	7.37366e-06
USP44	-1.42317	6.98977	65.4584	9.8245e-10	1.72682e-07
C17orf64	-1.42262	-0.40058	8.68801	0.00549388	0.0261836
BATF2	-1.42182	0.930934	28.432	4.90637e-06	0.000116443
AC062029.1	-1.42065	0.353324	19.0974	9.53284e-05	0.00115346
HLA-DMB	-1.42058	-0.86751	7.11292	0.0112479	0.0447219
NPHS1	-1.42052	1.72065	30.3165	2.8488e-06	7.6724e-05
SYT3	-1.42044	1.74558	15.8169	0.000308424	0.00288055
PPP1R1B	-1.41984	2.07986	15.4067	0.000359287	0.00325924
GRID2IP	-1.41951	2.3274	43.065	1.04586e-07	6.44549e-06
CA11	-1.41482	3.97447	42.1786	1.29214e-07	7.44995e-06
TOR4A	-1.41473	3.86291	25.5126	1.17812e-05	0.000225745
ANGPTL6	-1.41407	0.865576	27.2463	6.967e-06	0.000152498
RAPGEF3	-1.41357	0.74241	14.6073	0.000485732	0.00410222
TSGA10IP	-1.41323	1.66694	27.9518	5.65051e-06	0.000130397
RP11-761I4.4	-1.41305	0.00681805	24.2896	1.72286e-05	0.000301461
C5orf17	-1.41187	4.8581	33.4254	1.20222e-06	3.96394e-05
KCNJ11	-1.41152	1.80021	44.4544	7.54457e-08	5.18836e-06
RP11-532F12.5	-1.40826	1.47779	38.3779	3.29231e-07	1.4858e-05
ANO9	-1.40803	1.23931	36.4452	5.39871e-07	2.16476e-05
AC016582.2	-1.40662	1.61191	30.1918	2.95163e-06	7.86775e-05
OR7E12P	-1.40558	2.65838	19.5796	8.07409e-05	0.00101641
C1RL-AS1	-1.40548	0.64217	23.0839	2.52635e-05	0.000405901
TCEAL2	-1.40294	3.192	8.42539	0.0061757	0.028588
MLXIPL	-1.39761	2.96647	24.8026	1.46753e-05	0.000267807
AMIGO1	-1.39758	0.191182	14.656	0.000476804	0.00404143
GABRD	-1.39602	0.391354	18.1478	0.000132828	0.00149213
C1QTNF4	-1.39471	-0.457452	8.77436	0.00528765	0.0254812
GLP1R	-1.39434	1.0879	32.3479	1.61374e-06	4.95723e-05
SP110	-1.39358	1.37151	23.3421	2.32589e-05	0.000381611
CTD-2020K17.4	-1.39331	1.24846	26.7428	8.10251e-06	0.000170642
DUSP19	-1.39266	-0.562027	7.79921	0.00819454	0.0352853
RP11-253I19.3	-1.39023	-0.586381	10.6679	0.00233973	0.0136433
OLFM2	-1.38933	4.87678	71.9864	3.06363e-10	7.2342e-08
RP11-44K6.3	-1.38665	4.04157	13.7167	0.000684084	0.00534665
ST6GALNAC4	-1.38647	2.906	77.8665	1.13783e-10	3.45441e-08
RP11-664D7.4	-1.3864	0.106993	17.8307	0.000148606	0.00162638
AP000769.1	-1.38623	0.803236	24.5294	1.59813e-05	0.000285841
STK32A	-1.38561	2.7571	31.6723	1.94564e-06	5.71889e-05
SEMA5B	-1.38526	3.07176	36.1147	5.88316e-07	2.296e-05
PTPRZ1	-1.38348	5.80616	62.8378	1.60236e-09	2.53097e-07
ZMAT4	-1.38336	4.07883	84.375	4.02945e-11	1.56994e-08
BZRAP1	-1.38182	3.07528	10.341	0.00268509	0.0151947
COL5A2	-1.38164	5.1283	12.4632	0.00112147	0.0078157
WBSCR27	-1.3805	1.10713	33.2724	1.25317e-06	4.08583e-05
MX2	-1.37921	1.37239	25.5938	1.1491e-05	0.000222005
DISP2	-1.37872	-0.479281	7.14024	0.0111054	0.0443856
FSTL1	-1.37758	6.81794	108.407	1.34752e-12	1.3696e-09
FERMT1	-1.37622	5.17518	39.4262	2.53155e-07	1.22273e-05
SPRY3	-1.37596	0.605119	23.4084	2.27719e-05	0.000375083
COL8A1	-1.37325	1.96477	28.6364	4.62182e-06	0.000111702
CTD-2006C1.2	-1.37316	4.51503	38.62	3.09744e-07	1.42818e-05
CTTNBP2	-1.37141	3.41625	35.8078	6.37418e-07	2.43878e-05
ANKRD24	-1.36556	1.48649	48.8721	2.77102e-08	2.36323e-06
AC005932.1	-1.36551	-0.559801	9.65036	0.00360643	0.0190784
CHGA	-1.36545	1.66061	15.8258	0.000307413	0.00287571
OR7E47P	-1.36441	-0.307373	10.6662	0.00234147	0.01365
TTC9	-1.36416	4.38872	100.547	3.82986e-12	2.79783e-09
AC079776.2	-1.36392	-0.59601	8.19839	0.0068381	0.0307589
NXPH3	-1.36278	0.741817	11.3359	0.00177256	0.0110854
ZBTB3	-1.36225	3.89084	59.6961	2.93144e-09	4.03108e-07
PIEZO1	-1.36016	2.8547	59.4578	3.0714e-09	4.16036e-07
KIF5A	-1.35984	2.33499	32.2901	1.63968e-06	4.99098e-05
TNNC2	-1.35956	3.52216	25.3028	1.25678e-05	0.000236362
FAM114A1	-1.35901	3.64985	90.7311	1.5417e-11	7.52726e-09
DUSP4	-1.35726	4.18078	16.8104	0.000214297	0.00216961
MYB	-1.3561	2.21988	35.2462	7.38795e-07	2.7241e-05
ZNF788_1	-1.35532	0.989016	13.0905	0.000874044	0.00648034
NEU4	-1.35506	0.582363	12.6824	0.00102747	0.00731435
C17orf50	-1.35494	-0.178077	11.6431	0.00156265	0.0100661
ATP2A3	-1.35209	2.47763	43.7981	8.7967e-08	5.69641e-06
GC	-1.35158	-0.17765	6.92095	0.0123063	0.0478035
RP11-211G3.3	-1.34859	0.581883	18.7005	0.000109424	0.0012835
GPR115	-1.34854	0.880845	7.32156	0.0102075	0.0417066
RP11-796E2.4	-1.34829	1.65467	53.9172	9.40043e-09	9.68079e-07
LRRC3B	-1.34807	0.754954	26.5505	8.58629e-06	0.000178261
AIM1	-1.34765	2.77522	25.4864	1.18767e-05	0.000226531
RP11-196G18.21	-1.34577	0.24059	16.5734	0.000233581	0.00232259
RP11-567L7.5	-1.34576	2.41871	34.2844	9.53938e-07	3.29885e-05
2016-03-04	-1.34497	1.22957	28.684	4.55807e-06	0.000110648
SAMSN1-AS1	-1.34437	-0.0428039	11.4583	0.00168554	0.0106754
SALL2	-1.34305	6.66409	43.8161	8.75967e-08	5.69641e-06
RP11-478C6.6	-1.3418	-0.0417258	7.35112	0.0100686	0.0412937
ICA1	-1.34094	4.14767	44.305	7.81211e-08	5.29344e-06
STX1B	-1.33983	1.44941	29.7304	3.36768e-06	8.70866e-05
CACNA1H	-1.33972	1.37266	12.2913	0.00120155	0.00823968
FGFRL1	-1.33888	2.54728	26.2627	9.36842e-06	0.00019044
ST8SIA4	-1.33859	1.67665	7.78094	0.00826315	0.0354762
RHBDL1	-1.33724	0.350075	15.0107	0.000416892	0.00362968
OSBPL10	-1.33656	5.9464	106.114	1.81671e-12	1.57293e-09
AEBP1	-1.33525	3.00272	77.4531	1.21782e-10	3.63323e-08
RP11-213G2.2	-1.332	-0.311023	9.98423	0.0031249	0.0170639
HCN1	-1.33054	3.33552	45.9996	5.28178e-08	3.95214e-06
RUFY4	-1.33039	-0.0147832	14.4266	0.000520368	0.00433677
RP11-7K24.3	-1.33005	0.370567	8.35817	0.00636439	0.0292414
BTNL2	-1.32943	-0.466352	6.97355	0.012006	0.0469105
PPP2R2B	-1.3278	5.07	57.5195	4.50784e-09	5.57565e-07
NPFFR2	-1.32703	2.18422	39.1733	2.6963e-07	1.27749e-05
AC007796.1	-1.3252	1.18163	17.025	0.000198284	0.00203659
RP11-933H2.4	-1.32509	3.52267	22.5624	2.98892e-05	0.000466124
NOXA1	-1.32277	0.589119	12.4699	0.00111843	0.0078093
OTUD1	-1.32176	0.613473	22.6684	2.8881e-05	0.000453426
RP11-56B16.2	-1.3213	-0.439788	8.27265	0.00661341	0.0301074
RHOBTB3	-1.31995	5.29385	26.3042	9.25111e-06	0.000189041
TC2N	-1.31858	4.02523	33.7542	1.09997e-06	3.71551e-05
MRAP2	-1.31572	2.23577	50.0335	2.14836e-08	1.93162e-06
MAATS1	-1.31519	2.2335	22.3608	3.19101e-05	0.000489476
ZDHHC19	-1.31497	1.53577	31.5723	2.00063e-06	5.84608e-05
LRRC16B	-1.31432	0.630977	16.7046	0.000222686	0.00223678
HLA-F	-1.31351	0.922489	17.7783	0.000151392	0.00164891
CTC-513N18.7	-1.3127	4.96125	13.4766	0.000751143	0.00574214
GIPC3	-1.3118	0.722348	18.4703	0.000118594	0.00137043
RNF208	-1.31123	0.813169	34.7812	8.3559e-07	2.96412e-05
LINGO3	-1.31117	0.513536	25.7642	1.0906e-05	0.000213347
RASSF6	-1.3104	0.256141	9.61117	0.00366793	0.0193512
GNG4	-1.31027	4.8076	59.0828	3.30599e-09	4.36633e-07
CTD-2203K17.1	-1.30838	0.785136	14.807	0.000450248	0.00384842
HECA	-1.30835	2.55096	27.1357	7.2011e-06	0.00015582
RP11-210M15.2	-1.30803	2.12433	44.7384	7.06222e-08	4.97269e-06
FAM167B	-1.30724	0.232636	9.05121	0.00468034	0.0232545
RP11-321L2.1	-1.3067	-0.623021	7.38633	0.00990588	0.0407909
DPYS	-1.30578	1.30727	47.4049	3.84152e-08	3.09666e-06
RP11-404F10.2	-1.30327	1.48167	12.2864	0.00120392	0.00825095
DPP7	-1.30295	1.3201	11.8053	0.00146259	0.00956394
RP1-90G24.10	-1.30125	1.91922	10.6821	0.00232591	0.0135864
SLC7A10	-1.30066	1.75155	67.2057	7.14022e-10	1.37665e-07
FADS6	-1.30064	0.0925433	14.6996	0.000468976	0.00399026
AC005027.3	-1.29978	6.39688	10.7789	0.00223352	0.0131851
MOXD1	-1.29907	2.19089	54.3607	8.57359e-09	9.08565e-07
CLMN	-1.29883	2.73339	31.5209	2.02948e-06	5.90089e-05
HRC	-1.29866	0.370983	11.6573	0.00155358	0.0100188
RAB37	-1.29782	1.85418	35.1322	7.61363e-07	2.75944e-05
OSTCP1	-1.29722	-0.138516	11.2701	0.00182132	0.0112936
RP1-63G5.5	-1.29638	0.466602	14.668	0.00047463	0.00402738
RP11-315D16.4	-1.29592	-0.164176	7.55856	0.00914946	0.0383379
PDGFB	-1.29568	1.31858	13.018	0.000899407	0.00662636
OXTR	-1.29506	0.214683	7.32381	0.0101968	0.0416862
RP11-446F17.3	-1.29468	0.728436	18.613	0.000112815	0.00131601
YPEL2	-1.29415	2.5509	21.8365	3.78734e-05	0.000559649
NTN4	-1.29401	4.00565	36.8318	4.88497e-07	2.00003e-05
MYCT1	-1.29304	2.46826	8.03275	0.00736926	0.0325539
AC114808.2	-1.29169	-0.665934	7.09355	0.0113501	0.0450401
FAM111A	-1.29111	3.64218	21.553	4.15777e-05	0.000605961
AC073321.3	-1.29082	-0.489699	8.69869	0.00546791	0.0260917
CTD-3051D23.4	-1.29078	0.0316589	13.8114	0.000659399	0.00519366
CKMT1B	-1.28821	2.77888	10.3755	0.00264623	0.0150184
CADM2	-1.2878	6.03978	25.1563	1.31497e-05	0.000245527
NRXN2	-1.28779	0.917697	30.1342	3.00047e-06	7.94359e-05
RP11-619J20.1	-1.28601	-0.652958	6.87159	0.0125954	0.0485879
IL20RA	-1.28527	0.798596	32.1214	1.71784e-06	5.17499e-05
BGN	-1.28295	0.418304	17.8678	0.00014666	0.00160735
OGFR-AS1	-1.28186	0.163907	12.2499	0.00122173	0.0083355
AC010649.1	-1.28117	2.41973	47.1596	4.05944e-08	3.18448e-06
NBPF13P	-1.28043	5.14613	17.9687	0.000141509	0.00156114
PNMA6C	-1.28011	1.03966	14.8477	0.00044337	0.00381131
MT-TL2	-1.27975	-0.398282	7.18166	0.010893	0.0437838
PTGES	-1.27962	2.4849	25.7503	1.09524e-05	0.000214076
NR0B1	-1.27934	1.18104	8.579	0.00576659	0.0271786
PLEKHG4B	-1.27885	4.4548	66.4288	8.22322e-10	1.50183e-07
BSPRY	-1.27829	2.58461	28.3042	5.09382e-06	0.000119707
SEC14L4	-1.27723	-0.1084	12.7072	0.00101736	0.00726415
KYNU	-1.27709	2.5094	29.5088	3.5891e-06	9.14967e-05
RP11-465B22.3	-1.27684	0.347514	16.3865	0.000250073	0.00245422
GATM	-1.27664	3.34667	23.4067	2.27839e-05	0.000375083
SLC24A2	-1.27597	3.04194	60.5239	2.49536e-09	3.66881e-07
UGDH-AS1	-1.27545	5.64238	65.6735	9.44328e-10	1.67239e-07
MYCBPAP	-1.27368	1.17971	18.6042	0.000113163	0.0013194
CARM1P1	-1.27341	0.570982	22.7149	2.845e-05	0.00044696
HGF	-1.27196	0.714056	20.0539	6.86787e-05	0.000892938
CHD5	-1.27186	1.32007	38.4319	3.24779e-07	1.47282e-05
XXbac-B135H6.15	-1.26984	0.0586997	18.7009	0.000109409	0.0012835
CTD-2369P2.2	-1.26949	-0.363384	15.2879	0.000375634	0.00335801
GOLGA6L5	-1.26816	0.709716	21.6782	3.98967e-05	0.000583933
PALM	-1.26801	3.02687	28.3104	5.08444e-06	0.000119697
AFP	-1.268	2.23592	7.9902	0.00751272	0.0330806
SPEG	-1.268	3.79152	109.694	1.14183e-12	1.27107e-09
RP1-257A7.5	-1.26704	0.0854477	19.0482	9.69664e-05	0.00116784
SH2D3C	-1.267	1.85077	45.2808	6.2294e-08	4.54908e-06
UPK1A-AS1	-1.26684	0.142447	12.9137	0.000937305	0.00683236
GYPE	-1.26639	-0.196798	8.86724	0.00507502	0.0247267
IL23A	-1.26451	2.7679	21.3108	4.5046e-05	0.000643924
RP11-282I1.1	-1.26358	2.08036	25.3907	1.22318e-05	0.000232096
TFF3	-1.26337	0.523229	8.30673	0.00651295	0.0297835
PROKR1	-1.26322	-0.199457	9.62383	0.00364795	0.0192545
AC006277.2	-1.26301	1.3655	31.3655	2.1195e-06	6.06456e-05
C1orf116	-1.26194	-0.246232	8.95867	0.00487462	0.0239802
VILL	-1.26102	0.261038	8.98266	0.00482343	0.0237985
PSMB9	-1.26059	1.66465	20.6598	5.59736e-05	0.000764754
TM6SF2	-1.25954	0.84776	26.7229	8.15128e-06	0.000171458
RP3-434P1.6	-1.25949	0.224096	10.7202	0.00228907	0.0134384
TRPC2	-1.25836	0.259302	12.7788	0.000988837	0.00709952
EDNRB	-1.25725	4.84549	13.6943	0.000690065	0.0053844
RP11-731D1.4	-1.25709	0.562441	23.6701	2.0952e-05	0.00035244
UPK1A	-1.25679	1.21388	14.8122	0.000449361	0.00384648
AC140481.1	-1.25586	3.31444	7.21165	0.010742	0.043281
CTD-2269F5.1	-1.25584	2.98098	25.4827	1.189e-05	0.000226531
CTB-92J24.3	-1.2557	2.40684	16.0434	0.000283664	0.00270772
SORBS2	-1.25418	4.42753	32.3639	1.60663e-06	4.94188e-05
SLC7A3	-1.25411	6.72101	53.922	9.39111e-09	9.68079e-07
HBQ1	-1.2536	0.121125	12.1625	0.00126548	0.00854707
MNS1	-1.25278	3.37237	19.514	8.25807e-05	0.0010329
RP11-445F12.1	-1.25167	1.91794	20.0654	6.84121e-05	0.000891454
FRAT1	-1.25126	3.35283	19.402	8.58191e-05	0.00106429
COX6B2	-1.25101	1.05904	8.08097	0.00721021	0.0320457
RP11-71G7.1	-1.25083	0.268518	14.8412	0.000444454	0.00381705
RP11-262H14.3	-1.25052	1.4526	17.8005	0.000150207	0.00164146
C1orf213	-1.24937	-0.0778172	10.5832	0.00242447	0.0140179
CTD-2224J9.8	-1.24873	0.560178	20.0818	6.80323e-05	0.000887
MAPK13	-1.24801	3.43381	18.3485	0.000123771	0.00141487
MX1	-1.2472	1.03704	20.5594	5.78932e-05	0.000784107
SLC2A12	-1.2471	2.0189	30.1989	2.94572e-06	7.86098e-05
CYBRD1	-1.24701	1.96825	38.1138	3.51972e-07	1.5613e-05
CRIP1_2	-1.24597	0.687786	9.95063	0.0031701	0.0172544
PAQR8	-1.2456	3.59162	29.0946	4.04514e-06	0.000101317
CTC-260E6.9	-1.24554	-0.349427	7.10729	0.0112775	0.0447976
IQSEC3	-1.24536	0.325983	15.946	0.000294037	0.00278063
SLC16A14	-1.24409	1.96215	25.9467	1.03144e-05	0.000204338
FCHSD1	-1.24245	2.62058	43.7058	8.98963e-08	5.77337e-06
AC009133.17	-1.24148	2.19445	41.6034	1.48412e-07	8.29111e-06
TMEM145	-1.2413	1.10173	17.9241	0.000143762	0.00158077
ALOX12P2	-1.24102	3.28264	22.3037	3.25083e-05	0.000497022
MNX1	-1.24075	0.977926	15.2535	0.000380508	0.00339121
RP11-782C8.1	-1.24	1.13061	9.07151	0.00463885	0.0231308
ELOVL2	-1.23953	2.7592	22.1754	3.38964e-05	0.000513608
MOV10	-1.23939	4.02854	67.0818	7.30224e-10	1.37665e-07
ERBB3	-1.23579	3.04621	39.3201	2.59931e-07	1.25029e-05
GAREML	-1.23542	3.69469	57.7223	4.32885e-09	5.42832e-07
C1QTNF1	-1.23508	0.047669	10.9853	0.00204937	0.0123602
RP11-867G2.2	-1.23245	1.34046	18.6456	0.00011154	0.00130373
PLEKHG5	-1.23235	3.44212	30.3008	2.86155e-06	7.69787e-05
AC004221.2	-1.23062	-0.0135928	13.6082	0.000713572	0.00551808
SLC45A1	-1.23015	0.771785	22.8931	2.68612e-05	0.000427457
RP11-35O15.1	-1.23005	1.29515	14.6257	0.000482326	0.00408083
DIRC3	-1.22961	3.7447	34.207	9.73919e-07	3.35801e-05
TMEM74B	-1.22831	1.63765	44.2218	7.96529e-08	5.35373e-06
ZNF385B	-1.22765	3.22302	62.7539	1.62802e-09	2.5459e-07
CCDC24	-1.22731	0.690097	17.3447	0.000176737	0.0018594
ENHO	-1.22668	2.13464	31.7118	1.92442e-06	5.68021e-05
ZNF594	-1.22558	2.55474	11.1059	0.00194926	0.0119163
MMP9	-1.2254	1.93975	13.4151	0.000769416	0.00585121
ESRP1	-1.22525	6.55429	39.9098	2.24535e-07	1.10971e-05
USH1G	-1.22482	-0.220932	6.87446	0.0125784	0.0485315
RP11-7F17.5	-1.22343	0.373527	10.2133	0.00283443	0.0158027
MYT1	-1.22155	0.866765	20.8422	5.26547e-05	0.000727488
HLA-A	-1.21988	6.53686	39.7631	2.32836e-07	1.1459e-05
TESC	-1.21895	2.51291	35.7994	6.38808e-07	2.4401e-05
GAL3ST1	-1.21816	1.77154	56.1595	5.92903e-09	6.82773e-07
GATA3	-1.21809	2.48236	7.44363	0.00964703	0.040011
TNNI3	-1.21716	4.13625	7.83023	0.00807944	0.0348732
GRIN3B	-1.21654	0.561363	35.0647	7.75086e-07	2.79186e-05
PGAM1P5	-1.21647	0.108806	10.0146	0.00308468	0.0168996
RP11-536O18.2	-1.21625	-0.443923	8.65859	0.00556608	0.0264199
ART5	-1.21343	2.54625	37.5098	4.1045e-07	1.76348e-05
CECR6	-1.21307	2.65477	55.4924	6.7923e-09	7.5973e-07
RP1-80N2.3	-1.21269	0.0377698	10.1534	0.00290756	0.0161449
RP11-351A11.1	-1.21148	4.20669	35.9717	6.10679e-07	2.35575e-05
AMBP	-1.21143	0.0807473	11.3538	0.00175953	0.0110228
NPR1	-1.21064	1.44175	14.8331	0.000445823	0.00382494
AC000032.2	-1.20889	1.44595	20.6756	5.56777e-05	0.000762564
ABCA2	-1.20654	0.744454	15.1839	0.00039058	0.00345594
AC021188.4	-1.2057	0.0155822	12.5939	0.00106436	0.00751706
XKR7	-1.20508	0.977891	15.251	0.000380855	0.00339301
SLC25A27	-1.20436	0.769773	13.6	0.000715856	0.00553391
IFI6	-1.2034	0.327882	18.3046	0.000125694	0.00142986
RP11-963H4.3	-1.20331	0.00596206	7.22987	0.0106514	0.0430419
THAP2	-1.20182	-0.0114227	11.6663	0.00154787	0.009993
ACY1	-1.20138	2.50707	51.4756	1.57375e-08	1.50161e-06
TNFSF11	-1.20077	0.675661	18.9401	0.000100669	0.00120437
ANKRD35	-1.20062	2.16892	20.274	6.37414e-05	0.000839956
KCNF1	-1.20043	-0.20615	8.2795	0.00659307	0.0300558
U91328.21	-1.2004	2.62305	10.7985	0.00221528	0.0130973
CALCB	-1.20024	2.51426	38.134	3.50183e-07	1.557e-05
AP001631.1	-1.19642	-0.173062	13.9169	0.000633014	0.00502137
PCDH7	-1.19622	5.09757	18.06	0.000137014	0.00152814
UCMA	-1.19619	-0.437358	9.07566	0.00463041	0.023129
ST8SIA3	-1.19586	1.61565	15.8373	0.000306109	0.0028681
GSTM1	-1.19506	0.0642522	11.19	0.00188259	0.0115753
MLLT4-AS1	-1.19474	1.05611	12.8619	0.000956731	0.00694581
KLK5	-1.19293	-0.302706	7.79315	0.00821722	0.0353504
KLRD1	-1.1911	1.73322	60.2142	2.64993e-09	3.75439e-07
AC112229.7	-1.1898	2.46715	11.5408	0.0016294	0.0104158
TMEM255B	-1.18979	-0.291549	6.80237	0.0130132	0.0499359
TMEM63C	-1.18935	2.76914	33.1381	1.29979e-06	4.21431e-05
AIM2	-1.18661	2.39377	21.4828	4.2553e-05	0.000615951
SLC25A21-AS1	-1.18644	1.20084	25.9687	1.02454e-05	0.000203316
STRCP1	-1.18439	-0.336237	11.0747	0.00197466	0.0120369
NYAP1	-1.18386	1.61068	30.4363	2.75349e-06	7.49341e-05
RP11-87C12.5	-1.18356	1.41603	28.9977	4.16044e-06	0.000103575
PAIP2B	-1.18344	4.73857	66.7991	7.68681e-10	1.41492e-07
PPP2R2C	-1.18321	4.47288	19.254	9.03065e-05	0.00110586
RSPH1	-1.18181	-0.32888	9.93433	0.00319228	0.0173267
RLTPR	-1.18169	0.587348	12.9744	0.000915057	0.00670784
RP13-476E20.1	-1.18143	0.38382	13.2078	0.000834595	0.00623333
TTLL6	-1.18138	1.7658	24.9595	1.39766e-05	0.000257879
ADM	-1.18098	7.13698	42.2906	1.25791e-07	7.3332e-06
DSCAM	-1.18088	4.94347	43.2624	9.98088e-08	6.22195e-06
RP11-1398P2.1	-1.17992	0.677753	10.5927	0.00241479	0.0139872
SH2D3A	-1.17829	3.15206	36.7296	5.01547e-07	2.04263e-05
TYRO3	-1.17795	5.60694	63.4446	1.42912e-09	2.32004e-07
TLDC2	-1.17659	3.56608	14.9299	0.000429792	0.0037157
EFNA2	-1.17611	0.22427	7.24642	0.0105697	0.0428082
HLA-B	-1.17557	4.67491	40.282	2.04841e-07	1.03561e-05
BTN3A2	-1.17545	0.774386	19.7454	7.62889e-05	0.000974007
HMCN2	-1.17514	2.00156	24.6051	1.56075e-05	0.000280228
BAI3	-1.17423	3.90185	47.057	4.15449e-08	3.23732e-06
NMNAT2	-1.1726	3.98713	40.9406	1.74323e-07	9.349e-06
GP1BB	-1.17227	1.73896	17.244	0.000183243	0.00191235
PRSS46	-1.17139	-0.0424166	11.8543	0.0014337	0.00941851
ZNF69	-1.17102	4.69617	31.4509	2.06952e-06	5.9827e-05
AC008834.1	-1.17069	2.75962	7.09974	0.0113173	0.044933
HPN-AS1	-1.16901	3.05479	21.7395	3.90991e-05	0.000574133
EXPH5	-1.16877	3.19915	36.5407	5.26668e-07	2.13009e-05
MTL5	-1.1679	5.14731	28.7212	4.50892e-06	0.00010973
RP11-490M8.1	-1.16741	1.66627	34.4057	9.23502e-07	3.21739e-05
MMP25	-1.16673	3.76115	32.465	1.56256e-06	4.85098e-05
MCTP2	-1.16585	3.73683	17.9938	0.000140256	0.00155025
NACAD	-1.16505	3.11148	47.203	4.01999e-08	3.16415e-06
ZNF663P	-1.1649	2.46655	27.5406	6.38234e-06	0.000142095
C10orf25	-1.16484	0.76726	17.4158	0.000172296	0.00182582
CTB-79E8.2	-1.16449	5.03567	64.5776	1.15637e-09	1.97318e-07
MCOLN2	-1.16418	1.80416	28.6519	4.60093e-06	0.000111342
GUCA1A	-1.16282	2.20134	14.0566	0.000599765	0.00480985
NGFR	-1.1621	0.713257	15.0933	0.000404105	0.00355945
SPEF1	-1.15948	0.0240827	14.8088	0.000449945	0.00384724
C1orf172	-1.1586	4.88957	34.3424	9.39248e-07	3.25768e-05
CACNA1E	-1.15839	2.10204	18.6369	0.000111878	0.00130704
TPO	-1.15821	2.95597	23.9231	1.9338e-05	0.000330216
RP11-1E4.1	-1.15733	0.127078	11.8578	0.00143171	0.00941199
RP11-97O12.2	-1.1559	1.16718	13.2585	0.000818141	0.00613593
NPY1R	-1.15535	0.705172	16.7006	0.000223008	0.00223745
TUBB4A	-1.15534	-0.394828	7.58563	0.00903634	0.0379523
NDRG2	-1.15394	4.3467	42.8066	1.11208e-07	6.735e-06
HPN	-1.1539	3.0031	13.0257	0.000896682	0.00661462
PELI2	-1.15384	3.68924	25.1502	1.31747e-05	0.000245798
TTC40	-1.15377	1.5385	19.5674	8.10804e-05	0.00101959
RP11-192H23.5	-1.15316	2.65229	29.8216	3.2808e-06	8.55019e-05
SPATA16	-1.15311	2.81353	29.8487	3.25547e-06	8.49366e-05
ABCA5	-1.15067	2.00481	24.4942	1.61582e-05	0.000287312
VIPR1	-1.14943	0.176555	13.0234	0.000897515	0.00661693
CTD-2231H16.1	-1.14855	3.0556	36.3106	5.59076e-07	2.21142e-05
CHRNE	-1.1483	0.980839	14.8523	0.000442596	0.0038076
LTBP3	-1.14678	2.13178	48.9803	2.70571e-08	2.3169e-06
PNLIPRP1	-1.14659	0.345921	12.8894	0.00094635	0.00688756
SEMA6B	-1.14625	2.37781	25.1575	1.31451e-05	0.000245527
PADI3	-1.14603	2.48238	7.1289	0.0111643	0.0445145
RMST	-1.14533	5.76981	16.7962	0.000215404	0.00217798
AC009495.4	-1.14429	1.06801	18.6932	0.000109701	0.00128545
KIT	-1.14405	4.60059	99.3057	4.54175e-12	3.0335e-09
COL5A3	-1.14403	1.77691	18.3627	0.000123154	0.00140988
MYOZ1	-1.14369	0.498603	11.8452	0.00143906	0.00944171
PTPRVP	-1.14305	-0.392524	7.06692	0.0114923	0.0454345
KCNQ3	-1.1426	3.13973	35.4225	7.05256e-07	2.63367e-05
MST1	-1.14169	1.72275	27.1544	7.16114e-06	0.000155318
RP11-660L16.2	-1.14115	-0.238722	8.21161	0.00679752	0.0306649
TSHZ3	-1.14057	2.95022	8.62995	0.00563738	0.026662
NTF4	-1.14031	1.40944	28.9152	4.26137e-06	0.000105416
KB-1125A3.11	-1.14019	-0.0367841	8.0327	0.00736943	0.0325539
GOLT1A	-1.13952	1.49017	15.3801	0.000362876	0.00328288
RP6-24A23.6	-1.13938	2.50396	16.6598	0.000226341	0.00226603
ARMC3	-1.13884	2.42156	38.5256	3.17194e-07	1.45679e-05
FAM57B	-1.13826	1.90006	19.896	7.24668e-05	0.000932337
AL162497.1	-1.13764	-0.248241	11.8481	0.00143735	0.0094358
CTD-2132N18.4	-1.13756	-0.535877	8.45093	0.00610558	0.0283307
BMP8A	-1.13748	1.89593	15.7544	0.000315651	0.00293166
ATP8A1	-1.13633	4.30368	60.6841	2.41913e-09	3.57924e-07
ACOT11	-1.13528	2.78132	56.9993	5.00368e-09	5.99291e-07
SCG5	-1.13358	3.93276	24.6649	1.53189e-05	0.000276533
CTD-3193K9.4	-1.13336	-0.395391	7.7756	0.0082833	0.0355496
CTNNA2	-1.13208	5.30487	60.3584	2.57673e-09	3.69547e-07
SLC1A1	-1.13069	3.91891	37.3819	4.24098e-07	1.81578e-05
LIN7A	-1.12994	4.05384	24.3207	1.70613e-05	0.000299228
AC011897.1	-1.12951	1.50173	7.33887	0.0101259	0.0414706
SLC8A2	-1.12913	2.20714	25.6176	1.14074e-05	0.000221071
FOXA3	-1.12899	4.89613	34.4229	9.19256e-07	3.21217e-05
GPR160	-1.12731	3.48356	29.7657	3.33381e-06	8.6402e-05
NCAN	-1.12653	2.10322	17.6937	0.000156019	0.00168542
RAPGEF5	-1.12625	4.04657	54.7213	7.95785e-09	8.53352e-07
ABCA1	-1.12514	2.53996	22.1744	3.39078e-05	0.000513608
PLEKHH2	-1.12452	3.0748	48.1431	3.25699e-08	2.69041e-06
LZTS3	-1.12414	2.25378	24.4963	1.61477e-05	0.000287312
EPHA1-AS1	-1.12376	3.5558	38.0661	3.56255e-07	1.57135e-05
PER3	-1.12335	2.12916	20.3633	6.18481e-05	0.00082132
RGS17	-1.12198	2.94853	35.0575	7.7657e-07	2.7929e-05
PRKCB	-1.12128	4.55483	27.5956	6.2789e-06	0.000140193
CACNA1G	-1.12119	1.57587	18.222	0.000129402	0.00146137
C16orf54	-1.12072	4.28567	47.4849	3.77312e-08	3.05205e-06
TBX6	-1.11973	0.403408	16.2837	0.000259675	0.00253356
AC091801.1	-1.11961	0.422501	14.2611	0.000554424	0.00453491
XXyac-YX155B6.6	-1.11959	1.67901	14.2947	0.000547327	0.00449258
EPB41L4B	-1.11942	4.46877	59.4454	3.07885e-09	4.16036e-07
HSP90AB2P	-1.1194	2.67712	9.94231	0.00318141	0.0172837
TAC3	-1.11878	0.859039	9.71346	0.0035097	0.0186638
AC007092.1	-1.11853	4.50828	50.5489	1.92103e-08	1.75421e-06
SPRED3	-1.11809	1.85768	32.5607	1.52202e-06	4.76308e-05
CTC-255N20.1	-1.11794	0.597705	14.1412	0.000580555	0.00469341
REEP6	-1.11639	0.491529	14.3353	0.00053887	0.00444658
RP3-467L1.4	-1.11629	0.661065	17.2073	0.000185682	0.0019292
RP11-21B21.4	-1.11545	0.24533	12.0399	0.00132977	0.00888424
MIR296	-1.11478	2.43444	21.1487	4.75375e-05	0.000672344
RP1-170O19.20	-1.11417	0.268846	7.21907	0.010705	0.0431505
PPFIBP2	-1.11392	3.12282	24.5134	1.60613e-05	0.00028663
NDRG4	-1.1132	4.86835	37.2149	4.42646e-07	1.86782e-05
ZNF836	-1.11272	0.440082	8.20833	0.00680754	0.0306825
CR2	-1.11108	1.84231	8.44131	0.00613188	0.0284189
RHOV	-1.11098	2.67161	25.8717	1.05532e-05	0.000208012
ZNF585B	-1.10817	1.22423	22.0611	3.51859e-05	0.000527608
ZNF454	-1.10771	0.80966	19.2476	9.05084e-05	0.00110718
ANGPTL4	-1.10727	3.87399	27.9659	5.62691e-06	0.00012998
ITGB8	-1.10701	2.79676	38.4866	3.20328e-07	1.46319e-05
RP11-277A4.4	-1.10627	2.60074	18.0078	0.000139564	0.00154733
PNMA3	-1.10531	2.79907	14.1786	0.000572248	0.00464979
KNDC1	-1.10435	3.58493	22.5797	2.97226e-05	0.000464146
VAV3	-1.10355	3.74988	35.4641	6.97563e-07	2.61748e-05
ACBD4	-1.10315	2.7746	18.4819	0.000118112	0.00136824
TNNT1	-1.10298	6.05951	30.1523	2.98506e-06	7.92975e-05
MXI1	-1.10275	4.22875	111.516	9.05541e-13	1.05844e-09
PLEK2	-1.10171	-0.214357	9.03428	0.00471526	0.0233684
RP11-118K6.3	-1.10166	0.340112	8.50306	0.00596509	0.0278891
TUBA4A	-1.10109	4.89534	23.455	2.24358e-05	0.000370921
LINC00868	-1.1009	0.0495837	10.5835	0.00242417	0.0140179
RP1-66C13.4	-1.09998	2.37764	34.9781	7.93052e-07	2.83474e-05
AC016723.4	-1.0997	4.4229	43.3742	9.72065e-08	6.09221e-06
SHANK2	-1.09926	4.98477	49.3146	2.51387e-08	2.18464e-06
RP11-74E22.4	-1.09875	2.99477	30.5808	2.64305e-06	7.22651e-05
CTC-273B12.10	-1.09858	-0.217812	7.79984	0.00819216	0.0352815
CCNG2	-1.09855	4.32182	34.893	8.11152e-07	2.88869e-05
P4HA2	-1.09757	2.81169	48.3269	3.12657e-08	2.61035e-06
PDLIM3	-1.09685	3.17411	28.2849	5.12274e-06	0.000120115
RP11-814P5.1	-1.09499	4.54869	7.94631	0.00766383	0.03355
PNCK	-1.09321	3.18271	9.38586	0.00404397	0.0208735
LA16c-325D7.2	-1.09074	1.8907	10.6341	0.00237316	0.0138072
DHX58	-1.09064	0.239967	12.7939	0.000982904	0.00707299
FAM129C	-1.09023	0.566509	17.9786	0.000141015	0.00155643
HEPH	-1.08939	4.69307	16.5964	0.00023163	0.00230614
RP11-240D10.4	-1.08933	-0.426719	8.96552	0.00485994	0.0239332
TCP11L2	-1.08851	1.65815	27.1746	7.11786e-06	0.000154929
DUSP15	-1.08847	1.38463	11.863	0.00142864	0.00940065
C19orf45	-1.0874	-0.138171	10.2667	0.00277097	0.0155378
AC135178.1	-1.0871	1.2081	22.0835	3.49299e-05	0.000524442
TMEM198	-1.08616	1.21212	19.2756	8.96377e-05	0.0010994
RP13-578N3.3	-1.08612	2.0651	36.0107	6.04487e-07	2.33959e-05
PARP12	-1.08577	2.25523	34.3685	9.32724e-07	3.23986e-05
PDCD4	-1.08456	3.3349	46.5854	4.6222e-08	3.51069e-06
LA16c-444G7.1	-1.08446	0.279667	10.5337	0.00247542	0.0142392
C2orf81	-1.08357	1.25626	14.0079	0.000611144	0.00488564
IGFBP2	-1.08352	9.37316	57.0128	4.9901e-09	5.99291e-07
BMP6	-1.08341	2.32186	9.18435	0.00441521	0.0223021
KLHL2P1	-1.08331	0.25329	12.1145	0.00129027	0.00867743
RP11-520D19.2	-1.0827	0.334038	11.4349	0.00170179	0.0107579
TULP1	-1.08258	0.768993	16.3708	0.000251514	0.00246526
RP11-203J24.9	-1.08255	3.31105	30.679	2.57064e-06	7.09639e-05
EMP1	-1.08213	-0.114058	10.8835	0.00213807	0.0127439
FXYD7	-1.08182	1.15075	20.1858	6.5673e-05	0.000862009
SOGA3_2	-1.08172	2.13452	10.7094	0.00229939	0.0134651
SNCB	-1.08146	0.123017	9.62933	0.00363929	0.0192174
P4HA2-AS1	-1.08068	4.45911	26.3712	9.06499e-06	0.000186051
PGM2L1	-1.079	6.40874	89.3338	1.89625e-11	8.69189e-09
CCDC136	-1.07885	3.31421	20.5302	5.84651e-05	0.000788535
RP11-395B7.4	-1.07841	0.322674	9.16028	0.00446194	0.0224629
TRPM2	-1.07801	1.85638	26.4373	8.88531e-06	0.000183329
RGPD1	-1.07739	3.54387	7.58812	0.00902599	0.0379293
SLC22A17	-1.07593	2.41749	23.7858	2.01969e-05	0.000342132
DLG5-AS1	-1.07532	0.739325	16.2092	0.000266867	0.00258325
MIR210HG	-1.07511	2.94831	9.73776	0.00347317	0.0185244
ZNF99	-1.07495	-0.252794	11.3794	0.00174107	0.0109352
RP11-771K4.1	-1.07448	0.827746	23.8214	1.99704e-05	0.000339033
MPPED1	-1.07433	0.348233	10.2208	0.00282538	0.0157672
FGF11	-1.07365	2.03909	23.5748	2.15962e-05	0.000361903
ZNF439	-1.07341	3.22199	20.6337	5.64647e-05	0.000771013
CYGB	-1.07297	1.15257	12.8906	0.000945901	0.00688643
CA4	-1.07251	-0.0260881	10.417	0.00260029	0.014802
ST6GALNAC5	-1.0724	7.4458	30.3473	2.82396e-06	7.63787e-05
RP11-770G2.2	-1.07199	1.94382	30.4283	2.75977e-06	7.50177e-05
ECHDC2	-1.07127	4.62318	29.8488	3.25539e-06	8.49366e-05
FER1L5	-1.07088	1.34521	32.8742	1.39679e-06	4.43653e-05
HFE	-1.07056	0.220001	18.0955	0.000135306	0.00151348
QPCT	-1.06905	3.78445	8.8291	0.0051612	0.0250422
GRAMD2	-1.06888	0.907101	20.3486	6.2156e-05	0.000823708
CELF4	-1.06754	2.60227	38.9955	2.81883e-07	1.32321e-05
FAM189A2	-1.06684	3.17939	15.0432	0.000411806	0.00360521
CLCN1	-1.06671	0.952551	27.6699	6.14191e-06	0.000138396
AC104395.1	-1.06654	0.0889685	10.5506	0.00245792	0.0141699
TMEM198B	-1.06598	1.5699	19.3546	8.72302e-05	0.00107779
RP3-449O17.1	-1.06576	0.2713	13.6179	0.000710869	0.00550446
SOGA3_1	-1.06544	2.14311	12.0815	0.00130759	0.0087636
ZFYVE28	-1.0653	2.53952	28.382	4.97885e-06	0.000117804
SLC4A11	-1.06529	3.30976	32.9921	1.35255e-06	4.33726e-05
RP11-558F24.4	-1.06488	0.0671947	8.54785	0.00584715	0.0274807
FAM184A	-1.06425	4.72468	64.1614	1.24957e-09	2.07172e-07
NOS1	-1.06403	2.74045	57.8843	4.19124e-09	5.32493e-07
RP11-388M20.9	-1.06343	-0.0840759	8.29075	0.00655985	0.0299496
GRM4	-1.06264	5.04657	11.0529	0.00199258	0.0121272
TLE2	-1.06253	3.00094	49.8722	2.22516e-08	1.98304e-06
LYNX1	-1.0625	1.00261	7.00727	0.0118177	0.0463527
TGFB2	-1.06231	2.68754	7.66086	0.00872971	0.0369811
KIAA1244	-1.0619	5.18987	48.8011	2.81479e-08	2.3755e-06
SH3GL3	-1.0598	4.27786	101.979	3.15215e-12	2.54096e-09
LINC00992	-1.05864	2.01581	8.96468	0.00486173	0.023937
SPINT1	-1.0579	3.33998	27.6934	6.09931e-06	0.000138095
FAM155A-IT1	-1.05765	0.0943615	8.16297	0.00694814	0.0311401
RAB25	-1.05751	1.99508	21.3614	4.42977e-05	0.000636868
BCL6	-1.05732	2.2731	12.8787	0.000950397	0.0069084
LPPR5	-1.05654	1.34734	13.5428	0.000731985	0.00562697
ASAP3	-1.05556	4.08449	92.3916	1.20908e-11	6.14448e-09
CTD-3065J16.6	-1.05329	-0.199998	9.04752	0.00468792	0.0232846
CLDN1	-1.05308	1.65714	15.7379	0.000317588	0.00294731
PADI2	-1.05227	1.85525	21.441	4.31457e-05	0.000624145
CTA-293F17.1	-1.05201	0.652816	14.9727	0.000422903	0.00367516
AP001816.1	-1.05073	0.134988	17.5311	0.000165332	0.00176801
FILIP1	-1.05054	3.97929	16.9694	0.000202305	0.0020697
RP11-554A11.8	-1.04989	1.28496	14.5197	0.0005022	0.00420937
PADI1	-1.04976	0.276231	17.7886	0.000150841	0.00164469
IRF2BPL	-1.04939	2.19259	33.5783	1.15348e-06	3.85213e-05
RP11-171A24.3	-1.04896	0.333326	6.9227	0.0122962	0.0477806
CCDC110	-1.04765	0.812678	22.9901	2.60359e-05	0.000415741
KIF17	-1.0461	2.52102	25.3155	1.25187e-05	0.000235628
RP1-212P9.3	-1.04586	0.343271	10.8237	0.00219209	0.0129963
SNORD13	-1.04522	1.04291	13.6917	0.000690743	0.00538609
DDX58	-1.04509	3.08007	101.665	3.28918e-12	2.56304e-09
LMO7	-1.04236	3.96581	36.2342	5.70289e-07	2.24817e-05
HTRA1	-1.04232	3.36549	26.7595	8.06189e-06	0.000170144
FBXO6	-1.04208	2.77612	40.7757	1.81487e-07	9.534e-06
CTD-2587H24.5	-1.0418	1.75413	7.29302	0.0103435	0.0420961
CRB3	-1.04149	2.31503	21.1238	4.79324e-05	0.000676232
GRB7	-1.04139	4.24544	17.093	0.000193477	0.00199864
RP11-839D17.3	-1.04011	-0.208269	9.52844	0.00380148	0.0199343
EHD2	-1.03986	2.03664	20.7865	5.36455e-05	0.000738993
TERT	-1.0397	3.44174	31.3174	2.1482e-06	6.13169e-05
ITGB4	-1.03951	0.664421	12.3183	0.00118855	0.00816956
HIST1H2BH	-1.03915	0.224787	9.5472	0.00377075	0.0197954
AC002064.4	-1.03794	1.27234	7.94263	0.00767664	0.0335936
RP11-80H5.9	-1.03748	2.18551	29.3257	3.78367e-06	9.56225e-05
PARP14	-1.03705	4.12436	30.956	2.37749e-06	6.67491e-05
ACE_1	-1.03688	-0.0738527	9.23928	0.00431054	0.0219012
CPNE9	-1.03547	1.17586	17.483	0.000168202	0.00179301
ST6GALNAC6	-1.03476	3.2447	28.2134	5.23136e-06	0.000121928
VIL1	-1.03365	2.9372	36.0338	6.00864e-07	2.32942e-05
SLC2A1-AS1	-1.03334	3.41527	19.0932	9.54683e-05	0.00115456
CNNM1	-1.03222	1.308	18.4168	0.00012084	0.00139019
CACNA1B	-1.0319	5.06829	30.7782	2.49966e-06	6.95648e-05
LHX6	-1.03166	-0.122432	8.63658	0.00562077	0.0265985
GLB1L3	-1.03028	4.15082	8.28361	0.00658092	0.0300121
CAMK2N1	-1.03008	1.15289	9.17852	0.00442648	0.0223406
GPR139	-1.02915	0.394212	10.0246	0.00307146	0.016842
GRAMD3	-1.02822	3.66998	44.5857	7.31733e-08	5.09099e-06
RP11-72L22.1	-1.02771	2.13673	39.1992	2.6789e-07	1.27286e-05
AP000233.4	-1.02713	1.12826	13.978	0.000618241	0.00493432
CDCP1	-1.02703	4.32137	42.3938	1.22721e-07	7.19436e-06
PRDM7	-1.02651	0.471066	12.0542	0.00132209	0.00884811
RASA3	-1.02514	3.80409	24.6075	1.55959e-05	0.000280228
CNGA1	-1.02495	1.60096	13.831	0.000654399	0.00516995
HSPG2	-1.02454	5.19333	56.0772	6.02904e-09	6.89706e-07
ZNF107	-1.02392	4.53384	7.6606	0.00873074	0.0369811
EDIL3	-1.02244	5.25106	24.0338	1.86732e-05	0.000320266
NLRP3	-1.0222	-0.211501	9.91172	0.00322333	0.0174668
PRSS27	-1.02129	0.730375	16.2543	0.000262494	0.00255323
CTD-3193O13.9	-1.02103	0.144473	7.15677	0.0110201	0.0440899
CPT1C	-1.02081	3.2128	12.6425	0.00104395	0.00740422
C6orf195	-1.0207	1.23677	9.97673	0.00313493	0.0171027
RHEBL1	-1.02068	3.3209	32.3176	1.62726e-06	4.96611e-05
AC010646.3	-1.01912	1.27811	24.4732	1.62648e-05	0.000288485
ANKRD37	-1.01891	2.66078	27.1538	7.16227e-06	0.000155318
CTB-41I6.2	-1.01885	0.46614	9.03431	0.00471519	0.0233684
OPRL1	-1.01766	0.269422	7.29045	0.0103558	0.0421348
TRIM9	-1.01618	1.91468	38.4308	3.24865e-07	1.47282e-05
MATN4	-1.01573	0.770557	12.9634	0.000919038	0.00672858
C5orf47	-1.01546	-0.0285389	7.29882	0.0103157	0.0420195
LINC00669	-1.01528	6.86536	8.31419	0.00649115	0.0297012
RP11-164P12.4	-1.01451	5.24315	31.1185	2.27137e-06	6.42831e-05
CAPN6	-1.01418	0.794235	8.41133	0.00621466	0.0287172
RP11-439A17.10	-1.01409	0.256274	11.1593	0.00190667	0.0116957
NFE2L3	-1.01361	5.0455	24.5694	1.57827e-05	0.000282723
LAYN	-1.01355	1.25485	12.3573	0.00117011	0.00807131
GALNT18	-1.01311	3.81356	35.7448	6.48018e-07	2.46299e-05
GIPR	-1.01302	0.897705	16.8745	0.000209375	0.0021253
TEK	-1.01286	3.399	11.7973	0.00146735	0.00958463
FZD5	-1.01284	6.61821	17.1903	0.000186819	0.00194014
RP1-225E12.3	-1.01267	3.91362	48.8024	2.81399e-08	2.3755e-06
ADTRP	-1.01265	0.624177	7.37258	0.00996912	0.04099
FAM86LP	-1.0115	0.0641551	12.2609	0.00121631	0.00830663
TMEM150C	-1.01109	3.81059	27.5098	6.44102e-06	0.000143129
FAM151A	-1.0106	0.89199	23.6694	2.09562e-05	0.00035244
HMSD	-1.01048	0.958627	13.6409	0.00070454	0.00546383
RP1-249H1.2	-1.01042	-0.0241825	9.85276	0.00330579	0.0178138
STC1	-1.01032	5.21417	19.7279	7.67473e-05	0.000978256
TOX	-1.01005	5.17059	21.5243	4.19741e-05	0.000609459
DGKQ	-1.0093	2.92298	33.1111	1.30939e-06	4.2337e-05
RP13-279N23.2	-1.00788	4.96821	64.8746	1.09435e-09	1.89501e-07
RNF175	-1.00751	2.46024	17.3244	0.000178029	0.00187215
KRT7	-1.00698	0.213681	7.8321	0.00807255	0.0348627
CTD-2207O23.12	-1.00689	-0.00251519	10.9403	0.00208806	0.0125289
RP11-498D10.6	-1.00635	1.52308	17.0522	0.000196345	0.00202201
PTPRN2	-1.00526	3.32403	22.495	3.05498e-05	0.000474212
ZNF788_2	-1.00522	3.08767	15.9608	0.000292441	0.00277001
PSME1	-1.00517	3.63007	30.6754	2.57323e-06	7.09639e-05
RP11-449H15.2	-1.00405	0.392426	10.7291	0.00228054	0.0134002
RUNDC3A	-1.00387	0.60107	12.7372	0.0010053	0.00719559
VSTM1	-1.00379	1.73949	16.0349	0.000284554	0.0027129
CYP4Z1	-1.00362	0.795225	12.0168	0.00134226	0.00894723
RP1-212P9.2	-1.0034	-0.138818	8.63888	0.00561503	0.0265875
TJP3	-1.00322	2.62685	22.3585	3.19342e-05	0.000489525
ZNF77	-1.00322	1.39879	13.6538	0.000701002	0.00544973
RP11-84A14.5	-1.00199	-0.0940786	7.00659	0.0118215	0.0463598
C11orf35	-1.00194	1.5178	11.514	0.00164741	0.01049
OXER1	-1.0017	0.544611	14.8198	0.000448084	0.00383694
TGFB1I1	-1.00063	2.21981	22.5484	3.00252e-05	0.0004676
RP3-414A15.2	-1.00037	0.0755329	8.51129	0.00594322	0.0278244
CTC-472C24.1	1.0001	1.44728	8.31494	0.00648899	0.0296997
TCF7	1.0017	4.74449	35.2061	7.46654e-07	2.73965e-05
RP11-576I22.2	1.00296	1.19561	10.9339	0.00209366	0.0125464
FCGR3A	1.00339	-0.158333	7.06037	0.0115275	0.0455355
ADI1	1.00849	6.10029	38.4849	3.20465e-07	1.46319e-05
CTD-3093M3.1	1.00878	1.9738	35.7389	6.49016e-07	2.46299e-05
SLC25A44	1.00921	5.94266	69.1478	5.03968e-10	1.07102e-07
PTGDR2	1.01415	1.5616	12.3902	0.00115474	0.00799006
MN1	1.01491	4.51245	14.2654	0.000553511	0.00453363
RP11-655M14.13	1.01547	6.95704	52.0955	1.37888e-08	1.34569e-06
SPRN	1.01563	3.69727	28.7791	4.43348e-06	0.000108525
CTD-2555O16.3	1.01727	0.411979	7.85973	0.00797158	0.0345647
ACTR10	1.01756	4.26238	7.65558	0.00875085	0.0370193
AC006196.1	1.01944	0.142897	8.90517	0.00499083	0.0243775
RNY4	1.02089	0.910487	11.7962	0.00146803	0.00958609
LINC00648	1.02191	4.13857	8.55068	0.00583978	0.0274626
RDH10	1.02281	0.615604	9.51132	0.00382977	0.0200243
PDE1B	1.02544	1.78365	10.517	0.00249294	0.014314
MAP1A	1.0258	2.80606	8.25442	0.00666783	0.0302668
RP11-64C12.3	1.02731	0.776301	7.25699	0.0105179	0.0426798
IRX2	1.02769	8.01023	11.5323	0.00163513	0.0104438
ASRGL1	1.02786	7.38292	23.8855	1.95691e-05	0.000333431
SPARCL1	1.02797	2.44785	27.9138	5.71413e-06	0.000131282
PHKA1	1.02811	4.63718	11.2407	0.00184353	0.0113973
SRSF2	1.02851	4.76207	33.4557	1.19238e-06	3.9426e-05
AC005358.1	1.02859	0.771799	7.22615	0.0106698	0.0430661
ANKRD30A	1.02888	0.87814	14.9513	0.000426343	0.00369584
TNMD	1.0312	3.56706	10.4644	0.00254872	0.0145711
HS6ST2	1.03249	4.97798	37.2381	4.40016e-07	1.86662e-05
hsa-mir-490	1.03968	5.99524	32.4499	1.56907e-06	4.8583e-05
WDR52	1.04144	3.55664	24.9954	1.38217e-05	0.000255625
RP11-142A5.1	1.04189	4.05675	14.7344	0.000462824	0.00394294
RP11-162D9.3	1.04196	0.431563	8.94811	0.00489732	0.0240665
OCRL	1.0447	5.43716	37.916	3.70096e-07	1.61715e-05
RP3-326I13.1	1.04473	1.655	17.4669	0.000169171	0.00180087
AIFM1	1.04478	6.8111	37.8355	3.77746e-07	1.64442e-05
XXyac-YX65C7_A.2	1.04736	5.88308	15.3257	0.000370343	0.00332597
RP11-399K21.11	1.04862	2.5857	8.24993	0.00668129	0.0303102
MAPKAPK2	1.04901	8.03217	79.5049	8.71358e-11	2.82913e-08
FAT4	1.05026	4.32304	13.5675	0.000724966	0.00558878
FST	1.05088	7.50543	6.9342	0.0122299	0.0475784
LINC00428	1.05436	0.891323	9.30148	0.0041952	0.0214224
RP11-305F18.1	1.05459	3.02007	9.20407	0.00437733	0.0221587
RP11-973D8.4	1.05681	0.305151	7.15227	0.0110433	0.0441599
AC019330.1	1.06008	2.35429	7.59823	0.00898417	0.0378283
RP4-601K24.1	1.06226	4.95391	13.9468	0.000625721	0.00497703
FAM43B	1.063	1.30817	14.8682	0.00043994	0.00379082
PABPC4L	1.06353	2.09415	25.7362	1.09999e-05	0.000214645
MT2A	1.06461	7.02269	7.6259	0.00887079	0.0374318
RP11-25H12.1	1.06997	4.06512	12.7157	0.00101395	0.00725534
RP5-865N13.2	1.07084	5.30389	17.2177	0.000184985	0.00192324
MT-TE	1.0712	2.30505	10.2603	0.00277853	0.0155727
NIN	1.07177	5.31322	75.1552	1.78474e-10	4.58482e-08
SPSB4	1.07257	3.81693	40.6214	1.88466e-07	9.79062e-06
RP11-725P16.2	1.07258	1.72874	6.9163	0.0123332	0.0478291
KLHL4	1.07283	5.2221	17.3023	0.000179452	0.00188287
AC098973.2	1.0735	4.11215	12.6734	0.00103115	0.00733123
NKAIN2	1.07425	6.18579	30.2867	2.87297e-06	7.7197e-05
LINC00461	1.07469	1.39221	8.08088	0.0072105	0.0320457
CDK2	1.07809	2.58718	7.25199	0.0105424	0.0427567
RP11-756H20.1	1.07967	0.686332	15.8651	0.000302967	0.00284894
MT-TR	1.07996	0.0280368	8.196	0.00684546	0.030781
RP11-216P16.2	1.08027	0.344451	8.93946	0.004916	0.0241482
RP11-680H20.2	1.0811	1.73345	13.4957	0.000745562	0.00571255
LINC00320	1.08293	0.31912	8.1945	0.00685009	0.0307951
TIMM17A	1.08376	6.52636	70.9816	3.64831e-10	8.28025e-08
URB2	1.08404	5.06866	73.4491	2.38267e-10	5.80206e-08
CCT4P2	1.0868	0.560485	8.72241	0.0054107	0.0258991
PTGES3L	1.08786	0.624214	12.7046	0.00101844	0.00726967
AL161450.1	1.0896	-0.1557	8.4973	0.00598043	0.0279441
AC007128.1	1.09	2.41962	19.3797	8.64809e-05	0.00106966
FGF13	1.09016	6.99557	25.5761	1.15536e-05	0.000222845
EME1	1.09033	1.41147	11.7275	0.00150966	0.0098086
EFNA4	1.09364	1.13396	14.2645	0.000553686	0.00453363
ZSCAN22	1.10086	1.48987	27.2279	7.00544e-06	0.000153052
SVEP1	1.10275	2.8903	32.3893	1.59545e-06	4.91395e-05
SGCD	1.10586	6.12057	7.2365	0.0106186	0.0429688
CTD-2562J17.7	1.10643	6.2178	13.2289	0.000827698	0.00618966
RP4-635E18.6	1.10728	1.33131	17.2602	0.000182183	0.0019064
IDI1	1.10809	4.58408	28.4161	4.92929e-06	0.000116868
NBPF15	1.11098	6.44575	75.8414	1.59092e-10	4.24045e-08
ARSE	1.11261	6.15216	22.151	3.41679e-05	0.00051577
TMEM109	1.11273	4.50598	39.2438	2.64923e-07	1.26649e-05
MDH1	1.11675	3.07799	18.4899	0.000117779	0.0013663
CBX8	1.11747	1.4867	12.6051	0.00105962	0.00748813
SLCO1B1	1.11831	2.22739	29.6452	3.45106e-06	8.89476e-05
AF127577.10	1.11955	0.515674	11.9588	0.00137416	0.00912348
RP11-111G23.1	1.11982	3.13821	28.2009	5.25072e-06	0.000122136
HES1	1.12015	4.98894	21.5035	4.22624e-05	0.000612883
YAF2	1.12172	5.19309	26.8647	7.81091e-06	0.000165996
EIF1	1.12233	1.6553	12.0282	0.00133605	0.00891855
RP5-1024G6.8	1.12293	5.16305	17.7441	0.000153244	0.00166391
RP11-542G1.1	1.12531	1.39641	18.3522	0.000123608	0.00141369
C15orf37	1.12699	-0.0447759	6.85533	0.0126922	0.0488726
PSMD9	1.12711	5.99691	34.0054	1.02805e-06	3.5033e-05
RPPH1	1.128	2.08923	14.3409	0.000537716	0.00444333
PCDH18	1.12909	5.29513	11.04	0.00200326	0.01217
GBP1P1	1.13105	0.894546	12.4116	0.00114488	0.00794179
CA8	1.1352	3.13432	18.7574	0.000107274	0.0012652
RP11-817O13.6	1.13536	0.601156	8.31334	0.00649365	0.0297069
PLAGL2	1.13556	1.92771	36.3783	5.49326e-07	2.18394e-05
RP13-539F13.3	1.13716	0.133258	6.87881	0.0125527	0.0484551
RP11-552M11.8	1.13733	0.114617	8.77145	0.00529445	0.0254993
ARHGAP6	1.13918	6.69782	55.7715	6.41608e-09	7.21099e-07
BMI1	1.141	2.47511	20.5048	5.89669e-05	0.000793592
RP11-13N12.2	1.14445	1.916	6.86113	0.0126576	0.0487875
CRTC2	1.14518	2.27234	11.0082	0.0020299	0.0122901
RP11-32K4.1	1.1473	5.39864	13.814	0.000658719	0.00519303
COL6A4P1	1.1484	1.26859	13.2708	0.000814194	0.00611221
MT-TN	1.14856	0.598448	8.33113	0.006442	0.0295457
GABRA6	1.1497	1.07364	13.2309	0.000827071	0.006189
TSNAXIP1	1.15037	8.71546	13.9533	0.000624157	0.00497083
CITED2	1.15348	0.961205	16.5408	0.000236374	0.00234339
ST8SIA2	1.15674	4.37251	11.5787	0.00160432	0.0102892
RP11-576D8.4	1.157	3.02463	29.3402	3.76786e-06	9.53261e-05
S100A4	1.15775	4.45541	8.82144	0.00517871	0.0251011
RP11-141E13.1	1.15855	4.90038	23.7495	2.04303e-05	0.000345585
HS3ST3A1	1.16116	5.45182	36.8916	4.81016e-07	1.97986e-05
RP1-154K9.2	1.16386	5.28838	11.4773	0.00167245	0.0105982
RP11-268P4.5	1.16741	0.630974	8.9546	0.00488335	0.0240131
RNF166	1.16887	1.90072	16.91	0.000206701	0.00210546
ZIC3	1.16994	6.61809	20.7822	5.3722e-05	0.000739175
TNFRSF13B	1.17039	0.62989	6.8585	0.0126733	0.0488204
LINC00963	1.17172	-0.0364521	7.5694	0.00910396	0.0381746
H2BFM	1.1721	2.23598	11.9831	0.00136072	0.00905483
RP11-640M9.2	1.17454	3.55834	31.5674	2.00336e-06	5.84675e-05
RP11-469N6.1	1.17482	0.565918	10.3521	0.00267255	0.0151347
PRDM13	1.17713	0.567238	9.27914	0.00423624	0.0216082
RP11-1M18.1	1.17862	3.10881	8.0239	0.00739884	0.0326468
TSPAN18	1.18121	5.0597	49.4325	2.44972e-08	2.16102e-06
RP11-310H4.1	1.18511	-0.170801	7.28685	0.0103731	0.0421799
MS4A4E	1.18918	0.400523	7.4081	0.00980669	0.0404945
ARRB1	1.19018	5.86765	33.5221	1.17114e-06	3.8889e-05
RP11-8L2.1	1.19284	5.33807	13.0107	0.00090201	0.00663717
COMMD3	1.19524	1.34657	19.6905	7.77325e-05	0.000985852
RHOB	1.20149	6.62795	27.7479	6.00153e-06	0.000136354
PAICSP7	1.20263	4.74042	32.9096	1.38333e-06	4.41175e-05
NKD1	1.20832	4.39494	9.61571	0.00366075	0.0193177
NR5A2	1.20915	4.6095	14.9357	0.000428862	0.00370903
RP11-171I2.5	1.20991	0.0499418	7.67356	0.00867905	0.0368155
TSEN15	1.21165	6.62144	87.1445	2.63505e-11	1.14073e-08
RP5-834N19.1	1.21535	3.09769	24.6925	1.51877e-05	0.000274376
RP11-380P13.2	1.22361	0.159489	8.03667	0.00735618	0.0325138
RAB9B	1.22509	0.325765	7.738	0.00842683	0.0359609
LRRN2	1.229	4.65329	30.1257	3.00774e-06	7.95196e-05
RP11-746B8.1	1.23126	1.29851	9.36542	0.00408006	0.021018
C1orf180	1.23177	-0.0569205	7.95371	0.00763814	0.0334752
FABP7	1.23192	1.96826	8.53447	0.00588212	0.0276172
ZYG11A	1.23405	4.18144	13.8126	0.000659097	0.00519303
RP11-478K7.2	1.23566	-0.132804	9.40861	0.0040042	0.020717
AC093110.3	1.23581	1.81922	11.9541	0.00137677	0.00913559
F2RL1	1.23605	4.57995	31.426	2.08397e-06	6.00976e-05
CCR3	1.23772	3.87592	18.2495	0.000128155	0.00145149
RP11-268G12.1	1.24031	1.3707	13.0227	0.000897751	0.00661693
ADORA1	1.24079	2.97588	10.9274	0.00209935	0.012574
ARMC9	1.24216	7.66664	14.1467	0.000579329	0.00468939
RP11-661P17.1	1.24497	2.52254	21.0164	4.96792e-05	0.000696671
RASL10A	1.24679	0.211705	9.64921	0.00360821	0.0190835
RP11-1275H24.2	1.2473	-0.0344027	9.5211	0.00381359	0.0199845
OLFML3	1.25151	7.2903	22.2904	3.26501e-05	0.000498863
C5orf49	1.25219	-0.0640238	7.09482	0.0113434	0.0450211
DES	1.25258	1.90606	19.5384	8.18902e-05	0.00102756
DEFB107B	1.25392	4.99555	8.10752	0.00712421	0.0317951
NEFM	1.2597	5.28345	10.8902	0.00213208	0.0127251
AC009410.1	1.26695	3.37325	8.27402	0.00660932	0.0300947
GS1-72M22.1	1.27187	2.31322	31.4244	2.08492e-06	6.00976e-05
CTB-33G10.6	1.27205	0.882689	10.3866	0.00263388	0.0149629
RP4-660H19.1	1.27232	3.90464	17.0071	0.000199571	0.00204621
QRFPR	1.2744	1.60764	7.75933	0.00834511	0.035723
AC012501.2	1.27492	7.8329	54.9616	7.57355e-09	8.23474e-07
RP11-422J15.1	1.2761	2.68572	11.1959	0.00187799	0.0115639
IGFBP7	1.27872	7.24128	60.7561	2.38572e-09	3.55562e-07
ZNF703	1.27997	3.77364	23.1091	2.50596e-05	0.000403965
RP11-865B13.1	1.28171	3.14638	14.2499	0.000556797	0.00454954
AP000692.10	1.28192	0.542975	9.91268	0.00322199	0.0174636
AC010980.2	1.28674	0.987033	8.85548	0.00510143	0.0248158
RP11-758M4.1	1.2869	5.48443	11.9322	0.00138907	0.00919892
GRPEL2	1.29006	1.48216	22.6432	2.91175e-05	0.000456832
RP11-108P20.3	1.29051	0.420268	10.4234	0.00259321	0.0147749
RP11-134G8.8	1.2982	1.75459	17.3753	0.000174814	0.00184683
RP1-28O10.1	1.30085	2.17067	9.21227	0.00436168	0.0220916
RP11-636O21.1	1.30189	2.43511	7.42819	0.00971605	0.0402347
AC004543.2	1.30353	0.281281	8.39221	0.00626806	0.0288954
LINC-ROR	1.30618	5.23971	12.1762	0.00125851	0.00850787
RP1-34H18.1	1.31094	3.645	46.1641	5.08716e-08	3.83621e-06
SLC16A2	1.31627	5.15803	40.3127	2.03299e-07	1.03192e-05
ST13P19	1.31749	0.756267	10.7167	0.00229243	0.0134547
PVRL4	1.32974	0.420276	9.98933	0.0031181	0.0170427
FZD10-AS1	1.33112	0.39871	6.8417	0.012774	0.049139
RP11-549K20.1	1.33475	2.28227	23.0419	2.56062e-05	0.00041056
NOVA1-AS1	1.33626	4.0147	11.8942	0.00141068	0.0093157
UGT2B4	1.3397	-0.436369	7.97087	0.00757888	0.0332716
FGF8	1.34511	3.42472	9.31136	0.00417719	0.021363
GNG12-AS1	1.34608	5.71915	38.3238	3.33763e-07	1.50335e-05
PDE3A	1.34695	6.45789	23.548	2.1781e-05	0.000363956
CRABP2	1.34991	7.14546	39.1684	2.69958e-07	1.27749e-05
DNMT3L	1.35269	2.73563	7.83554	0.00805992	0.0348339
VAX2	1.35604	0.387714	7.24667	0.0105685	0.0428082
CRCP	1.35739	1.52923	41.4771	1.53015e-07	8.45636e-06
ENTPD1	1.35818	3.57709	13.3085	0.000802239	0.00604538
RP6-191P20.4	1.3582	1.60624	17.1359	0.000190515	0.00197152
CYP19A1	1.35932	4.53653	10.0488	0.00303997	0.0167291
ACSL4	1.35975	8.19149	30.9022	2.41376e-06	6.75765e-05
LINC00989	1.37037	5.47126	26.045	1.00096e-05	0.000199313
AC113607.1	1.37447	1.36456	23.3215	2.34126e-05	0.000383251
CTD-2021H9.3	1.37472	2.94894	7.58998	0.00901829	0.0379037
CHAC1	1.3788	5.29382	12.2298	0.00123165	0.00837472
RP11-526I2.5	1.37944	0.0267133	8.15253	0.00698094	0.0312631
AQPEP	1.3831	-0.339972	8.7166	0.00542466	0.0259383
RP11-309I15.1	1.38867	0.751146	14.1515	0.000578246	0.00468387
LINC01032	1.38926	0.941137	7.80746	0.00816374	0.0351786
ABCA9-AS1	1.39391	-0.297351	8.72386	0.00540724	0.025896
RP11-583F2.1	1.39553	0.909279	7.11989	0.0112114	0.0446259
FGF10	1.39741	0.704085	6.99379	0.0118926	0.0465449
RP11-354I13.2	1.41394	2.75455	15.5126	0.000345357	0.00315984
RP11-76P2.4	1.41675	-0.0459405	9.05296	0.00467675	0.0232515
RP1-137D17.2	1.42179	-0.325933	7.31526	0.0102373	0.0417837
C5orf38	1.42346	4.10863	11.2936	0.0018037	0.011232
BSND	1.42551	0.572444	10.0025	0.00310057	0.016964
SMPX	1.42658	0.98735	16.0771	0.000280162	0.00268196
AC010970.2	1.42795	5.26692	14.0613	0.000598693	0.00480455
ZFHX4-AS1	1.42857	1.16223	28.7429	4.4805e-06	0.000109561
HPGD	1.42895	4.90954	13.0868	0.000875341	0.00648584
LRFN5	1.43272	5.97704	18.9118	0.000101663	0.00121378
ADM5	1.43996	-0.150071	7.55488	0.00916496	0.0383837
ZNF812	1.44317	0.148085	6.90693	0.0123877	0.0479811
AC016697.6	1.45513	3.84659	14.4629	0.000513214	0.00428632
CNPY4	1.45657	1.35446	31.4196	2.08771e-06	6.01039e-05
RP11-742B18.1	1.46235	3.16599	9.0857	0.00461006	0.023052
RN7SKP247	1.46804	0.706337	8.6294	0.00563875	0.026662
PTPN20B	1.47917	-0.160353	7.93407	0.00770654	0.0336873
ZEB1	1.48396	4.21202	17.9838	0.000140752	0.00155499
SSTR1	1.49108	-0.111058	7.85948	0.00797249	0.0345647
TNFSF9	1.49304	-0.40033	7.74087	0.00841578	0.0359335
XCL1	1.49615	0.602729	9.5926	0.00369747	0.0194807
CTD-2244C20.2	1.49863	0.11519	9.69714	0.00353444	0.0187698
RP11-197K6.1	1.50229	2.42561	8.08232	0.0072058	0.032043
NPPC	1.50723	-0.461202	7.71502	0.00851588	0.0362417
CNTNAP1	1.51151	0.41152	10.9584	0.00207237	0.0124635
RP11-3L8.3	1.51638	1.76081	19.7571	7.59835e-05	0.000970638
CTD-3092A11.2	1.53363	0.770526	12.7858	0.000986073	0.00708403
AXIN2	1.53574	4.29512	64.6019	1.15115e-09	1.97318e-07
CTD-2024D23.1	1.54118	-0.365303	7.72301	0.0084848	0.0361473
MT1A	1.54151	0.466716	10.9889	0.00204628	0.0123506
RP11-882G5.1	1.54372	0.787038	14.1217	0.000584919	0.00471994
C17orf96	1.54489	5.2247	26.721	8.15591e-06	0.000171458
RP11-536O18.1	1.54591	0.278909	17.1049	0.000192653	0.00199189
SLC7A11	1.55206	6.57485	38.428	3.25094e-07	1.47282e-05
TMEM155	1.55629	2.15815	15.6787	0.000324653	0.00299977
LRRC55	1.55659	0.80686	10.1055	0.00296733	0.0164144
THBS2	1.56077	5.17354	17.1456	0.000189851	0.00196726
SLC44A5	1.56591	5.6123	27.3341	6.78693e-06	0.000149678
CTD-2501M5.1	1.56953	3.67596	11.6218	0.00157629	0.0101345
CDHR1	1.57387	2.71342	39.7243	2.35088e-07	1.15322e-05
LINC00474	1.57772	0.639922	16.4837	0.00024135	0.00238262
RP11-328J6.1	1.58237	1.18428	10.1826	0.00287162	0.0159795
RP11-536C10.4	1.58728	-0.125345	11.3676	0.00174959	0.010977
PRTG	1.58764	6.06768	8.26532	0.00663523	0.0301743
RBM20	1.58954	4.41319	27.5971	6.27598e-06	0.000140193
RP11-401P9.4	1.59124	1.61117	12.8238	0.00097129	0.00701014
RP5-968D22.1	1.59358	3.44741	15.5157	0.000344966	0.00315751
CASC6	1.59843	-0.103651	7.93347	0.00770866	0.0336895
GAD1	1.60378	5.02851	56.1704	5.91603e-09	6.82773e-07
KREMEN2	1.60379	3.23552	44.8351	6.90563e-08	4.92173e-06
RP11-401H2.1	1.60525	1.62788	7.67205	0.00868504	0.0368342
RP4-598G3.1	1.61171	0.643808	15.5068	0.000346114	0.00316554
DUSP10	1.61425	3.22954	67.1102	7.2648e-10	1.37665e-07
SP140L	1.62772	3.72603	12.3291	0.00118339	0.00813893
RPRM	1.63959	0.386683	12.7664	0.000993687	0.00712483
AC092669.3	1.64609	-0.21964	8.24372	0.00669999	0.0303597
RP1-90L14.1	1.64872	1.78202	12.022	0.00133941	0.00893333
RP11-319E12.1	1.64975	0.949002	15.8206	0.000308003	0.00287777
RP11-474D1.4	1.65238	-0.230223	10.7919	0.00222138	0.0131267
RP11-42A4.1	1.65809	-0.481153	10.0339	0.0030593	0.0168039
CHODL	1.66285	6.90485	15.449	0.000353657	0.00322124
WNT5A	1.6666	2.88866	43.7592	8.87749e-08	5.71959e-06
RP11-573J24.1	1.66797	0.00153114	11.2566	0.0018315	0.0113357
MTM1	1.67052	4.96265	42.1746	1.29337e-07	7.44995e-06
RP11-180K7.1	1.67415	1.42992	7.93011	0.00772045	0.0337221
CTD-2128A3.2	1.68232	3.16363	18.9665	9.97522e-05	0.00119585
LYPD1	1.68298	2.16029	15.7899	0.000311525	0.00290484
RPS28	1.68385	9.6577	11.6698	0.00154568	0.00998438
GS1-120K12.4	1.68472	0.239166	8.67029	0.00553724	0.0263098
SCML1	1.68682	2.50784	45.2688	6.24654e-08	4.54908e-06
RP11-467M13.2	1.69141	-0.00283397	7.96766	0.00758993	0.0333077
TMEM229A	1.70029	1.07705	10.257	0.0027824	0.0155869
AGR2	1.70032	0.81537	22.1446	3.42392e-05	0.000516393
MSH4	1.7024	5.28252	7.16495	0.0109782	0.0439943
PRR22	1.70553	-0.315317	11.8298	0.00144805	0.0094874
RP11-482H16.1	1.71196	1.89174	20.3301	6.25447e-05	0.000827452
RP11-430C1.1	1.71399	4.14212	8.47832	0.00603133	0.0280698
RP11-122C21.1	1.72215	3.91974	23.4702	2.23273e-05	0.000369912
CXorf48	1.72283	0.58265	10.3891	0.00263104	0.0149503
USH2A	1.72309	6.10916	16.3715	0.000251457	0.00246526
RP11-572C15.5	1.73097	1.05121	7.79371	0.00821511	0.0353478
RP11-545D19.1	1.73745	3.9014	28.9915	4.16794e-06	0.000103575
LEF1	1.73846	3.18851	29.9379	3.17338e-06	8.33265e-05
RP11-360K13.1	1.73919	6.92092	22.825	2.74574e-05	0.000434285
C18orf42	1.75149	-0.578567	7.65631	0.00874793	0.0370136
SIGLEC15	1.75224	0.595097	19.3058	8.87087e-05	0.00109144
LHFP	1.75688	5.46339	51.4494	1.58261e-08	1.50393e-06
SLC52A3	1.75951	4.48508	14.5379	0.000498738	0.00418632
IL6	1.77622	0.689297	7.68	0.00865349	0.0367337
RP11-400N13.2	1.77973	4.1476	17.655	0.000158185	0.00170332
RP11-762E8.1	1.78083	2.32639	16.7376	0.000220032	0.00221902
FGF18	1.78563	3.00618	30.4162	2.76925e-06	7.5188e-05
RP11-354I13.1	1.78603	2.01689	26.048	1.00005e-05	0.000199303
CCDC160	1.7865	3.58874	26.9895	7.52361e-06	0.000161062
RP11-6E9.4	1.7922	2.70262	47.3444	3.89415e-08	3.10889e-06
CD200R1L	1.79715	2.78875	9.96367	0.00315247	0.0171824
WNT3A	1.79739	1.85684	7.40137	0.00983723	0.0405582
MS4A14	1.79785	0.459231	10.6123	0.00239495	0.0139033
AC079135.1	1.79938	4.48559	27.7863	5.93375e-06	0.000135066
SOAT1	1.80142	4.82947	85.1206	3.59063e-11	1.44721e-08
RP11-231C14.5	1.81131	-0.815286	6.97316	0.0120082	0.0469111
RP11-574M7.1	1.81459	0.662274	18.1741	0.000131605	0.00147981
GUCY1B2	1.82502	3.15197	31.7588	1.89943e-06	5.63489e-05
TSC22D3	1.82592	7.18385	35.2389	7.40219e-07	2.72506e-05
WNT8A	1.82832	0.935088	26.2925	9.28416e-06	0.000189142
RP11-217E22.5	1.83439	0.0283582	8.32527	0.00645898	0.029612
PXDC1	1.84112	1.70208	25.186	1.30295e-05	0.000244455
LL0XNC01-116E7.2	1.85392	-0.214791	12.6956	0.00102207	0.00729109
AC079586.1	1.85447	-0.472673	10.3804	0.00264071	0.0149907
WDR72	1.85693	4.96302	19.6167	7.97233e-05	0.00100631
BCRP3	1.85863	2.21471	16.008	0.000287385	0.00273208
RP11-403A21.1	1.86095	0.475381	16.7811	0.000216587	0.002189
CTD-2589H19.6	1.86259	-0.172098	10.608	0.00239928	0.013921
ABHD12B	1.86922	-0.504918	9.2438	0.00430205	0.0218771
CTB-60B18.6	1.87164	7.83593	7.47898	0.00949099	0.039539
CTD-2311B13.7	1.87493	-0.450172	7.24824	0.0105608	0.0427942
AC113167.1	1.88228	-0.128018	17.3491	0.000176458	0.00185814
EFNB1	1.8984	1.77027	13.5937	0.000717601	0.00554557
MFAP3L	1.91233	3.59519	41.7625	1.42817e-07	8.10346e-06
HPDL	1.9176	4.27242	34.8553	8.19301e-07	2.91076e-05
RP11-73M7.9	1.93502	0.0514279	10.6917	0.0023165	0.0135551
RNF43	1.95416	2.62975	29.5233	3.57417e-06	9.12154e-05
SMYD2	1.9579	5.83325	98.0806	5.38212e-12	3.47182e-09
SLC1A2	1.96863	3.00554	60.1392	2.68882e-09	3.77001e-07
PTH1R	1.96903	4.5415	48.4451	3.04561e-08	2.55315e-06
RP11-758M4.4	1.96956	3.10424	22.4513	3.09857e-05	0.000479069
RP11-202H2.1	1.97238	0.299451	8.11378	0.0071041	0.0317403
RP11-1103G16.1	1.98926	3.15672	40.9302	1.74766e-07	9.349e-06
GS1-421I3.2	1.98952	0.32543	12.1774	0.00125792	0.00850631
RP5-968D22.3	1.99918	3.07328	22.8516	2.72225e-05	0.000431736
HAND1	1.99981	0.206342	7.42662	0.0097231	0.0402509
RP4-610C12.3	2.0031	-0.317999	7.12308	0.0111947	0.0445747
RP11-277P12.10	2.00699	3.93092	18.0688	0.000136586	0.00152555
SP5	2.00989	8.11853	30.2579	2.89661e-06	7.75896e-05
UTP14A	2.01948	3.78275	67.2587	7.07196e-10	1.37665e-07
TBX10	2.02199	1.26129	19.3868	8.62682e-05	0.00106873
AC022311.1	2.02286	1.27779	11.3192	0.00178481	0.0111463
KCNJ8	2.02369	-0.499521	8.03819	0.00735113	0.0325037
AF003625.3	2.02621	1.90876	10.5214	0.00248831	0.0143023
NEFL	2.02779	5.751	57.7068	4.34229e-09	5.42832e-07
RP11-400N13.3	2.02903	0.330312	25.5011	1.1823e-05	0.000225991
USF1	2.03621	2.49234	14.7965	0.000452042	0.00386235
CLEC10A	2.03706	0.138921	7.31524	0.0102374	0.0417837
TTC29	2.03875	3.58053	44.2194	7.9698e-08	5.35373e-06
GLUD2	2.04257	-0.276134	8.46172	0.0060762	0.0282336
AP000470.2	2.06255	-0.162322	16.7765	0.000216946	0.00219168
RP11-449D8.1	2.06534	0.452702	8.40644	0.00622827	0.0287687
VN2R5P	2.07537	0.174922	8.4305	0.0061616	0.028534
INSM1	2.07677	-0.0943494	7.72271	0.00848596	0.0361473
IRX1	2.0792	4.50265	18.9579	0.000100049	0.00119818
KLHL30	2.0813	0.213852	14.8094	0.000449843	0.00384724
RBP1	2.08293	4.51012	12.5167	0.00109769	0.00769739
CCDC85A	2.08307	1.15045	25.4848	1.18826e-05	0.000226531
WNT10B	2.09141	2.8271	20.7615	5.40963e-05	0.000743888
GABRG2	2.09637	1.93457	17.6978	0.000155794	0.00168455
RP11-669M16.1	2.09644	5.76414	9.8132	0.00336238	0.0180612
LINC00707	2.09676	7.34233	58.8299	3.47486e-09	4.56358e-07
SUSD2	2.10179	0.00097524	8.31669	0.00648388	0.0296854
RP11-16P6.1	2.10718	-0.402701	17.9599	0.000141951	0.00156454
KRT16P3	2.11682	-0.625483	7.30837	0.0102701	0.0418849
RP11-104E19.1	2.122	1.88762	11.4081	0.00172068	0.0108356
RP3-514A23.2	2.14526	1.69276	51.3052	1.63225e-08	1.53129e-06
RPS6P12	2.16217	3.23816	16.8492	0.000211305	0.00214303
SPATA8-AS1	2.16802	0.94259	9.13678	0.00450806	0.0226391
PAX8	2.16942	1.16928	9.15558	0.00447111	0.0224873
RP11-554F20.1	2.19777	5.8235	14.5781	0.000491147	0.00413302
RP1-40E16.9	2.20416	3.63231	44.6203	7.25868e-08	5.06776e-06
TCL1B	2.20926	4.23106	18.3793	0.000122438	0.00140455
RP13-238F13.5	2.2163	6.01428	27.4933	6.47267e-06	0.000143696
CTD-2591A6.2	2.21642	4.38991	43.0044	1.06102e-07	6.47609e-06
RP11-298H24.1	2.22004	1.26421	10.6784	0.00232947	0.0136004
RP4-704D23.1	2.23901	-0.0340635	6.93513	0.0122245	0.0475654
TEX41	2.24751	5.41255	31.4494	2.07041e-06	5.9827e-05
RP11-273B20.3	2.2491	-0.0322891	20.9812	5.02648e-05	0.000702412
SULT1C3	2.25877	1.57572	10.8936	0.00212909	0.0127196
CTC-438O3.1	2.25927	-0.257813	10.3928	0.00262698	0.0149309
LINC00504	2.29307	4.73596	19.3309	8.79464e-05	0.00108492
RP11-834C11.4	2.29667	0.880544	20.3994	6.10988e-05	0.000813849
FZD10	2.31808	3.25296	31.6543	1.95545e-06	5.73558e-05
HOXA2	2.31866	0.196213	10.1277	0.00293944	0.016291
RP11-1070N10.6	2.32454	3.53191	22.6301	2.92415e-05	0.000457855
SLCO1C1	2.33467	4.85202	38.1322	3.50337e-07	1.557e-05
RP11-436D23.1	2.35331	6.53625	16.7068	0.000222506	0.00223625
RP5-945I17.2	2.35384	-0.494139	7.23211	0.0106403	0.043012
ASB17	2.38165	0.0921087	7.76524	0.00832258	0.0356724
CBLN1	2.38172	4.51114	60.4161	2.54804e-09	3.69547e-07
RP11-65I12.1	2.38778	-0.615429	8.19594	0.00684563	0.030781
PCDH8	2.40678	0.118112	13.9276	0.000630399	0.00500572
SLC6A17	2.41804	-0.341385	15.3578	0.000365926	0.0032965
RP11-332J15.1	2.41974	1.18624	18.6772	0.000110314	0.0012907
AC007405.2	2.45819	0.311505	19.6898	7.77528e-05	0.000985852
APLNR	2.48788	2.52609	11.2633	0.00182644	0.0113164
RP11-359M6.1	2.4891	7.7069	99.9026	4.18349e-12	2.96356e-09
RP11-815M8.1	2.49135	5.60357	44.3399	7.74866e-08	5.28106e-06
AC003973.5	2.50149	-0.071457	8.63239	0.00563126	0.0266428
AMH	2.50242	0.553569	28.2649	5.15287e-06	0.000120579
REG1A	2.5246	0.0120877	20.7141	5.49623e-05	0.000754465
AC009014.3	2.5797	0.237345	16.9223	0.000205782	0.00210224
AC016683.6	2.59272	1.01965	8.68317	0.0055057	0.0261972
KLF2	2.65245	1.93316	22.2334	3.32616e-05	0.000506221
WFDC3	2.65423	7.18834	9.06726	0.00464749	0.0231454
PSG5	2.65797	-0.548161	8.13284	0.00704323	0.0314998
HOXA-AS3	2.66035	-0.873748	10.5209	0.00248884	0.0143023
SPOCK3	2.66414	6.27153	22.54	3.01068e-05	0.000468269
AC064834.1	2.72411	0.173313	13.3333	0.000794491	0.00600091
RP11-217C7.1	2.74563	3.73662	15.9583	0.00029271	0.00277144
LINC00621	2.74983	5.52042	39.8785	2.2628e-07	1.11598e-05
CHI3L1	2.75092	-0.561251	11.638	0.00156585	0.0100785
RP11-431J17.1	2.75549	3.41114	12.8505	0.00096107	0.00696649
GMNC	2.78723	5.56595	13.6403	0.000704687	0.00546383
USP9YP4	2.80303	1.38404	9.91717	0.00321582	0.017439
WLS	2.84087	5.74269	35.1584	7.56113e-07	2.75667e-05
RNVU1-15	2.85288	-0.316052	9.5786	0.00371991	0.0195711
PSG11	2.87587	-0.783894	14.5559	0.000495319	0.00416296
RP11-12K6.2	2.91328	0.0375142	9.77724	0.00341471	0.0182584
GBX2	2.91341	2.5147	27.0417	7.40679e-06	0.00015929
RP11-320N7.2	2.95259	7.55103	58.4759	3.72663e-09	4.81311e-07
RP4-630C24.3	2.96084	2.49461	44.3555	7.72052e-08	5.27727e-06
RP11-191N8.2	2.97252	2.85839	40.0884	2.14846e-07	1.07089e-05
HOTAIRM1	2.99296	5.25914	59.7591	2.8956e-09	4.00535e-07
PRAC2	3.02549	1.54179	15.0425	0.000411923	0.00360521
HIST1H3E	3.03218	-0.710657	10.5976	0.00240985	0.013965
KCNA5	3.10321	3.87573	15.0095	0.00041707	0.00362987
SPINK14	3.13109	-0.67455	11.6307	0.00157057	0.0101005
HOXB13	3.15158	-0.679928	11.2926	0.00180444	0.0112321
RP11-598D14.1	3.22471	4.8531	16.3886	0.000249889	0.00245344
RP1-170O19.17	3.23135	1.31402	10.3275	0.0027005	0.0152487
CDX1	3.23299	1.67215	13.6423	0.000704156	0.00546335
RP11-384O8.1	3.24299	0.671811	21.2282	4.62982e-05	0.000656592
RP1-135L22.1	3.24355	0.168773	10.4212	0.00259565	0.0147852
AC010983.1	3.30046	1.12077	26.9968	7.50717e-06	0.000161062
LINC01087	3.30823	-0.538683	9.07227	0.0046373	0.0231308
HOXB1	3.34963	0.726216	31.5893	1.99116e-06	5.82569e-05
SOX1	3.39168	-0.551079	8.69773	0.0066009	0.0300739
TEX13B	3.43088	0.365396	20.924	5.12348e-05	0.000713351
HOXB-AS1	3.44436	3.42113	41.0292	1.70601e-07	9.2105e-06
PEG3	3.47186	1.40245	10.0082	0.00309308	0.0169298
RNVU1-16	3.53126	-0.453397	18.7835	0.000106301	0.00125569
HOXB2	3.54429	2.75519	39.2146	2.66864e-07	1.27247e-05
RP11-451G4.1	3.73456	0.338913	17.7315	0.000153937	0.00166988
HOXA1	3.79877	1.13771	35.1342	7.60967e-07	2.75944e-05
PRAC1	3.79995	3.0996	13.9216	0.000631864	0.00501394
AC006296.1	3.83165	1.08675	12.9353	0.000929328	0.00678644
ZIM2	3.99176	2.75081	11.4069	0.0017215	0.0108356
RP11-131K5.2	4.0648	0.257025	25.8605	1.05894e-05	0.000208549
NKX6-1	4.61898	2.53149	62.8498	1.59873e-09	2.53097e-07
RP11-366F6.2	4.67941	0.328752	12.4737	0.00154269	0.00997768
RP11-284G10.1	4.99645	-0.208689	23.6703	3.58533e-05	0.000536239
MAGEA4	5.52198	5.04252	9.15822	0.00446595	0.0224732
MAGEA2B	5.79475	0.440087	11.4681	0.00203036	0.0122901
