# Supplementary material for: Direct comparison of distinct naive pluripotent states in human embryonic stem cells
Source: Nat Commun. 2017 Apr 21;8:15055. doi: 10.1038/ncomms15055 (PMC5413953; doi:10.1038/ncomms15055)
Supplement: Supplementary Data 3 — Biological Processes GO (Gene Ontology) Terms for comparing all naïve hESC to the primed counterparts. [file ncomms15055-s4.xlsx]

## Sheet: Sheet1
GO Terms (Biological Processes)	Stat Mean	P value	Q value	Set Size	logFC NCM	logFC NHSM	logFC RT
Upregulated
GO:0034660 ncRNA metabolic process	6.51912	1.68669e-28	6.87663e-25	283	3.06874e-11	6.27067e-13	2.78009e-08
GO:0034470 ncRNA processing	6.08793	9.8885e-25	2.01577e-21	200	6.25675e-10	8.24684e-12	5.87778e-07
GO:0022613 ribonucleoprotein complex biogenesis	5.95558	5.59278e-24	7.60059e-21	231	1.37431e-09	1.50161e-12	4.29438e-06
GO:0042254 ribosome biogenesis	5.99982	1.4092e-23	1.43633e-20	148	2.17634e-09	5.14227e-12	2.78527e-06
GO:0006397 mRNA processing	5.43073	8.66069e-21	7.06192e-18	389	1.47515e-08	1.03685e-10	1.52792e-05
GO:0008380 RNA splicing	5.09308	1.90642e-18	1.29541e-15	317	2.11897e-07	8.65749e-10	3.70974e-05
GO:0006364 rRNA processing	4.96637	9.17706e-17	5.22074e-14	104	4.09011e-07	8.89361e-09	0.000109676
GO:0006412 translation	4.79696	1.02443e-16	5.22074e-14	447	4.27463e-08	1.48366e-11	0.0127833
GO:0006281 DNA repair	4.70808	3.7627e-16	1.7045e-13	387	1.91329e-07	1.73739e-09	0.00144872
GO:0016072 rRNA metabolic process	4.78144	7.64796e-16	3.11807e-13	110	9.45336e-07	1.99819e-08	0.000187906
GO:0000375 RNA splicing, via transesterification reactions	4.67223	1.11897e-15	4.14731e-13	209	2.13532e-06	4.08813e-08	8.17233e-05
GO:0000377 RNA splicing, via transesterification reactions with bulged adenosine as nucleophile	4.5154	8.80624e-15	2.76177e-12	204	4.17754e-06	9.15627e-08	0.000154294
GO:0000398 mRNA splicing, via spliceosome	4.5154	8.80624e-15	2.76177e-12	204	4.17754e-06	9.15627e-08	0.000154294
GO:0006399 tRNA metabolic process	4.28959	2.815e-13	8.19767e-11	120	3.23679e-06	2.08654e-06	0.000370756
GO:0010564 regulation of cell cycle process	3.89545	9.53696e-12	2.59214e-09	414	0.000102069	2.01747e-05	7.00909e-05
GO:0000087 M phase of mitotic cell cycle	3.51709	6.93276e-10	1.76655e-07	357	2.87155e-05	0.000116015	0.00266284
GO:0006353 DNA-dependent transcription, termination	3.56638	1.03878e-09	2.49124e-07	81	0.000104728	2.92218e-05	0.00400723
GO:0000280 nuclear division	3.44175	1.54002e-09	3.30456e-07	347	3.3772e-05	0.00015456	0.0037473
GO:0007067 mitosis	3.44175	1.54002e-09	3.30456e-07	347	3.3772e-05	0.00015456	0.0037473
GO:0006401 RNA catabolic process	3.39561	3.25947e-09	6.64443e-07	203	8.69768e-05	2.31083e-07	0.104674
GO:0008033 tRNA processing	3.40683	5.19879e-09	1.00931e-06	73	0.000290529	0.000202199	0.00165728
GO:0045786 negative regulation of cell cycle	3.29191	6.76716e-09	1.21214e-06	429	0.00235882	1.95852e-05	0.00187417
GO:0048285 organelle fission	3.29459	6.83818e-09	1.21214e-06	371	3.99995e-05	0.000220346	0.00878172
GO:0022904 respiratory electron transport chain	3.28955	1.28144e-08	2.16779e-06	109	0.00042062	1.18505e-05	0.0187623
GO:0007346 regulation of mitotic cell cycle	3.22726	1.32928e-08	2.16779e-06	302	0.00193176	0.000348228	0.000397457
GO:0006260 DNA replication	3.22575	1.44329e-08	2.2632e-06	259	0.00177379	8.83147e-06	0.00816717
GO:0045333 cellular respiration	3.23565	1.57702e-08	2.3813e-06	159	0.000442804	1.14943e-05	0.0214537
GO:0006402 mRNA catabolic process	3.22964	1.74656e-08	2.54312e-06	180	0.000167723	4.83494e-07	0.142921
GO:0000956 nuclear-transcribed mRNA catabolic process	3.17103	3.10856e-08	4.37021e-06	169	0.000222428	6.85358e-07	0.150692
GO:0051320 S phase	3.14795	3.60878e-08	4.90433e-06	143	0.000141807	0.000374262	0.00997551
GO:0000075 cell cycle checkpoint	3.12202	3.88682e-08	5.11179e-06	241	0.000796134	0.000213282	0.00433617
GO:0007050 cell cycle arrest	3.10578	4.275e-08	5.44662e-06	358	0.00297588	3.09103e-05	0.00588176
GO:0031123 RNA 3'-end processing	3.14061	5.27644e-08	6.51881e-06	92	0.000239527	0.000187656	0.015381
GO:0006310 DNA recombination	3.07675	6.43627e-08	7.68963e-06	197	6.30924e-05	0.00070693	0.0169709
GO:0071156 regulation of cell cycle arrest	3.06345	6.60135e-08	7.68963e-06	261	0.00250282	0.000172324	0.00295758
GO:0000084 S phase of mitotic cell cycle	3.07368	7.27041e-08	8.23374e-06	136	0.0001524	0.000667764	0.0110632
GO:0000236 mitotic prometaphase	3.08254	1.01485e-07	1.11826e-05	83	0.000403109	0.000281229	0.0138674
GO:0007005 mitochondrion organization	3.00027	1.2332e-07	1.3231e-05	226	0.000162501	0.000419626	0.0225477
GO:0031124 mRNA 3'-end processing	3.05086	1.26633e-07	1.3238e-05	79	0.000362119	0.000314009	0.0165967
GO:0022900 electron transport chain	3.00681	1.35605e-07	1.38216e-05	146	0.00164318	2.7128e-05	0.0267507
GO:0043902 positive regulation of multi-organism process	2.95606	2.67158e-07	2.6566e-05	79	0.00229126	0.000163972	0.0120173
GO:0051301 cell division	2.89405	2.88425e-07	2.79978e-05	458	0.00462519	0.000790359	0.0018892
GO:0044257 cellular protein catabolic process	2.83339	4.96873e-07	4.71105e-05	410	0.000595068	0.00138926	0.012473
GO:0071826 ribonucleoprotein complex subunit organization	2.85538	5.57893e-07	5.16938e-05	111	0.00170711	0.000180101	0.0262051
GO:0006511 ubiquitin-dependent protein catabolic process	2.76174	9.3057e-07	8.43097e-05	373	0.000813259	0.00171907	0.0145683
GO:0007059 chromosome segregation	2.77419	9.75505e-07	8.64594e-05	144	0.000334596	0.00275183	0.01951
GO:0009451 RNA modification	2.81195	1.01333e-06	8.71381e-05	58	0.00436215	0.00129424	0.00475628
GO:0048524 positive regulation of viral reproduction	2.79857	1.02591e-06	8.71381e-05	77	0.00311922	0.000269816	0.0212309
GO:0006261 DNA-dependent DNA replication	2.76925	1.13471e-06	9.38098e-05	99	0.00294295	0.000450151	0.0172238
GO:0022618 ribonucleoprotein complex assembly	2.77093	1.15089e-06	9.38098e-05	105	0.00281545	0.000212096	0.0293286
GO:0051603 proteolysis involved in cellular protein catabolic process	2.73383	1.17349e-06	9.38098e-05	396	0.000931949	0.00201956	0.0142329
GO:0006369 termination of RNA polymerase II transcription	2.82163	1.22127e-06	9.46793e-05	44	0.00147181	0.00202146	0.0103182
GO:0019080 viral genome expression	2.75832	1.25403e-06	9.46793e-05	148	0.00135939	1.65817e-06	0.306593
GO:0019083 viral transcription	2.75832	1.25403e-06	9.46793e-05	148	0.00135939	1.65817e-06	0.306593
GO:0031396 regulation of protein ubiquitination	2.72659	1.35185e-06	0.000100209	175	0.000504613	0.0123573	0.00475386
GO:0015931 nucleobase-containing compound transport	2.70136	1.7406e-06	0.000126722	147	0.00256898	0.000777613	0.0190126
GO:0043632 modification-dependent macromolecule catabolic process	2.68221	1.8134e-06	0.000129706	381	0.000923914	0.00252687	0.0176419
GO:0031398 positive regulation of protein ubiquitination	2.6723	2.21753e-06	0.000155877	128	0.000900766	0.0109522	0.00559448
GO:0006839 mitochondrial transport	2.67939	2.29463e-06	0.000158563	117	0.00341367	0.000135026	0.055925
GO:0006403 RNA localization	2.66472	2.41281e-06	0.000162663	133	0.00203911	0.000740325	0.0308227
GO:0051329 interphase of mitotic cell cycle	2.64636	2.43376e-06	0.000162663	389	0.00227611	0.00153161	0.017098
GO:0051325 interphase	2.64398	2.48014e-06	0.000163089	394	0.00300503	0.00115824	0.017182
GO:0019941 modification-dependent protein catabolic process	2.61651	3.11089e-06	0.000201319	378	0.00115385	0.00314739	0.0203223
GO:0019058 viral infectious cycle	2.62149	3.30951e-06	0.000210826	213	0.0014915	2.57778e-05	0.215946
GO:0050657 nucleic acid transport	2.60966	3.76124e-06	0.000228875	126	0.0029373	0.00105382	0.0269656
GO:0050658 RNA transport	2.60966	3.76124e-06	0.000228875	126	0.0029373	0.00105382	0.0269656
GO:0051236 establishment of RNA localization	2.60966	3.76124e-06	0.000228875	126	0.0029373	0.00105382	0.0269656
GO:0000082 G1/S transition of mitotic cell cycle	2.59279	3.97023e-06	0.000238038	192	0.00645519	0.00180603	0.00963486
GO:0033365 protein localization to organelle	2.56797	4.57884e-06	0.00027055	487	0.00379569	0.000136425	0.0846998
GO:0043038 amino acid activation	2.64984	4.77422e-06	0.000274148	50	0.00160723	0.00094627	0.0531543
GO:0043039 tRNA aminoacylation	2.64984	4.77422e-06	0.000274148	50	0.00160723	0.00094627	0.0531543
GO:0000209 protein polyubiquitination	2.57262	4.97067e-06	0.000281464	163	0.000460217	0.00969749	0.0226779
GO:0006418 tRNA aminoacylation for protein translation	2.63855	5.39062e-06	0.000301063	47	0.00181146	0.000997532	0.0523666
GO:0006325 chromatin organization	2.53294	5.9733e-06	0.000329097	486	0.00900444	0.00431023	0.00477512
GO:0006354 DNA-dependent transcription, elongation	2.53686	7.30395e-06	0.000397043	109	0.0209059	0.000151264	0.0315069
GO:0051028 mRNA transport	2.50616	8.57532e-06	0.000460021	108	0.00436235	0.00188791	0.0269734
GO:0016570 histone modification	2.4863	8.95781e-06	0.000474299	260	0.00334203	0.00531741	0.0152784
GO:0006302 double-strand break repair	2.49697	1.01332e-05	0.000529655	114	0.00246183	0.00116062	0.0637316
GO:0016569 covalent chromatin modification	2.45507	1.13615e-05	0.000586339	266	0.0038459	0.00611229	0.015133
GO:0072594 establishment of protein localization to organelle	2.45862	1.22851e-05	0.000626079	210	0.00129463	1.51504e-05	0.451006
GO:0051340 regulation of ligase activity	2.4372	1.44517e-05	0.000727402	97	0.00270691	0.0150877	0.0108887
GO:0051351 positive regulation of ligase activity	2.43035	1.5706e-05	0.000780893	83	0.00296029	0.00943034	0.017426
GO:0046782 regulation of viral transcription	2.42314	1.92253e-05	0.000944358	64	0.00768536	0.00119231	0.0475566
GO:0016573 histone acetylation	2.36553	2.45085e-05	0.00118954	107	0.0120578	0.00576216	0.0121954
GO:0018393 internal peptidyl-lysine acetylation	2.35628	2.61454e-05	0.00125406	109	0.0118298	0.00602346	0.0127739
GO:0006413 translational initiation	2.35726	2.81961e-05	0.00133669	150	0.00251907	8.56707e-06	0.550998
GO:0051168 nuclear export	2.32825	3.15358e-05	0.00147783	117	0.0111256	0.00253762	0.0327604
GO:0043543 protein acylation	2.29991	3.76301e-05	0.00173392	142	0.0100672	0.0100611	0.0135764
GO:0051438 regulation of ubiquitin-protein ligase activity	2.30542	3.7851e-05	0.00173392	93	0.0042178	0.0204071	0.0148054
GO:0000184 nuclear-transcribed mRNA catabolic process, nonsense-mediated decay	2.30572	4.2134e-05	0.0018712	116	0.00451204	2.01734e-05	0.462686
GO:0007093 mitotic cell cycle checkpoint	2.28415	4.21438e-05	0.0018712	137	0.0189021	0.00581736	0.0135459
GO:0031570 DNA integrity checkpoint	2.28533	4.22897e-05	0.0018712	137	0.00812558	0.00367645	0.0422538
GO:0009142 nucleoside triphosphate biosynthetic process	2.29916	4.26837e-05	0.0018712	73	0.0201301	0.00236974	0.0268282
GO:0051443 positive regulation of ubiquitin-protein ligase activity	2.28963	4.35476e-05	0.00187919	79	0.00468316	0.0132637	0.0238654
GO:0016568 chromatin modification	2.26924	4.37878e-05	0.00187919	422	0.00980167	0.0106301	0.0155003
GO:0034622 cellular macromolecular complex assembly	2.26323	4.55289e-05	0.00193355	497	0.0230773	0.00193509	0.0290172
GO:0008299 isoprenoid biosynthetic process	2.34702	4.66746e-05	0.00196177	23	0.04779	0.00301765	0.00926026
GO:0010498 proteasomal protein catabolic process	2.26007	4.79627e-05	0.00199535	233	0.00832392	0.00703947	0.0282909
GO:0006475 internal protein amino acid acetylation	2.26656	4.89772e-05	0.00201697	114	0.0148806	0.00768928	0.0157464
GO:0018205 peptidyl-lysine modification	2.2591	5.05688e-05	0.00206169	144	0.0130169	0.00452105	0.0288624
GO:0000216 M/G1 transition of mitotic cell cycle	2.25433	5.81205e-05	0.00234611	76	0.00287623	0.00882878	0.0616707
GO:0018394 peptidyl-lysine acetylation	2.22916	6.38441e-05	0.00249683	112	0.0161894	0.0087485	0.0170252
GO:0009452 7-methylguanosine RNA capping	2.30913	6.42429e-05	0.00249683	33	0.0104326	0.00222573	0.0697117
GO:0036260 RNA capping	2.30913	6.42429e-05	0.00249683	33	0.0104326	0.00222573	0.0697117
GO:0050792 regulation of viral reproduction	2.22843	6.4304e-05	0.00249683	99	0.00737294	0.00945832	0.0324112
GO:0006473 protein acetylation	2.22219	6.58235e-05	0.00253172	128	0.0166512	0.0053228	0.0262076
GO:0000077 DNA damage checkpoint	2.20607	7.38807e-05	0.00281506	130	0.0112795	0.00412675	0.0494258
GO:0006405 RNA export from nucleus	2.18473	9.16788e-05	0.00346088	70	0.0246916	0.00437336	0.0292206
GO:0050434 positive regulation of viral transcription	2.19955	9.30477e-05	0.00348033	55	0.015019	0.00265083	0.0648499
GO:0043161 proteasomal ubiquitin-dependent protein catabolic process	2.15783	9.78112e-05	0.00362524	223	0.00921552	0.0100413	0.0384005
GO:0000288 nuclear-transcribed mRNA catabolic process, deadenylation-dependent decay	2.19632	9.93978e-05	0.00365085	54	0.0086546	0.00513464	0.0671359
GO:0006400 tRNA modification	2.25653	0.000106277	0.00386866	20	0.0248311	0.0108005	0.015594
GO:2000602 regulation of interphase of mitotic cell cycle	2.14661	0.000107646	0.00388383	153	0.0287944	0.0130088	0.0111725
GO:0006626 protein targeting to mitochondrion	2.14904	0.000124217	0.0044424	53	0.0133644	0.00443679	0.0650557
GO:0090068 positive regulation of cell cycle process	2.11516	0.000132626	0.00470187	153	0.023722	0.0193178	0.0117091
GO:0009060 aerobic respiration	2.14708	0.000143401	0.00504005	47	0.0154206	0.0013432	0.131057
GO:0009201 ribonucleoside triphosphate biosynthetic process	2.11778	0.000145925	0.00508494	69	0.0289036	0.0043433	0.0398075
GO:0006457 protein folding	2.089	0.000156695	0.00541394	206	0.016105	0.00360412	0.0787687
GO:0000387 spliceosomal snRNP assembly	2.16131	0.000160347	0.00549358	31	0.0147051	0.00841121	0.0481182
GO:0006613 cotranslational protein targeting to membrane	2.10984	0.000162373	0.00551664	107	0.00659228	3.68656e-05	0.585673
GO:0071779 G1/S transition checkpoint	2.08445	0.000171869	0.00579099	83	0.0214336	0.0140547	0.0238633
GO:0006099 tricarboxylic acid cycle	2.13273	0.00017857	0.00596747	28	0.0226267	0.00550871	0.0506294
GO:0072599 establishment of protein localization to endoplasmic reticulum	2.08868	0.000185181	0.00613809	108	0.00645029	4.60496e-05	0.591076
GO:0006614 SRP-dependent cotranslational protein targeting to membrane	2.06461	0.000218598	0.00718728	105	0.00748338	3.88991e-05	0.615401
GO:0018196 peptidyl-asparagine modification	2.04043	0.000230621	0.00748819	92	0.0203558	0.0084504	0.0514594
GO:0045047 protein targeting to ER	2.05491	0.000231423	0.00748819	107	0.00749002	4.17864e-05	0.61875
GO:0018279 protein N-linked glycosylation via asparagine	2.0383	0.000233959	0.00751064	91	0.0203004	0.00861839	0.0515145
GO:0042773 ATP synthesis coupled electron transport	2.04656	0.000250185	0.00790701	59	0.019672	0.00457037	0.0867273
GO:0042775 mitochondrial ATP synthesis coupled electron transport	2.04656	0.000250185	0.00790701	59	0.019672	0.00457037	0.0867273
GO:0006605 protein targeting	2.00382	0.000266121	0.00834598	458	0.0198782	0.00138368	0.170788
GO:0000725 recombinational repair	2.03096	0.000285711	0.00889192	57	0.00902013	0.00961862	0.103668
GO:0000724 double-strand break repair via homologous recombination	2.03031	0.000287977	0.00889456	56	0.00854015	0.0104089	0.102636
GO:0019319 hexose biosynthetic process	2.00916	0.000302545	0.00916839	57	0.00354619	0.0416172	0.0648779
GO:0006362 transcription elongation from RNA polymerase I promoter	2.0835	0.000303425	0.00916839	19	0.0225574	0.00903142	0.0581511
GO:0006406 mRNA export from nucleus	2.00201	0.000303815	0.00916839	60	0.0376373	0.00784828	0.0406573
GO:0006370 7-methylguanosine mRNA capping	2.06153	0.000305838	0.00916839	30	0.0168457	0.00500303	0.108358
GO:0006220 pyrimidine nucleotide metabolic process	2.00876	0.000324805	0.00966593	40	0.0139291	0.0228385	0.0437569
GO:0042255 ribosome assembly	2.05918	0.000359942	0.0106339	19	0.0320479	0.00542845	0.0723066
GO:0006360 transcription from RNA polymerase I promoter	2.00318	0.000369495	0.0108376	31	0.0171671	0.0155219	0.0579175
GO:0006612 protein targeting to membrane	1.96103	0.000384205	0.0111886	151	0.0230231	9.92403e-05	0.455972
GO:0000959 mitochondrial RNA metabolic process	2.06266	0.000389937	0.011275	17	0.0405481	0.0156533	0.0273091
GO:0016574 histone ubiquitination	1.98464	0.000402131	0.0115457	31	0.02018	0.0351218	0.0259308
GO:0002062 chondrocyte differentiation	1.95384	0.000413311	0.0117837	66	0.101365	0.0409264	0.00273765
GO:0072655 establishment of protein localization to mitochondrion	1.93916	0.000455876	0.012907	58	0.021325	0.00726024	0.101512
GO:0070585 protein localization to mitochondrion	1.93337	0.000470943	0.0132416	59	0.021129	0.00754024	0.102567
GO:0006221 pyrimidine nucleotide biosynthetic process	1.95556	0.000475984	0.0132917	30	0.0213103	0.033668	0.030988
GO:0072528 pyrimidine-containing compound biosynthetic process	1.94538	0.000482555	0.0133343	37	0.0236203	0.0199977	0.0466044
GO:0070972 protein localization to endoplasmic reticulum	1.92916	0.000486933	0.0133343	120	0.00729996	0.000133207	0.646484
GO:0042982 amyloid precursor protein metabolic process	1.97732	0.000487323	0.0133343	19	0.0392901	0.0610201	0.00805063
GO:0046364 monosaccharide biosynthetic process	1.92203	0.000511124	0.0138924	62	0.00346939	0.0503944	0.0888585
GO:0051983 regulation of chromosome segregation	1.96021	0.000514745	0.0138981	24	0.0235276	0.0248237	0.0412474
GO:0006363 termination of RNA polymerase I transcription	1.98189	0.000519498	0.0139342	21	0.0205167	0.00999639	0.0949263
GO:0048705 skeletal system morphogenesis	1.90662	0.000534465	0.0141499	150	0.447688	0.0157428	0.000356653
GO:0050684 regulation of mRNA processing	1.92131	0.000537942	0.0141499	44	0.0361143	0.023949	0.0295349
GO:0006119 oxidative phosphorylation	1.91097	0.000542865	0.0141499	72	0.0316219	0.00460331	0.115576
GO:0009163 nucleoside biosynthetic process	1.89817	0.000544896	0.0141499	118	0.0383783	0.00430126	0.103827
GO:1901659 glycosyl compound biosynthetic process	1.89817	0.000544896	0.0141499	118	0.0383783	0.00430126	0.103827
GO:0000083 regulation of transcription involved in G1/S phase of mitotic cell cycle	1.95803	0.000571633	0.0146602	22	0.0099628	0.0513761	0.0470272
GO:0051437 positive regulation of ubiquitin-protein ligase activity involved in mitotic cell cycle	1.89591	0.00057734	0.0146602	70	0.0100665	0.0326394	0.0719129
GO:0031145 anaphase-promoting complex-dependent proteasomal ubiquitin-dependent protein catabolic process	1.89281	0.000578633	0.0146602	81	0.00868299	0.0405367	0.0662346
GO:0031575 mitotic cell cycle G1/S transition checkpoint	1.89037	0.000578929	0.0146602	79	0.0379171	0.0180672	0.0394807
GO:0007017 microtubule-based process	1.87291	0.000601312	0.015133	410	0.00921136	0.0252928	0.0973438
GO:0043487 regulation of RNA stability	1.89427	0.000621361	0.0154533	40	0.0305781	0.0269009	0.036582
GO:0006997 nucleus organization	1.89964	0.000621617	0.0154533	49	0.0247904	0.013567	0.0779132
GO:0009309 amine biosynthetic process	1.88994	0.000676953	0.0167269	28	0.0334007	0.041254	0.0238131
GO:0051169 nuclear transport	1.85031	0.000689159	0.0169259	321	0.0589717	0.0269828	0.0201569
GO:0006720 isoprenoid metabolic process	1.86309	0.000695835	0.0169876	63	0.0544575	0.039811	0.0146173
GO:0045454 cell redox homeostasis	1.86353	0.000712652	0.0171863	53	0.0139704	0.0353833	0.0643502
GO:0006289 nucleotide-excision repair	1.86847	0.000715783	0.0171863	76	0.00831258	0.00576936	0.27382
GO:0009206 purine ribonucleoside triphosphate biosynthetic process	1.86133	0.000717534	0.0171863	63	0.0522797	0.00821451	0.0669972
GO:0009145 purine nucleoside triphosphate biosynthetic process	1.86028	0.000720839	0.0171863	64	0.0509202	0.0082901	0.0685427
GO:0006352 DNA-dependent transcription, initiation	1.84368	0.000729803	0.0172989	215	0.114697	0.00914154	0.0255486
GO:0006361 transcription initiation from RNA polymerase I promoter	1.88936	0.000789789	0.0186125	24	0.0270932	0.014141	0.0878711
GO:0034508 centromere complex assembly	1.87152	0.000801476	0.0187794	33	0.0276231	0.0260266	0.0541775
GO:0051310 metaphase plate congression	1.94003	0.000810803	0.0188894	16	0.0299676	0.0310122	0.0434465
GO:0006913 nucleocytoplasmic transport	1.81832	0.000833583	0.0193098	318	0.0646993	0.0306016	0.0198489
GO:0043489 RNA stabilization	1.85645	0.000847547	0.0194126	25	0.0468367	0.0343107	0.0262069
GO:0048255 mRNA stabilization	1.85645	0.000847547	0.0194126	25	0.0468367	0.0343107	0.0262069
GO:0021602 cranial nerve morphogenesis	1.91093	0.000852967	0.0194276	19	0.0648888	0.0874151	0.00520516
GO:0006368 transcription elongation from RNA polymerase II promoter	1.82668	0.000885199	0.0200498	78	0.0658367	0.00330334	0.116773
GO:0043488 regulation of mRNA stability	1.83395	0.00089123	0.0200748	36	0.0413739	0.036866	0.029502
GO:0000226 microtubule cytoskeleton organization	1.80551	0.000904638	0.0201946	274	0.0159094	0.0306601	0.0828853
GO:0006984 ER-nucleus signaling pathway	1.81746	0.000906452	0.0201946	96	0.00906578	0.017907	0.173402
GO:0010608 posttranscriptional regulation of gene expression	1.80162	0.000924117	0.0204537	344	0.0739796	0.00313642	0.112573
GO:0007080 mitotic metaphase plate congression	1.94727	0.000928118	0.0204537	13	0.0326806	0.0346893	0.0416396
GO:0006275 regulation of DNA replication	1.80491	0.000953411	0.020895	89	0.0707465	0.00901627	0.0615696
GO:0033108 mitochondrial respiratory chain complex assembly	1.85947	0.000961994	0.020895	22	0.018576	0.0203614	0.107135
GO:0008334 histone mRNA metabolic process	1.85802	0.000964716	0.020895	25	0.0177051	0.0392158	0.0658549
GO:0031571 mitotic cell cycle G1/S transition DNA damage checkpoint	1.80485	0.000968643	0.020895	71	0.0254687	0.0288435	0.0644152
GO:0006094 gluconeogenesis	1.81059	0.000991459	0.0212746	53	0.00553078	0.0753913	0.0838967
GO:0006283 transcription-coupled nucleotide-excision repair	1.82447	0.00101634	0.0216944	47	0.0150782	0.00621297	0.24944
GO:0051439 regulation of ubiquitin-protein ligase activity involved in mitotic cell cycle	1.78698	0.00107501	0.0228272	76	0.0126848	0.0494128	0.0765283
GO:0007223 Wnt receptor signaling pathway, calcium modulating pathway	1.90127	0.00113797	0.0240389	10	0.0758197	0.0882855	0.00620189
GO:0015985 energy coupled proton transport, down electrochemical gradient	1.84663	0.00115335	0.0241138	21	0.0795127	0.00458421	0.103017
GO:0015986 ATP synthesis coupled proton transport	1.84663	0.00115335	0.0241138	21	0.0795127	0.00458421	0.103017
GO:0006282 regulation of DNA repair	1.78527	0.00117076	0.0243529	48	0.0454433	0.0110544	0.0982516
GO:0021783 preganglionic parasympathetic nervous system development	1.90215	0.0011839	0.0245014	12	0.0415287	0.0920306	0.0137826
GO:0000291 nuclear-transcribed mRNA catabolic process, exonucleolytic	1.81355	0.00121	0.0247899	25	0.0260646	0.034672	0.0674097
GO:0043928 exonucleolytic nuclear-transcribed mRNA catabolic process involved in deadenylation-dependent decay	1.81355	0.00121	0.0247899	25	0.0260646	0.034672	0.0674097
GO:0000910 cytokinesis	1.75388	0.0012771	0.0260336	106	0.0488966	0.0167458	0.0744336
GO:0043687 post-translational protein modification	1.74145	0.00131987	0.0267717	180	0.0413166	0.0298845	0.0559278
GO:0006818 hydrogen transport	1.74981	0.0013434	0.026981	68	0.0525159	0.00940912	0.109601
GO:0006488 dolichol-linked oligosaccharide biosynthetic process	1.77964	0.00134343	0.026981	31	0.0331751	0.0128233	0.129003
GO:1901607 alpha-amino acid biosynthetic process	1.75282	0.00135195	0.0270191	55	0.0123387	0.0212811	0.178537
GO:0009086 methionine biosynthetic process	1.87435	0.00138075	0.02746	10	0.100567	0.0231588	0.0278481
GO:0042455 ribonucleoside biosynthetic process	1.73701	0.00139225	0.0275543	110	0.048657	0.00859308	0.127327
GO:0009147 pyrimidine nucleoside triphosphate metabolic process	1.7835	0.00139988	0.0275716	21	0.0182207	0.0563687	0.0669414
GO:0048486 parasympathetic nervous system development	1.863	0.00141848	0.0278035	13	0.0617342	0.108344	0.0083285
GO:0009303 rRNA transcription	1.79225	0.00148227	0.0289149	19	0.0601378	0.022645	0.0558012
GO:0001707 mesoderm formation	1.74226	0.00161743	0.0314012	53	0.649492	0.00459237	0.00199558
GO:0006414 translational elongation	1.72542	0.00162891	0.0314743	107	0.0209716	9.02136e-05	0.75264
GO:0009148 pyrimidine nucleoside triphosphate biosynthetic process	1.75705	0.00165296	0.0316094	19	0.0183886	0.0660945	0.0675098
GO:0046134 pyrimidine nucleoside biosynthetic process	1.73267	0.00166437	0.0316094	31	0.0222822	0.0456217	0.0827152
GO:0031397 negative regulation of protein ubiquitination	1.7061	0.00166473	0.0316094	95	0.0119145	0.0786765	0.0791762
GO:0007051 spindle organization	1.71282	0.00166692	0.0316094	82	0.0130376	0.0263182	0.178564
GO:0048635 negative regulation of muscle organ development	1.76984	0.00168311	0.0317687	15	0.119492	0.0495333	0.0121702
GO:0006270 DNA replication initiation	1.73452	0.00172502	0.0323373	28	0.0393437	0.0208968	0.101781
GO:0006487 protein N-linked glycosylation	1.69867	0.0017291	0.0323373	97	0.0621107	0.0152289	0.0864823
GO:0006271 DNA strand elongation involved in DNA replication	1.72567	0.00176989	0.0329491	34	0.018172	0.02915	0.143429
GO:0051352 negative regulation of ligase activity	1.69232	0.00182885	0.0337385	71	0.0146303	0.100828	0.0573984
GO:0051444 negative regulation of ubiquitin-protein ligase activity	1.69232	0.00182885	0.0337385	71	0.0146303	0.100828	0.0573984
GO:0006120 mitochondrial electron transport, NADH to ubiquinone	1.70972	0.00185299	0.0340299	43	0.0410515	0.0109422	0.159696
GO:0048332 mesoderm morphogenesis	1.70779	0.00192532	0.0351996	56	0.678827	0.00505694	0.00187543
GO:0051052 regulation of DNA metabolic process	1.66904	0.00197235	0.0358986	184	0.0584213	0.0177826	0.0929684
GO:0006417 regulation of translation	1.66722	0.0020116	0.0364175	194	0.0223543	0.00912811	0.269543
GO:0042274 ribosomal small subunit biogenesis	1.74938	0.00201873	0.0364175	18	0.0416574	0.00515474	0.247308
GO:0000460 maturation of 5.8S rRNA	1.77867	0.00204347	0.0367015	12	0.0439098	0.0303468	0.0821693
GO:0021515 cell differentiation in spinal cord	1.71378	0.00206892	0.0369956	29	0.102315	0.136952	0.00460716
GO:0065004 protein-DNA complex assembly	1.65629	0.00215441	0.0383561	105	0.112745	0.0193066	0.0480559
GO:0043484 regulation of RNA splicing	1.66196	0.00218454	0.0387233	58	0.0831078	0.0283129	0.0498768
GO:0033598 mammary gland epithelial cell proliferation	1.67938	0.00221313	0.0390603	24	0.0961156	0.0500455	0.0237892
GO:0021953 central nervous system neuron differentiation	1.6562	0.00232096	0.0407869	101	0.205912	0.211658	0.000515607
GO:0035282 segmentation	1.65289	0.00234305	0.0409983	75	0.333677	0.0496123	0.0024043
GO:0015992 proton transport	1.64536	0.00237552	0.0413889	66	0.0618844	0.0120608	0.136535
GO:0034620 cellular response to unfolded protein	1.64256	0.00241456	0.0418901	84	0.0111668	0.0349644	0.216439
GO:0001522 pseudouridine synthesis	1.70271	0.00243424	0.0420525	17	0.0554075	0.0251204	0.0926966
GO:0006754 ATP biosynthetic process	1.6451	0.00245216	0.0421833	53	0.133496	0.00859463	0.0837863
GO:0006999 nuclear pore organization	1.78376	0.00251834	0.0427878	10	0.034306	0.0610187	0.0680332
GO:0007062 sister chromatid cohesion	1.65098	0.00252303	0.0427878	33	0.0237746	0.0775917	0.072977
GO:0030968 endoplasmic reticulum unfolded protein response	1.63342	0.00253498	0.0427878	83	0.0117598	0.0349544	0.218644
GO:0006555 methionine metabolic process	1.70743	0.00253842	0.0427878	12	0.0921545	0.0354952	0.042692
GO:0048532 anatomical structure arrangement	1.75653	0.00253977	0.0427878	11	0.0546687	0.121481	0.0185656
GO:0006644 phospholipid metabolic process	1.61657	0.00259071	0.0434663	315	0.109749	0.0321338	0.0388809
GO:0050686 negative regulation of mRNA processing	1.72046	0.00265708	0.0443972	13	0.0649123	0.0334465	0.0693514
GO:0071158 positive regulation of cell cycle arrest	1.61315	0.00274244	0.0454596	77	0.0650245	0.0375431	0.0647337
GO:0018410 C-terminal protein amino acid modification	1.64068	0.00274297	0.0454596	29	0.0230117	0.0478792	0.12528
GO:0006513 protein monoubiquitination	1.63022	0.00275938	0.0455466	36	0.0472892	0.0369446	0.0889
GO:0033119 negative regulation of RNA splicing	1.68024	0.00280249	0.0460716	16	0.0618055	0.0298166	0.0846344
GO:0010948 negative regulation of cell cycle process	1.60581	0.00282448	0.0461138	102	0.038612	0.0845749	0.0493215
GO:0019827 stem cell maintenance	1.60863	0.00282964	0.0461138	93	0.260339	0.0418588	0.00774759
GO:0006977 DNA damage response, signal transduction by p53 class mediator resulting in cell cycle arrest	1.60793	0.00287292	0.0461138	64	0.027895	0.0500527	0.109947
GO:0072413 signal transduction involved in mitotic cell cycle checkpoint	1.60793	0.00287292	0.0461138	64	0.027895	0.0500527	0.109947
GO:0072431 signal transduction involved in mitotic cell cycle G1/S transition DNA damage checkpoint	1.60793	0.00287292	0.0461138	64	0.027895	0.0500527	0.109947
GO:0072474 signal transduction involved in mitotic cell cycle G1/S checkpoint	1.60793	0.00287292	0.0461138	64	0.027895	0.0500527	0.109947
GO:0006415 translational termination	1.61902	0.00290983	0.0463666	91	0.0247734	0.000192145	0.769712
GO:0071824 protein-DNA complex subunit organization	1.59866	0.00291142	0.0463666	123	0.130824	0.0204466	0.0537886
GO:0050000 chromosome localization	1.64219	0.00300577	0.0476829	21	0.041694	0.0559194	0.075378
GO:0072404 signal transduction involved in G1/S transition checkpoint	1.59461	0.00307632	0.0486131	65	0.0277968	0.0537863	0.110929
Downregulated
GO:0030198 extracellular matrix organization	-2.96993	1.65216e-07	0.000462903	176	0.000144553	0.00326846	0.00624396
GO:0043062 extracellular structure organization	-2.93424	2.2708e-07	0.000462903	177	0.000154368	0.00414034	0.00639673
GO:0051046 regulation of secretion	-2.65073	2.38179e-06	0.00323685	353	0.000156964	0.0116733	0.0200467
GO:0007586 digestion	-2.63466	3.46683e-06	0.00353357	77	0.00196945	0.0163915	0.00281089
GO:0009581 detection of external stimulus	-2.46404	1.23961e-05	0.0078601	74	0.00470736	0.00924189	0.0093587
GO:0030001 metal ion transport	-2.43908	1.24529e-05	0.0078601	439	0.00136475	0.0174023	0.0141021
GO:0006816 calcium ion transport	-2.43477	1.34954e-05	0.0078601	189	0.00347641	0.00930682	0.0132786
GO:0006887 exocytosis	-2.40756	1.62932e-05	0.00830344	240	0.00890634	0.0212603	0.00257028
GO:0051899 membrane depolarization	-2.39499	2.07724e-05	0.00940988	75	0.00281075	0.00649354	0.0324473
GO:0007596 blood coagulation	-2.34752	2.48287e-05	0.00950923	424	0.00135946	0.027859	0.0171618
GO:0007599 hemostasis	-2.3411	2.60238e-05	0.00950923	427	0.00138438	0.0291462	0.0168985
GO:0031589 cell-substrate adhesion	-2.33498	2.82339e-05	0.00950923	206	0.00199403	0.0117492	0.0335642
GO:0050817 coagulation	-2.32027	3.03213e-05	0.00950923	426	0.00142601	0.0298036	0.0188043
GO:0009582 detection of abiotic stimulus	-2.31333	3.77814e-05	0.0110025	66	0.00585454	0.0117001	0.0193237
GO:0070838 divalent metal ion transport	-2.22413	6.2115e-05	0.0160227	197	0.00886049	0.0134692	0.0195489
GO:0022600 digestive system process	-2.25887	6.46889e-05	0.0160227	42	0.00598225	0.025593	0.0151342
GO:0016525 negative regulation of angiogenesis	-2.24082	6.85787e-05	0.0160227	47	0.00597247	0.011098	0.0356189
GO:0006936 muscle contraction	-2.20453	7.13757e-05	0.0160227	216	0.00322593	0.00700479	0.079759
GO:0003407 neural retina development	-2.27445	7.46702e-05	0.0160227	28	0.00556333	0.00404409	0.0836152
GO:0050982 detection of mechanical stimulus	-2.21745	9.95618e-05	0.0202957	24	0.0125474	0.0111027	0.0276399
GO:0072511 divalent inorganic cation transport	-2.14582	0.000106321	0.0204557	200	0.0113417	0.0151969	0.0243612
GO:0045619 regulation of lymphocyte differentiation	-2.15614	0.000110382	0.0204557	83	0.00215423	0.0172094	0.0765885
GO:0043588 skin development	-2.13451	0.000138322	0.0235941	46	0.0165936	0.0364065	0.00879004
GO:0055065 metal ion homeostasis	-2.0947	0.000148264	0.0235941	271	0.00722625	0.011764	0.0597903
GO:0030029 actin filament-based process	-2.09208	0.000148888	0.0235941	429	0.0118065	0.00524057	0.0746069
GO:0003012 muscle system process	-2.09342	0.000150465	0.0235941	243	0.00419206	0.0141216	0.0763002
GO:0007588 excretion	-2.11163	0.000156982	0.0237042	53	0.00331354	0.04448	0.0339623
GO:0006869 lipid transport	-2.0664	0.000182819	0.0266197	184	0.00489246	0.106821	0.00949854
GO:0030098 lymphocyte differentiation	-2.04866	0.000206066	0.0289701	185	0.00271746	0.0146632	0.123268
GO:0050900 leukocyte migration	-2.0278	0.0002345	0.0315089	206	0.00302788	0.0153378	0.124563
GO:0030168 platelet activation	-2.02357	0.000239582	0.0315089	194	0.0103078	0.0667344	0.0127727
GO:0072507 divalent inorganic cation homeostasis	-2.01042	0.000259782	0.0328005	211	0.0130422	0.00864931	0.0798971
GO:0007600 sensory perception	-2.00354	0.000268617	0.0328005	351	0.00190622	0.0166521	0.165086
GO:0019932 second-messenger-mediated signaling	-2.00618	0.000273539	0.0328005	128	0.0131767	0.0124116	0.0640214
GO:0036293 response to decreased oxygen levels	-1.99318	0.000291243	0.0339256	203	0.00527139	0.0906735	0.0195318
GO:0060042 retina morphogenesis in camera-type eye	-2.03171	0.000315553	0.0357363	29	0.0171733	0.00534654	0.105396
GO:0045620 negative regulation of lymphocyte differentiation	-2.03278	0.000325787	0.0358982	25	0.0160322	0.0434682	0.0202071
GO:0033500 carbohydrate homeostasis	-1.95693	0.000379385	0.0388388	104	0.0106169	0.046874	0.0319571
GO:0042593 glucose homeostasis	-1.95693	0.000379385	0.0388388	104	0.0106169	0.046874	0.0319571
GO:0003001 generation of a signal involved in cell-cell signaling	-1.94507	0.000390579	0.0388388	288	0.00250855	0.0239784	0.150348
GO:0023061 signal release	-1.94507	0.000390579	0.0388388	288	0.00250855	0.0239784	0.150348
GO:0031638 zymogen activation	-1.98921	0.000465523	0.045189	18	0.00778316	0.056703	0.041629
GO:0044057 regulation of system process	-1.90651	0.00049342	0.0467831	381	0.0020938	0.0111084	0.289277
GO:0055074 calcium ion homeostasis	-1.90374	0.000506759	0.0469558	200	0.0151097	0.0140898	0.0916222
GO:0045580 regulation of T cell differentiation	-1.91328	0.000531143	0.0481215	63	0.00680191	0.0218462	0.117957
