# Supplementary material for: Direct comparison of distinct naive pluripotent states in human embryonic stem cells
Source: Nat Commun. 2017 Apr 21;8:15055. doi: 10.1038/ncomms15055 (PMC5413953; doi:10.1038/ncomms15055)
Supplement: Supplementary Data 4 — Molecular Functions GO (Gene Ontology) Terms for comparing all naïve hESC to the primed counterparts. [file ncomms15055-s5.xlsx]

## Sheet: Sheet1
GO Terms Enriched for Molecular Functions	Stat Mean	P value	Q value	Set Size	logFC NCM	logFC NHSM	logFC RT
Upregulated
GO:0003735 structural constituent of ribosome	3.6837	1.96003e-10	1.66014e-07	147	8.51322e-05	3.65652e-08	0.0450414
GO:0004518 nuclease activity	3.10684	5.47402e-08	2.31825e-05	144	0.000149008	0.000399554	0.0129574
GO:0003899 DNA-directed RNA polymerase activity	2.8267	1.18303e-06	0.000250507	42	0.00190833	0.00120193	0.0123512
GO:0034062 RNA polymerase activity	2.8267	1.18303e-06	0.000250507	42	0.00190833	0.00120193	0.0123512
GO:0016779 nucleotidyltransferase activity	2.3705	2.41736e-05	0.00348838	113	0.00316836	0.00158517	0.0872956
GO:0004519 endonuclease activity	2.35063	2.96961e-05	0.00348838	84	0.00270556	0.00609063	0.0478348
GO:0004812 aminoacyl-tRNA ligase activity	2.37223	3.70666e-05	0.00348838	43	0.00453632	0.00165553	0.0939415
GO:0016875 ligase activity, forming carbon-oxygen bonds	2.37223	3.70666e-05	0.00348838	43	0.00453632	0.00165553	0.0939415
GO:0016876 ligase activity, forming aminoacyl-tRNA and related compounds	2.37223	3.70666e-05	0.00348838	43	0.00453632	0.00165553	0.0939415
GO:0048018 receptor agonist activity	2.39682	7.41899e-05	0.00628389	13	0.0104831	0.119192	0.00102337
GO:0016879 ligase activity, forming carbon-nitrogen bonds	2.16882	9.05279e-05	0.00678293	316	0.00116466	0.0175594	0.0912204
GO:0008168 methyltransferase activity	2.1658	9.60982e-05	0.00678293	175	0.00165739	0.0217177	0.0664854
GO:0030545 receptor regulator activity	2.16495	0.000128829	0.00790326	35	0.0493398	0.0459851	0.00137925
GO:0016874 ligase activity	2.10618	0.000135886	0.00790326	461	0.0030078	0.0078334	0.126609
GO:0019787 small conjugating protein ligase activity	2.10513	0.000139963	0.00790326	259	0.00206476	0.0302875	0.060786
GO:0004527 exonuclease activity	2.12079	0.000151193	0.00800378	60	0.010206	0.0100581	0.053105
GO:0008173 RNA methyltransferase activity	2.14987	0.000163561	0.00814918	28	0.0110164	0.0438658	0.0130187
GO:0004540 ribonuclease activity	2.10324	0.000175855	0.00827495	54	0.0043864	0.0167319	0.0745229
GO:0016741 transferase activity, transferring one-carbon groups	2.03522	0.000226871	0.00910347	180	0.00229562	0.0368344	0.0734346
GO:0043021 ribonucleoprotein complex binding	2.05452	0.000233778	0.00910347	56	0.016668	0.00484084	0.0893295
GO:0043022 ribosome binding	2.09486	0.000237358	0.00910347	29	0.0189224	0.00696247	0.0646137
GO:0051536 iron-sulfur cluster binding	2.05268	0.000247202	0.00910347	56	0.0177726	0.00276191	0.123598
GO:0051540 metal cluster binding	2.05268	0.000247202	0.00910347	56	0.0177726	0.00276191	0.123598
GO:0030546 receptor activator activity	2.05591	0.000283008	0.00998783	27	0.0325446	0.103067	0.00210385
GO:0016881 acid-amino acid ligase activity	1.98616	0.000301898	0.0102283	285	0.00326021	0.0323335	0.0849042
GO:0003682 chromatin binding	1.9689	0.000334254	0.010889	299	0.105149	0.00947532	0.0109096
GO:0016891 endoribonuclease activity, producing 5'-phosphomonoesters	2.00374	0.000421596	0.0132256	23	0.0253888	0.0161238	0.0457755
GO:0004842 ubiquitin-protein ligase activity	1.90975	0.000489014	0.014618	244	0.00351772	0.0490055	0.0868453
GO:0008320 protein transmembrane transporter activity	2.06838	0.00050215	0.014618	11	0.0273693	0.0125055	0.0623809
GO:0005487 nucleocytoplasmic transporter activity	2.05633	0.00053136	0.014618	13	0.0281973	0.0287326	0.0313072
GO:0016893 endonuclease activity, active with either ribo- or deoxyribonucleic acids and producing 5'-phosphomonoesters	1.93886	0.000535017	0.014618	34	0.0239958	0.0108087	0.0819881
GO:0008175 tRNA methyltransferase activity	2.05284	0.000606243	0.0160465	11	0.0266645	0.0513005	0.0206668
GO:0015078 hydrogen ion transmembrane transporter activity	1.84542	0.000757276	0.0191992	93	0.0556963	0.00584249	0.0837354
GO:0008565 protein transporter activity	1.84529	0.000770686	0.0191992	79	0.0312112	0.013495	0.0792584
GO:0004521 endoribonuclease activity	1.8335	0.000967946	0.0234243	33	0.01285	0.055597	0.0610993
GO:0000049 tRNA binding	1.82989	0.000998636	0.0234957	33	0.0294325	0.0129683	0.108084
GO:0008757 S-adenosylmethionine-dependent methyltransferase activity	1.75395	0.00127836	0.029264	96	0.0129055	0.055654	0.0802449
GO:0016407 acetyltransferase activity	1.70545	0.00171461	0.0382177	81	0.0142924	0.0481428	0.111925
GO:0048037 cofactor binding	1.68629	0.00179972	0.0390863	235	0.0067693	0.0221399	0.287131
GO:0008094 DNA-dependent ATPase activity	1.66943	0.00211175	0.0447162	69	0.0145048	0.0291837	0.189685
GO:0004549 tRNA-specific ribonuclease activity	1.76364	0.0021913	0.045269	12	0.0499995	0.0397545	0.0621954
GO:0008135 translation factor activity, nucleic acid binding	1.65196	0.00227418	0.0458627	78	0.109502	0.00529541	0.129363
GO:0003954 NADH dehydrogenase activity	1.64578	0.00258088	0.048578	44	0.0416899	0.0120037	0.196077
GO:0008137 NADH dehydrogenase (ubiquinone) activity	1.64578	0.00258088	0.048578	44	0.0416899	0.0120037	0.196077
GO:0050136 NADH dehydrogenase (quinone) activity	1.64578	0.00258088	0.048578	44	0.0416899	0.0120037	0.196077
Downregulated
GO:0005261 cation channel activity	-3.72296	8.19231e-11	6.93888e-08	226	5.09742e-06	0.0001954	0.000929556
GO:0004252 serine-type endopeptidase activity	-3.31874	7.63499e-09	3.23342e-06	101	0.000198474	0.00252636	0.00027509
GO:0015267 channel activity	-3.20252	1.70584e-08	3.61211e-06	325	1.72384e-05	0.000947842	0.0104111
GO:0022803 passive transmembrane transporter activity	-3.20252	1.70584e-08	3.61211e-06	325	1.72384e-05	0.000947842	0.0104111
GO:0022838 substrate-specific channel activity	-3.09813	4.64431e-08	7.86746e-06	315	3.68631e-05	0.00134391	0.0111836
GO:0008236 serine-type peptidase activity	-3.04682	9.09858e-08	1.13179e-05	119	0.000621687	0.00655668	0.000439768
GO:0017171 serine hydrolase activity	-3.0432	9.35363e-08	1.13179e-05	120	0.000640125	0.00582769	0.000511313
GO:0005216 ion channel activity	-2.97779	1.41911e-07	1.50248e-05	311	5.95362e-05	0.0019285	0.0156006
GO:0005262 calcium channel activity	-2.81689	7.41218e-07	6.3378e-05	86	0.000687834	0.00243222	0.010122
GO:0046873 metal ion transmembrane transporter activity	-2.78928	7.48265e-07	6.3378e-05	318	0.000123081	0.00475991	0.0189892
GO:0022843 voltage-gated cation channel activity	-2.77833	9.83944e-07	7.57637e-05	108	0.000272038	0.0077261	0.00915792
GO:0022836 gated channel activity	-2.69367	1.71025e-06	0.000107035	258	0.000240806	0.005256	0.0230755
GO:0022839 ion gated channel activity	-2.69367	1.71025e-06	0.000107035	258	0.000240806	0.005256	0.0230755
GO:0015085 calcium ion transmembrane transporter activity	-2.70652	1.76917e-06	0.000107035	102	0.000680185	0.0031489	0.0180236
GO:0005543 phospholipid binding	-2.65154	2.29983e-06	0.000129863	456	0.00396524	0.00520555	0.00326574
GO:0005244 voltage-gated ion channel activity	-2.62144	3.29925e-06	0.00016438	146	0.000548886	0.0077718	0.0169443
GO:0022832 voltage-gated channel activity	-2.62144	3.29925e-06	0.00016438	146	0.000548886	0.0077718	0.0169443
GO:0005245 voltage-gated calcium channel activity	-2.6057	6.02673e-06	0.000283591	33	0.00252221	0.00493473	0.014047
GO:0004175 endopeptidase activity	-2.48963	8.59602e-06	0.000383201	289	0.00720897	0.0114239	0.00323797
GO:0005539 glycosaminoglycan binding	-2.45796	1.23261e-05	0.000522009	144	0.000246115	0.00258474	0.152801
GO:0050840 extracellular matrix binding	-2.3666	3.36904e-05	0.00135885	31	0.0140171	0.0125085	0.00685294
GO:0005272 sodium channel activity	-2.31063	4.69727e-05	0.00180845	33	0.0088484	0.0184771	0.0105348
GO:0003779 actin binding	-2.22503	6.04778e-05	0.00222716	321	0.00517351	0.0072883	0.0493106
GO:0097367 carbohydrate derivative binding	-2.2133	7.06558e-05	0.00249356	161	0.000761986	0.00464361	0.205946
GO:0008301 DNA binding, bending	-2.19102	0.000107493	0.00364188	42	0.00357025	0.0169347	0.0550219
GO:0003705 RNA polymerase II distal enhancer sequence-specific DNA binding transcription factor activity	-2.12658	0.000152863	0.0049798	78	0.00025653	0.0699677	0.0961985
GO:0072509 divalent inorganic cation transmembrane transporter activity	-2.06223	0.000191538	0.00600862	126	0.00898874	0.00998838	0.0723553
GO:0000981 sequence-specific DNA binding RNA polymerase II transcription factor activity	-1.9968	0.0002993	0.00905383	205	0.000109345	0.0835839	0.192949
GO:0051015 actin filament binding	-1.96749	0.000371425	0.0108482	63	0.0119454	0.0289528	0.0457672
GO:0005178 integrin binding	-1.93732	0.000437974	0.0123655	75	0.0125737	0.0425574	0.0357173
GO:0008324 cation transmembrane transporter activity	-1.88387	0.000560477	0.0148738	491	0.00340323	0.0683963	0.073603
GO:0022890 inorganic cation transmembrane transporter activity	-1.88422	0.000561939	0.0148738	395	0.00282791	0.0711146	0.0796299
GO:0005083 small GTPase regulator activity	-1.85271	0.000682268	0.0175115	280	0.0248966	0.0540673	0.0239789
GO:0005201 extracellular matrix structural constituent	-1.84974	0.000772486	0.019244	68	0.00577966	0.0129673	0.232286
GO:0043236 laminin binding	-1.87904	0.000870099	0.020603	17	0.0281377	0.0355392	0.043657
GO:0008233 peptidase activity	-1.80893	0.000875687	0.020603	455	0.0375255	0.0443073	0.026345
GO:0071837 HMG box domain binding	-1.87612	0.00109725	0.0251181	13	0.0136019	0.0893041	0.0399832
GO:0005088 Ras guanyl-nucleotide exchange factor activity	-1.76824	0.00115394	0.0257208	111	0.0218517	0.0451432	0.0584952
GO:0017127 cholesterol transporter activity	-1.87271	0.00120005	0.0260627	12	0.0170792	0.0672571	0.0501726
GO:0005085 guanyl-nucleotide exchange factor activity	-1.74445	0.00129607	0.0274443	174	0.0488542	0.030455	0.0457664
GO:0005267 potassium channel activity	-1.73416	0.00143595	0.0296646	83	0.0092168	0.0573591	0.109473
GO:0015248 sterol transporter activity	-1.80664	0.0015706	0.0316738	13	0.0191238	0.0777339	0.0522878
GO:0005089 Rho guanyl-nucleotide exchange factor activity	-1.69438	0.00178289	0.0351187	75	0.029447	0.0338567	0.0914816
GO:0008201 heparin binding	-1.69113	0.00186592	0.035919	106	0.00181084	0.0123083	0.553224
GO:0070011 peptidase activity, acting on L-amino acid peptides	-1.66232	0.00201326	0.037894	435	0.0595381	0.0536472	0.0349641
GO:0043548 phosphatidylinositol 3-kinase binding	-1.70562	0.00215282	0.03964	16	0.0254374	0.046552	0.094596
GO:0043178 alcohol binding	-1.63871	0.00249244	0.0449169	53	0.0218102	0.0811876	0.0737013
GO:0019838 growth factor binding	-1.62573	0.00255943	0.0451632	97	0.00989956	0.125176	0.0854724
