# Supplementary material for: Direct comparison of distinct naive pluripotent states in human embryonic stem cells
Source: Nat Commun. 2017 Apr 21;8:15055. doi: 10.1038/ncomms15055 (PMC5413953; doi:10.1038/ncomms15055)
Supplement: Supplementary Data 5 — KEGG (Kyoto Encyclopedia of Genes and Genomes) Pathways enriched for naïve hESC as compared to their primed counterparts. [file ncomms15055-s6.xlsx]

## Sheet: Sheet1
Pathways	Stat Mean	P value	Q value	Set Size	logFC NCM	logFC NHSM	logFC RT
Upregulated
hsa03008 Ribosome biogenesis in eukaryotes	3.99252	1.51784e-11	2.44372e-09	71	3.73247e-05	1.12042e-05	0.000468501
hsa03040 Spliceosome	3.62019	3.8792e-10	3.12276e-08	124	0.000140107	3.79874e-05	0.00109909
hsa03013 RNA transport	3.54805	6.66954e-10	3.57932e-08	142	0.000579554	1.30881e-05	0.00114915
hsa00190 Oxidative phosphorylation	2.61824	3.6628e-06	0.000147428	127	0.00503649	0.000212862	0.0474988
hsa04110 Cell cycle	2.48204	1.02267e-05	0.000315081	120	0.009377	0.00284627	0.011819
hsa03018 RNA degradation	2.49426	1.17422e-05	0.000315081	68	0.00211622	0.00241709	0.0498323
hsa00240 Pyrimidine metabolism	2.43688	1.52771e-05	0.000351373	95	0.00349873	0.00145311	0.060934
hsa04141 Protein processing in endoplasmic reticulum	2.30835	3.54178e-05	0.000712784	159	0.00296771	0.0146964	0.0254257
hsa00900 Terpenoid backbone biosynthesis	2.45629	5.37494e-05	0.00092396	14	0.09743	0.00106742	0.00961315
hsa03020 RNA polymerase	2.31302	6.04781e-05	0.00092396	29	0.00999811	0.00373577	0.0487765
hsa00970 Aminoacyl-tRNA biosynthesis	2.29533	6.31277e-05	0.00092396	40	0.00619849	0.00245805	0.0922611
hsa03015 mRNA surveillance pathway	2.11086	0.000150694	0.00202182	75	0.00730408	0.016314	0.0463593
hsa00020 Citrate cycle (TCA cycle)	2.11287	0.000202884	0.00251264	28	0.0205626	0.00503196	0.0656281
hsa00100 Steroid biosynthesis	1.90375	0.000729367	0.00838772	19	0.0527751	0.0712966	0.00759127
hsa04115 p53 signaling pathway	1.78584	0.00108328	0.0116272	66	0.0859356	0.021231	0.0276842
hsa03420 Nucleotide excision repair	1.65122	0.0025741	0.0259019	43	0.0318897	0.0102073	0.250396
hsa04120 Ubiquitin mediated proteolysis	1.60071	0.00289048	0.0270467	131	0.0177133	0.0964923	0.0845455
hsa03010 Ribosome	1.61247	0.00302386	0.0270467	87	0.0258712	0.000205683	0.765208
hsa04122 Sulfur relay system	1.70487	0.00319967	0.027113	10	0.0560168	0.0400968	0.0831943
hsa00510 N-Glycan biosynthesis	1.52901	0.00441622	0.0355506	48	0.0761002	0.0346181	0.0991083
hsa03060 Protein export	1.52556	0.00532028	0.0407888	23	0.0416044	0.0420592	0.167394
hsa03030 DNA replication	1.4766	0.00616995	0.0451528	35	0.0416805	0.0286988	0.241252
Downregulated
hsa04514 Cell adhesion molecules (CAMs)	-2.605	4.09852e-06	0.000659862	105	0.000664673	0.00193673	0.0518641
hsa04670 Leukocyte transendothelial migration	-2.10988	0.000142991	0.00770843	102	0.00733075	0.0141622	0.0494793
hsa04974 Protein digestion and absorption	-2.1195	0.000143635	0.00770843	68	0.00206597	0.0375959	0.051118
hsa04612 Antigen processing and presentation	-2.05806	0.000218323	0.00788193	52	0.0176374	0.0194245	0.0274007
hsa04742 Taste transduction	-2.07548	0.00024478	0.00788193	23	0.00836838	0.0387698	0.0299829
hsa04530 Tight junction	-1.89092	0.000558506	0.014952	119	0.0332074	0.0281209	0.0286876
hsa04360 Axon guidance	-1.85094	0.000723378	0.014952	122	0.00827277	0.00703852	0.253055
hsa04020 Calcium signaling pathway	-1.82731	0.000809479	0.014952	158	0.0283444	0.00972836	0.111636
hsa04512 ECM-receptor interaction	-1.81918	0.000905255	0.014952	78	0.00240776	0.0621935	0.14739
hsa04975 Fat digestion and absorption	-1.82862	0.000928696	0.014952	33	0.022305	0.0325504	0.0620857
hsa04970 Salivary secretion	-1.75082	0.00132214	0.0193513	69	0.0144895	0.0340768	0.115198
hsa04270 Vascular smooth muscle contraction	-1.58251	0.00320004	0.0429339	97	0.039735	0.0536654	0.0871619
hsa04610 Complement and coagulation cascades	-1.42392	0.00722488	0.0843092	49	0.111178	0.0927913	0.0452901
hsa04510 Focal adhesion	-1.41286	0.00733123	0.0843092	194	0.0177971	0.0659013	0.268058
hsa00590 Arachidonic acid metabolism	-1.37535	0.00917519	0.0984804	40	0.0968013	0.0463059	0.134966
hsa04650 Natural killer cell mediated cytotoxicity	-1.24812	0.0156342	0.157319	87	0.101178	0.102515	0.117418
hsa04010 MAPK signaling pathway	-1.21693	0.0176544	0.167197	243	0.0680255	0.0920495	0.204197
hsa04640 Hematopoietic cell lineage	-1.19929	0.0194773	0.174214	54	0.0835377	0.173187	0.105139
hsa03320 PPAR signaling pathway	-1.17701	0.0214224	0.181526	53	0.141975	0.186174	0.0612685
hsa04144 Endocytosis	-1.13991	0.0243951	0.189256	187	0.17608	0.230991	0.0403297
hsa00561 Glycerolipid metabolism	-1.12878	0.0261716	0.189256	46	0.106587	0.210523	0.0948939
hsa00650 Butanoate metabolism	-1.13125	0.0268302	0.189256	26	0.0769729	0.288051	0.0873444
hsa04370 VEGF signaling pathway	-1.11733	0.0270366	0.189256	69	0.244902	0.0785414	0.1092
hsa04660 T cell receptor signaling pathway	-1.05653	0.0340658	0.228525	90	0.158777	0.204293	0.0911651
