# Supplementary material for: Direct comparison of distinct naive pluripotent states in human embryonic stem cells
Source: Nat Commun. 2017 Apr 21;8:15055. doi: 10.1038/ncomms15055 (PMC5413953; doi:10.1038/ncomms15055)
Supplement: Supplementary Data 6 — Differential Gene Expression Analysis between primed hESC and NCM-MEFs hESCs (FC>2, FDR<0.05) [file ncomms15055-s7.xlsx]

## Sheet: DifGenes_PrimedvsNCM_ JasinC8_1
Gene	logFC	logCPM	F	PValue	FDR
MEG9	-6.9434	1.18283	88.5794	3.14867e-11	3.13438e-08
EIF1AY	-6.74859	1.83577	35.5383	7.9088e-07	4.24046e-05
AL132709.5	-6.68364	2.99045	58.8488	4.49575e-09	9.73121e-07
MEG3	-6.61514	5.83724	74.8006	2.64846e-10	1.40712e-07
RP11-909M7.3	-6.56515	3.80176	73.3901	3.34352e-10	1.58602e-07
AL132709.8	-6.26127	3.83885	53.6011	1.27121e-08	2.13792e-06
DDX3Y	-6.07734	2.28421	23.2303	2.61843e-05	0.000563638
TXLNG2P	-5.87057	2.26227	20.3839	6.57984e-05	0.00112439
SOX17	-5.66263	4.82796	40.3057	2.41245e-07	1.80671e-05
LHX1	-5.58523	1.83313	39.7948	2.7295e-07	1.93944e-05
BHLHE22	-5.5518	-0.379589	27.1679	1.56894e-05	0.000386889
SNORD113_6	-5.50618	-0.717287	59.6338	2.11474e-08	3.1092e-06
AL117190.3	-5.47248	0.888376	69.7341	6.20667e-10	2.45921e-07
NPTX1	-5.43377	2.95538	75.4917	2.36529e-10	1.31651e-07
MEG8	-5.22981	5.80264	45.3411	7.46522e-08	7.89658e-06
RP11-424G14.1	-5.09886	-0.780664	19.9885	0.000456002	0.00475256
GPR143P	-5.08955	-0.859298	26.83	0.000114519	0.00170626
DKK4	-5.07434	-0.635967	18.6685	0.000178038	0.00237151
SIX3	-5.01176	0.244361	42.3062	1.49973e-07	1.28422e-05
APOA2	-4.91592	-0.474094	32.4129	1.8035e-06	7.83649e-05
RP11-21C4.1	-4.90874	-0.571295	23.6558	4.06142e-05	0.00077632
LINC00479	-4.84537	1.05618	25.308	1.37712e-05	0.000350058
RAX	-4.83426	-0.0241089	50.4896	2.42609e-08	3.39608e-06
LINC00261	-4.79048	3.70865	36.6422	5.96454e-07	3.47789e-05
RPS4Y1	-4.7211	4.5615	18.3827	0.000129776	0.0018785
FOXA2	-4.70012	3.93337	57.2785	6.09734e-09	1.22877e-06
RP11-123M6.2	-4.66108	5.08636	33.6387	1.29925e-06	6.13588e-05
GATA6-AS1	-4.61946	2.58758	41.2133	1.94133e-07	1.55025e-05
RP11-91J3.3	-4.60093	-1.01026	23.096	0.000109	0.00165032
SHH	-4.57441	0.167405	36.1899	6.69189e-07	3.72441e-05
AC005082.12	-4.57371	-0.113034	54.0535	1.15943e-08	1.99295e-06
AC005083.1	-4.51186	-0.0703716	48.5764	3.65347e-08	4.53958e-06
TMSB4Y	-4.47693	1.3971	35.8461	7.30714e-07	4.00045e-05
SLCO4A1	-4.45631	1.90059	136.423	8.73733e-14	6.8851e-10
SRY	-4.44668	-1.03832	21.39	0.00175869	0.0127127
ACSM4	-4.39237	0.661869	100.185	6.25757e-12	1.49045e-08
PCDHB5	-4.37002	0.90062	31.1615	2.53702e-06	0.000101208
S100A14	-4.30387	3.88093	36.9073	5.57762e-07	3.30096e-05
RP11-89K21.1	-4.28924	-0.397029	31.2211	2.49573e-06	0.000100233
SPTSSB	-4.23512	0.470428	76.8677	1.89243e-10	1.10598e-07
IHH	-4.21027	0.673284	35.0493	8.97502e-07	4.67281e-05
FOXQ1	-4.20442	4.58595	30.0854	3.42084e-06	0.000124562
NEUROD4	-4.16708	-0.989884	11.9542	0.00176656	0.0127538
PRSS3P2	-4.15538	-0.913749	30.2632	3.25479e-06	0.000120599
C9orf135-AS1	-4.08231	-0.883461	18.4825	0.000188748	0.00246639
AL590714.1	-4.0684	0.81196	35.5054	7.97632e-07	4.25713e-05
HHEX	-4.06096	1.09444	79.6547	1.21467e-10	8.11295e-08
RP11-445F12.2	-4.04559	0.641921	27.7363	6.69079e-06	0.000203395
RPS6P16	-4.03512	0.891878	29.0131	4.63162e-06	0.000156014
ANKRD34B	-3.99416	-0.540894	47.2497	4.88038e-08	5.76205e-06
TMEM190	-3.99346	-0.799098	28.8276	4.8834e-06	0.000162064
CST1	-3.96325	3.9964	34.5499	1.02216e-06	5.13873e-05
VCAM1	-3.94717	-0.62261	24.914	1.55275e-05	0.000384927
HIST1H1A	-3.9376	-0.473285	23.2851	4.50846e-05	0.000835799
NPPB	-3.86477	6.07205	27.5928	6.97649e-06	0.000209957
CXCR4	-3.85311	4.20129	55.0851	9.41598e-09	1.74696e-06
TFF1	-3.8519	-0.626362	27.094	8.07469e-06	0.000234196
NOG	-3.83663	-0.573472	21.0892	5.21218e-05	0.000939439
NPM1P8	-3.82569	-0.758852	9.82247	0.00403139	0.0235423
DIO3	-3.81419	3.41982	26.5185	9.57333e-06	0.000263787
RP11-621K7.1	-3.77593	0.0216865	21.2863	4.88629e-05	0.000895194
USP9Y	-3.76844	3.24439	20.6113	6.10153e-05	0.00106365
IZUMO2	-3.76463	-0.231862	32.6988	1.6698e-06	7.44943e-05
RP4-796I17.5	-3.74388	-0.955293	9.03148	0.00555772	0.0297775
RP4-797C5.2	-3.72598	-0.258246	17.611	0.000169906	0.0022906
HNF4A	-3.70811	2.63354	86.517	4.26323e-11	3.83313e-08
CLEC4G	-3.68251	-0.884802	27.1984	4.26759e-05	0.000804544
RPL21P133	-3.67434	3.62896	37.0762	5.34486e-07	3.20376e-05
APOA1	-3.67018	2.02687	22.6384	3.15858e-05	0.000650556
ZNF572	-3.60116	0.780161	34.7662	9.6606e-07	4.91126e-05
RP3-326L13.3	-3.58592	0.460654	22.3793	3.43106e-05	0.000690256
GPR176	-3.58557	5.15288	93.4996	1.55908e-11	2.02481e-08
TTR	-3.56447	0.53785	16.655	0.00023871	0.00294165
RP11-538P18.1	-3.56417	6.89607	37.1946	5.18796e-07	3.14194e-05
TPSG1	-3.54708	1.08992	68.485	7.70585e-10	2.85936e-07
AC009413.2	-3.5425	2.84141	45.0632	7.94868e-08	8.18574e-06
FGF17	-3.52834	2.59285	22.2064	3.62675e-05	0.000719061
RPL21P106	-3.52122	1.48862	37.2776	5.08077e-07	3.10113e-05
RP11-729I10.2	-3.5185	0.186613	54.1256	1.14262e-08	1.99173e-06
CTC-398G3.2	-3.51531	1.74655	28.9339	4.73738e-06	0.000158662
RP3-337H4.6	-3.49807	-0.191003	15.1929	0.000407142	0.00439214
ST13P11	-3.48675	-0.571971	36.6264	5.98856e-07	3.47789e-05
ABTB1	-3.47166	-0.411549	38.7557	3.51829e-07	2.34488e-05
TTN	-3.46947	3.80729	36.6323	5.97961e-07	3.47789e-05
RP11-449H3.2	-3.43732	-0.834519	26.4618	9.73611e-06	0.000265889
ZFY	-3.43134	0.969076	17.2916	0.000190198	0.00247979
AC068134.5	-3.42794	1.58503	28.7778	4.95353e-06	0.000163327
FOXD3	-3.41093	1.24762	57.8665	5.43649e-09	1.13472e-06
CER1	-3.40922	3.22431	19.3046	9.45849e-05	0.00147794
RP11-37C7.1	-3.39864	4.91414	93.9761	1.45859e-11	2.00573e-08
RP11-14K2.1	-3.39679	2.33112	43.8644	1.04464e-07	9.84697e-06
MIR4458HG	-3.3863	4.24702	17.3247	0.000187981	0.00246325
GATA6	-3.37934	2.93626	35.1302	8.78861e-07	4.59623e-05
RP11-758I14.3	-3.36889	1.23799	33.8308	1.23487e-06	5.9398e-05
RPS8P6	-3.3635	-0.83459	14.4755	0.000710921	0.00653793
HIC1	-3.36062	-0.480465	19.6474	8.42169e-05	0.00135123
NLGN4Y	-3.35353	3.73477	21.7697	4.17518e-05	0.000793777
KALP	-3.34667	3.68202	24.2004	1.93394e-05	0.000450651
CST4	-3.34261	0.625222	23.2703	2.58564e-05	0.000559154
RPL35AP35	-3.32583	1.04479	20.3707	6.6088e-05	0.00112852
RP11-713P14.1	-3.3187	-0.761519	17.0725	0.000205597	0.0026243
AC006369.3	-3.30977	-0.697912	25.5342	1.28592e-05	0.000333271
RP11-149I23.3	-3.30666	3.00603	12.8554	0.000993325	0.00836791
VIPR2	-3.30181	2.02874	89.5544	2.73321e-11	2.90429e-08
GSC	-3.30063	3.21454	19.865	7.82636e-05	0.00128031
CRYGD	-3.29914	1.04221	23.6337	2.30694e-05	0.000514602
IDUA	-3.2816	-0.643333	23.9989	2.05865e-05	0.000471372
KDM5D	-3.27675	0.953145	17.1722	0.000198429	0.00255715
CCDC152	-3.27006	3.07419	73.8113	3.11775e-10	1.58602e-07
GS1-24F4.1	-3.26552	0.256336	22.1344	3.71163e-05	0.00072791
OVOL1	-3.26172	-0.342333	26.4955	9.6389e-06	0.000265023
EGFLAM	-3.24352	3.67461	51.2232	2.07876e-08	3.09524e-06
RP11-627G18.1	-3.23993	0.658542	18.5993	0.000120418	0.00177491
RPS2P1	-3.23394	2.51253	33.7315	1.26771e-06	6.06038e-05
CHRNA4	-3.2135	1.21686	40.6807	2.20463e-07	1.68976e-05
KLK1	-3.21037	-0.665544	16.6816	0.000236435	0.00292287
RP11-114G22.1	-3.19946	4.61734	112.684	1.27484e-12	4.96699e-09
RP11-219I21.1	-3.1878	-0.388474	18.3547	0.000131041	0.00189446
FGB	-3.18682	-0.726506	12.3864	0.00119531	0.00952535
TMEM26	-3.18637	-0.432501	25.7828	1.193e-05	0.00031371
CTD-2126E3.4	-3.17775	-0.885619	21.6164	4.38804e-05	0.000820633
ACSS1	-3.17453	0.630526	69.3024	6.68653e-10	2.57928e-07
GSTA1	-3.16527	-0.185905	19.7999	7.99985e-05	0.00130413
AC027269.2	-3.14157	1.11024	54.8469	9.8774e-09	1.78995e-06
RPS12P27	-3.13574	-0.581391	23.6859	2.26961e-05	0.000508693
ENTPD2	-3.12064	-0.258556	30.2879	3.23248e-06	0.00012052
HMGB1P3	-3.11496	0.23018	24.0709	2.01313e-05	0.000464569
EPSTI1	-3.09601	4.89938	31.6561	2.21513e-06	9.27621e-05
AF186192.5	-3.09041	-0.454792	21.7127	4.25312e-05	0.000802464
RP11-229A12.2	-3.08896	4.29098	40.4324	2.33997e-07	1.75889e-05
PRSS1	-3.07432	-0.810422	18.1749	0.000139482	0.00197736
ZNF560	-3.07278	5.10954	48.5553	3.67019e-08	4.53958e-06
RP11-346D6.4	-3.0518	-0.915907	15.8031	0.000325123	0.0037057
PNMA5	-3.05041	-0.763411	19.652	8.4087e-05	0.00135007
CYMP	-3.0456	-0.951729	9.3347	0.0042242	0.0243705
SFTA1P	-3.04206	-0.443117	21.109	5.17849e-05	0.000934807
ANKRD1	-3.03787	5.15388	33.9145	1.20785e-06	5.86718e-05
RP13-977J11.2	-3.02925	1.0065	31.8692	2.09005e-06	8.85129e-05
RP11-82C23.2	-3.02446	0.681815	18.4119	0.000128472	0.00186193
PRKY	-3.02364	2.45468	20.2395	6.90418e-05	0.00116366
CTB-180C19.1	-3.01832	0.479481	22.5727	3.22542e-05	0.000661408
RP11-309P22.1	-3.01772	4.61055	38.4267	3.81566e-07	2.49158e-05
FAM198B	-3.01765	3.1375	19.092	0.00010169	0.00156293
IGFBP6	-3.01659	1.73432	98.0904	8.28843e-12	1.49045e-08
RPS12P23	-3.01647	6.55081	48.1202	4.03382e-08	4.9371e-06
RP4-816N1.1	-3.01543	-0.856584	11.9148	0.00144313	0.0109961
HMGB3P6	-3.01422	0.760908	16.7156	0.000233573	0.00289667
ADRA2A	-3.00239	0.821252	37.8581	4.39387e-07	2.75377e-05
AP000459.4	-2.9989	0.225799	31.6982	2.18981e-06	9.19051e-05
ZDHHC22	-2.99379	0.273545	41.9627	1.62578e-07	1.37702e-05
CTC-459I6.1	-2.99344	0.0968543	31.1992	2.51086e-06	0.000100508
RP11-864N7.2	-2.98283	6.12801	50.6034	2.36839e-08	3.35039e-06
SIT1	-2.97987	-0.181143	34.2489	1.10607e-06	5.48742e-05
FRZB	-2.97963	3.71975	25.0325	1.49755e-05	0.000374419
RIMS4	-2.97547	5.70554	90.199	2.49065e-11	2.77257e-08
RPL21P6	-2.9675	-0.679359	12.6112	0.00109353	0.00896332
NOVA2	-2.96151	3.27549	41.2069	1.94433e-07	1.55025e-05
RP4-595K12.1	-2.95866	-1.15718	8.35589	0.00907292	0.0425814
RPL21P110	-2.95687	3.46834	38.9118	3.38584e-07	2.281e-05
RP11-810P12.1	-2.95502	5.6156	41.8231	1.6802e-07	1.40279e-05
GALNT9	-2.95329	1.17646	80.0455	1.14244e-10	8.00441e-08
RP11-267J23.1	-2.95186	2.43795	29.8754	3.62849e-06	0.000129898
RP4-792G4.2	-2.94954	4.24806	62.4746	2.26787e-09	6.38747e-07
Z73979.1	-2.94395	-0.758454	11.2472	0.00189171	0.0134455
RP11-336N8.3	-2.936	0.0372079	13.6776	0.000721707	0.0066149
BMP2	-2.93498	3.41502	26.52	9.56886e-06	0.000263787
RPL23AP78	-2.93225	3.83463	45.4957	7.20995e-08	7.76206e-06
HMGB1P38	-2.92048	0.67328	18.5888	0.000120852	0.00177779
MYL7	-2.91993	3.8721	38.503	3.74438e-07	2.4657e-05
SLC30A3	-2.91447	2.9634	61.4154	2.76224e-09	7.25537e-07
ADAMTS8	-2.91412	2.6023	60.7945	3.10386e-09	7.63778e-07
KB-1683C8.1	-2.91363	5.19639	40.0821	2.54611e-07	1.87171e-05
ZNF469	-2.91121	1.03971	50.6583	2.3411e-08	3.33707e-06
FAT3	-2.90498	4.69297	31.8934	2.07632e-06	8.84119e-05
AC073900.4	-2.90057	1.50122	15.3604	0.000382644	0.00420351
PRSS22	-2.89891	-0.4885	24.2774	1.8884e-05	0.000444564
RP11-153K16.1	-2.88511	0.31861	21.6439	4.34906e-05	0.000815954
AES	-2.88274	2.78957	57.2058	6.18469e-09	1.23572e-06
MAP7	-2.87266	6.40451	84.2763	5.96085e-11	4.80506e-08
CCDC64B	-2.86629	1.85735	44.3036	9.44665e-08	9.35739e-06
ST8SIA4	-2.86333	1.66237	22.7633	3.03547e-05	0.000630198
RP11-524C21.2	-2.86323	0.147161	31.6511	2.21819e-06	9.27621e-05
TTTY15	-2.86054	1.69185	11.3331	0.00182651	0.0130776
RPL21P132	-2.8593	4.55934	48.9663	3.35842e-08	4.26683e-06
RP11-511B23.1	-2.85573	1.1429	38.5332	3.71659e-07	2.46126e-05
TMEM125	-2.8474	4.22161	70.7508	5.21442e-10	2.17674e-07
CCDC129	-2.84065	3.18237	42.3117	1.49778e-07	1.28422e-05
ARHGEF19	-2.82768	2.53221	99.2921	7.05044e-12	1.49045e-08
OLR1	-2.82265	-0.375185	25.6739	1.23278e-05	0.00032308
FEZF1	-2.81565	2.04752	22.4423	3.36258e-05	0.000681761
BEST2	-2.81315	-0.324105	34.6544	9.94643e-07	5.03285e-05
CLDN3	-2.80498	2.47981	53.4761	1.30407e-08	2.16743e-06
RPL7AP31	-2.80423	2.70728	13.8326	0.000680023	0.00634354
LUM	-2.80053	0.0714044	18.4962	0.000124777	0.00182159
KCNQ1-AS1	-2.7762	-0.127967	44.1035	9.88891e-08	9.55261e-06
RPL21P41	-2.77437	1.5621	28.0586	6.09291e-06	0.000189912
LINC00599	-2.77169	4.38375	21.1179	5.16331e-05	0.000932787
AIF1	-2.76746	0.0149047	37.9458	4.29901e-07	2.71616e-05
CCDC141	-2.76596	3.78235	70.8955	5.08745e-10	2.16235e-07
ACKR3	-2.7652	3.32118	26.8584	8.65588e-06	0.000246166
CDX2	-2.76475	-0.24392	10.7594	0.00231252	0.0156468
RP11-676J15.1	-2.75659	-0.174172	32.0474	1.99115e-06	8.52513e-05
BHLHE41	-2.74436	0.293216	16.7724	0.000228859	0.00285184
RP11-770G2.5	-2.73738	0.330162	30.0091	3.49478e-06	0.000126467
ZNF728	-2.7317	0.582204	12.2619	0.00125603	0.00988291
RP11-655M14.4	-2.72899	1.05977	20.1854	7.02999e-05	0.00117778
MYCT1	-2.72756	2.45913	30.1707	3.34007e-06	0.000122576
FOXA1	-2.72747	-0.787057	12.1025	0.00133851	0.0103679
FGA	-2.72021	-1.01464	9.37429	0.00415266	0.0240587
PDK4	-2.71638	-0.676215	20.3535	6.64665e-05	0.0011325
RP11-1O7.1	-2.71238	3.40433	30.975	2.67092e-06	0.00010547
AC026806.2	-2.71103	0.81126	53.3147	1.34783e-08	2.17298e-06
NR0B1	-2.71075	1.16874	25.6588	1.23842e-05	0.000324195
HNF1B	-2.70983	1.47659	25.1439	1.44759e-05	0.000363874
AC083873.4	-2.70723	-0.0796601	16.0999	0.000291748	0.00340669
HMX2	-2.67147	-0.590764	28.9187	4.75793e-06	0.000159122
RPL21P4	-2.66672	0.908303	22.0758	3.78227e-05	0.000734369
RP11-370F5.4	-2.65766	-0.701074	11.9585	0.00141803	0.01087
HIST2H2BB	-2.65431	0.460531	49.8026	2.80722e-08	3.79332e-06
RP11-508N12.3	-2.65257	1.29589	15.1003	0.000421394	0.00450843
AL662890.3	-2.64338	4.54981	27.9222	6.33865e-06	0.000195858
RPL35AP32	-2.63801	-0.627307	10.6345	0.00243562	0.0163004
RP11-179H18.5	-2.63529	4.13445	27.7477	6.66851e-06	0.000203246
CACNA1H	-2.63024	1.37664	33.6924	1.28089e-06	6.09844e-05
C1orf210	-2.62242	0.492167	32.8471	1.60459e-06	7.19969e-05
RPL7AP4	-2.60848	0.84902	14.0584	0.000623798	0.00595692
NCCRP1	-2.60658	-0.180135	26.1823	1.05824e-05	0.000285015
MFSD6L	-2.60577	0.27967	31.4304	2.35629e-06	9.56302e-05
IL36B	-2.596	-0.62908	14.1496	0.000602511	0.0058168
RSPO3	-2.59482	1.59091	11.3436	0.0018187	0.0130336
COL11A2	-2.59102	-0.00204368	39.81	2.71949e-07	1.93944e-05
RP11-720L2.4	-2.59061	1.31586	15.3839	0.000379333	0.00418089
KCNQ2	-2.58109	3.62368	41.6845	1.7361e-07	1.4341e-05
EBF2	-2.57921	3.60955	21.7543	4.19612e-05	0.000796206
FN1	-2.57207	9.66025	33.3874	1.38893e-06	6.48082e-05
NDUFB1P2	-2.5682	1.231	16.3708	0.000264451	0.00316705
GSTA2	-2.55404	-0.449982	13.3725	0.00081194	0.00720057
CDKN2B	-2.55389	-0.819798	8.24027	0.00682938	0.0346598
CEND1	-2.54172	0.974113	23.8494	2.15668e-05	0.000487589
FAM35BP	-2.53513	1.0229	30.8609	2.75651e-06	0.000107578
ZSCAN1	-2.53273	0.858949	41.5213	1.80447e-07	1.48011e-05
AC140912.1	-2.5195	-0.741356	9.9694	0.00322004	0.0198982
TDRG1	-2.50987	-0.0807264	9.93958	0.003261	0.0200876
HOXC4_1	-2.50837	-0.561658	12.9202	0.000968398	0.00822312
PANX2	-2.50413	1.60127	64.0558	1.69631e-09	5.08394e-07
TACSTD2	-2.50259	-0.645242	18.1114	0.000142602	0.00200901
MTRNR2L13	-2.50194	-0.459523	9.18763	0.0045017	0.0255057
MAT1A	-2.50066	-0.236248	22.2955	3.52441e-05	0.000702388
SCNN1G	-2.49896	0.0198417	21.8811	4.02738e-05	0.000772011
RP11-492M23.2	-2.49436	3.8586	33.2724	1.43209e-06	6.60316e-05
EPHB6	-2.48433	1.40188	45.9245	6.54868e-08	7.18725e-06
RP1-288L1.4	-2.48153	0.107945	12.266	0.00125398	0.0098701
RP11-385J23.1	-2.47892	-0.165787	9.57722	0.00380577	0.0225577
DUSP6	-2.47443	5.02368	12.6501	0.00107686	0.00884841
GPR144	-2.46466	-0.248261	28.3273	5.63784e-06	0.000179558
AQP5	-2.46212	0.0412686	24.495	1.76577e-05	0.000424675
RP11-235G24.1	-2.45308	5.87313	31.4367	2.35226e-06	9.56302e-05
LOC124685	-2.45168	-0.458187	10.797	0.00227677	0.0154631
CCDC81	-2.4496	2.53881	65.5992	1.28341e-09	4.06664e-07
RP1-288L1.5	-2.44892	0.625971	13.29	0.000838318	0.00739523
SOX8	-2.44735	0.108623	21.5022	4.55413e-05	0.00084333
RP11-314A20.2	-2.44719	3.40738	46.1246	6.26226e-08	6.93805e-06
ZNF649	-2.44271	2.8207	27.3259	7.54296e-06	0.000222641
HSP90B2P	-2.4418	-0.523306	10.6896	0.0023805	0.0160326
GAPDHP1	-2.44025	0.862095	18.2786	0.000134547	0.00193082
ZNF844	-2.4382	3.00497	29.1043	4.51278e-06	0.000153889
RBMS3-AS3	-2.43632	-0.645364	11.2081	0.00192221	0.0135988
CTD-2218G20.1	-2.43492	-0.0435234	14.6752	0.000493973	0.00503602
FKBP1C	-2.42852	3.47073	33.0552	1.51762e-06	6.91569e-05
RPL7AP25	-2.42507	2.01731	14.8603	0.000460861	0.00479251
AC114752.2	-2.42483	0.240661	18.8803	0.000109327	0.00165313
RP11-329B9.1	-2.41731	-0.436563	13.7476	0.000702576	0.00648661
APOB	-2.4153	0.201975	26.1782	1.05954e-05	0.000285015
TRBC2	-2.41054	0.289899	16.7347	0.000231972	0.0028814
LGR5	-2.41039	2.74634	26.4168	9.86723e-06	0.000268842
RP11-153K16.2	-2.40625	1.24192	20.2204	6.94822e-05	0.00116939
CD300E	-2.40342	0.0258283	27.7166	6.72917e-06	0.000204242
RP11-834C11.12	-2.40215	0.388965	22.3825	3.42757e-05	0.000690149
HIST3H2A	-2.40024	1.14685	14.4144	0.000544965	0.00539194
AC005944.2	-2.40017	4.97001	102.595	4.5535e-12	1.49045e-08
ST14	-2.39558	3.72082	40.8444	2.11992e-07	1.64728e-05
RPS12P20	-2.38001	-0.652631	11.4935	0.00171099	0.0124565
ERAS	-2.37624	-0.506564	15.9779	0.000305012	0.00353158
GABRD	-2.37377	0.391332	35.6488	7.6871e-07	4.15015e-05
DACT2	-2.37272	1.65172	62.2639	2.3582e-09	6.56282e-07
ZNF763_2	-2.3719	3.784	136.316	8.83574e-14	6.8851e-10
PSMA2P2	-2.36961	-0.949518	8.2712	0.00673575	0.0342755
RP11-144L1.8	-2.36912	2.51754	28.2256	5.80569e-06	0.000183157
BCL2L10	-2.36694	-0.352971	16.4437	0.000257579	0.00310383
NETO1	-2.36601	1.8779	28.1563	5.92306e-06	0.000186608
ZNF300	-2.36513	3.08871	13.3869	0.00080741	0.00717128
FLJ27365	-2.36352	0.391049	19.4051	9.14127e-05	0.00144097
RP11-404F10.2	-2.35953	1.47776	30.5095	3.03881e-06	0.000115698
ZNF667-AS1	-2.355	3.16182	7.81245	0.00827795	0.0397931
RP11-2G1.1	-2.34957	2.28581	30.3494	3.17742e-06	0.000119216
KCNK6	-2.34642	2.31587	63.8735	1.75364e-09	5.12436e-07
RPS12P18	-2.34609	-0.425334	12.7657	0.00102893	0.00857857
GAGE10	-2.34341	0.339584	24.894	1.56226e-05	0.000385649
CCKBR	-2.3386	2.77973	35.0859	8.89005e-07	4.6389e-05
AP1M2	-2.33843	4.21491	52.429	1.61718e-08	2.53723e-06
RP11-432I5.2	-2.33734	-0.765025	14.7247	0.000484873	0.00496273
GJC3	-2.33658	-0.17467	32.8613	1.59848e-06	7.19358e-05
CD34	-2.33611	-0.196429	15.5816	0.000352662	0.00394647
RP11-296A18.5	-2.33573	-0.897868	8.3138	0.00660903	0.0338824
RP11-563K23.1	-2.33514	2.14502	91.7051	2.00825e-11	2.34734e-08
RPL35AP19	-2.33278	-0.337206	9.54722	0.00385504	0.0227631
ANKRD20A11P	-2.33029	3.92642	8.04378	0.00745771	0.0368036
RP11-403I13.5	-2.32683	0.787112	39.795	2.72937e-07	1.93944e-05
KCND2	-2.32403	4.89088	99.0186	7.31392e-12	1.49045e-08
CTC-490G23.4	-2.32354	0.09795	13.9462	0.000651088	0.00614721
RASSF6	-2.31981	0.252969	18.7931	0.000112648	0.00169047
HEYL	-2.31915	0.29729	34.2279	1.11219e-06	5.49522e-05
RP11-720L2.3	-2.31746	0.123793	12.8124	0.00101023	0.00845247
RP1-90G24.10	-2.31376	1.91189	23.9028	2.1211e-05	0.000482344
AC060834.3	-2.31258	0.454266	14.3992	0.000548107	0.00540866
CALCR	-2.31253	4.43927	16.1241	0.000289195	0.00338931
RP11-241F15.6	-2.31237	0.0135402	13.2046	0.00086663	0.00758022
PLAC9	-2.30926	2.09432	84.6889	5.60136e-11	4.67654e-08
RP11-314A20.1	-2.30493	3.10171	26.2068	1.05053e-05	0.000283581
HLA-DPA3	-2.30343	3.29754	21.7487	4.2037e-05	0.000796985
RP11-540D4.3	-2.303	-0.378573	11.8629	0.0014736	0.0111628
CBX7	-2.30217	3.10995	71.558	4.54636e-10	1.96815e-07
FBXL16	-2.29466	0.0266733	16.0658	0.000295391	0.00343892
T	-2.29308	3.04296	9.2368	0.00440682	0.0250774
AL603965.1	-2.28837	-0.393174	16.385	0.0002631	0.0031541
AC008834.1	-2.2869	2.75373	22.1093	3.7417e-05	0.00073078
CHP2	-2.28282	1.77115	18.8068	0.000112119	0.00168489
AC005776.1	-2.28247	-0.683003	8.28923	0.0066818	0.03409
CYP2B6	-2.27823	1.31979	15.1689	0.000410775	0.00442316
SYT4	-2.27791	2.25967	32.148	1.93754e-06	8.31079e-05
RP11-1030E3.1	-2.27451	-0.838482	13.2761	0.000842853	0.00742403
ASB5	-2.27394	1.45564	42.5995	1.40024e-07	1.23058e-05
HLA-DOA	-2.25861	2.32689	34.7648	9.66411e-07	4.91126e-05
RP4-604G5.1	-2.25575	0.246264	29.9299	3.57329e-06	0.000128118
RP11-73E6.2	-2.25463	1.85029	13.5293	0.00076417	0.0068973
GPX5	-2.24469	-0.609409	7.55444	0.00930851	0.0434082
SLC40A1	-2.24288	0.318114	18.807	0.00011211	0.00168489
GPRC5A	-2.24049	0.984565	21.1974	5.03049e-05	0.000915871
PIWIL1	-2.23892	-0.450027	14.9575	0.000444426	0.00466517
CD248	-2.23771	-0.751256	8.96664	0.00495595	0.0273114
HOXA10	-2.23382	-0.580338	10.0205	0.00315113	0.0195706
FAM110C	-2.23364	0.721418	33.3023	1.42075e-06	6.5768e-05
ZFP57	-2.23005	0.927462	16.7603	0.000229857	0.00286274
DPP7	-2.22846	1.32346	21.8575	4.05833e-05	0.00077632
AC092570.3	-2.22326	-0.881748	9.50322	0.00533115	0.0288487
MYL4	-2.22286	2.38798	15.3581	0.000382961	0.00420502
KCNF1	-2.21934	-0.210139	17.8387	0.000156852	0.00214851
EMX2	-2.21901	-0.662388	11.276	0.00186957	0.0133166
OR52A1	-2.21857	1.38362	20.1747	7.05503e-05	0.00118004
DRD2	-2.21627	-0.522835	11.9458	0.00142527	0.0108999
MFGE8	-2.21612	7.69666	88.4302	3.21791e-11	3.13438e-08
AC073321.4	-2.21587	-0.747402	7.47903	0.00963515	0.0444876
RP11-483G21.3	-2.21226	1.79517	18.165	0.000139966	0.00198062
RP5-1049N15.2	-2.21129	-0.179441	23.6394	2.30285e-05	0.000514602
RP11-224O19.2	-2.20873	0.202787	17.8776	0.000154728	0.00213118
BRSK2	-2.20665	2.85137	31.5303	2.2927e-06	9.41942e-05
OTX1	-2.20592	-0.826816	11.0738	0.00203113	0.0141743
DUSP4	-2.20478	4.17641	30.3191	3.20445e-06	0.000119665
TRIM63	-2.20248	0.65389	12.9546	0.000955427	0.00814255
RP11-218I7.2	-2.19954	0.342985	15.8304	0.000321896	0.0036743
RP11-313E4.1	-2.19539	-0.71527	10.857	0.00222098	0.0152087
XXbac-BPG308K3.6	-2.19334	3.01922	19.6877	8.30786e-05	0.0013394
GPX2	-2.19045	-0.619699	15.7639	0.000329821	0.0037428
ADAP1	-2.18764	0.887849	29.1019	4.51589e-06	0.000153889
GAPDHP65	-2.18739	2.81343	26.1291	1.07523e-05	0.000287264
HSP90AB2P	-2.18656	2.66497	40.2944	2.41904e-07	1.80671e-05
C1orf61	-2.18202	2.19994	16.5887	0.00024447	0.00298744
CXCL6	-2.17965	0.0870595	16.6116	0.000242456	0.00297487
CKMT1B	-2.17226	2.78103	28.4677	5.4144e-06	0.000174112
APOBEC3A	-2.17004	0.542444	26.7122	9.03841e-06	0.000253651
TCTE1	-2.16959	-0.24221	16.4967	0.000252703	0.00305768
AC023115.2	-2.16896	2.89829	18.9423	0.000107029	0.00162904
CTD-2144E22.10	-2.15872	-0.323169	13.2203	0.000861332	0.00755265
MARVELD3	-2.15771	4.20588	47.19	4.94499e-08	5.809e-06
ADAD2	-2.15751	-0.412375	16.1722	0.00028418	0.0033562
EFNA2	-2.15567	0.218788	17.0548	0.000206891	0.00263528
RP11-461K13.1	-2.15174	-0.173162	14.0373	0.000628848	0.00598558
RSRC1	-2.15126	9.28293	41.1173	1.98624e-07	1.56866e-05
RP11-619J20.1	-2.14609	-0.655033	12.1641	0.00130598	0.0101631
MOBP	-2.14051	1.47308	40.5693	2.26432e-07	1.7186e-05
RPS23P1	-2.13457	1.00191	35.8781	7.24754e-07	3.97713e-05
AC010733.5	-2.13353	-0.019628	23.7374	2.23334e-05	0.000501525
TNNC1	-2.13338	1.78009	47.1623	4.97524e-08	5.8153e-06
HOXA9	-2.12656	-0.785849	8.093	0.0072947	0.0362903
HPR	-2.12645	-0.524407	12.2832	0.00124539	0.00982233
CHGA	-2.12538	1.66009	24.4575	1.78627e-05	0.000429163
STMN3	-2.12391	2.77119	32.9236	1.57202e-06	7.13573e-05
HLA-J	-2.1192	-0.527774	12.2511	0.00126142	0.00991201
CUZD1	-2.11836	2.58125	17.3604	0.000185618	0.00243912
LHX5	-2.11724	2.61655	10.7034	0.00236686	0.0159591
C20orf195	-2.11676	-0.357101	9.75824	0.0035224	0.0213486
RAB17	-2.11656	6.74045	19.9428	7.62463e-05	0.00125522
AC078941.1	-2.11217	-0.235877	19.0479	0.000103232	0.00158143
OXTR	-2.11145	0.204147	11.439	0.00174934	0.0126608
PLEKHN1	-2.11101	-0.141026	26.9796	8.35149e-06	0.000239844
HOXA-AS4	-2.11095	-0.0216865	9.14248	0.00459074	0.025841
ESPN	-2.10964	2.26048	31.5014	2.31089e-06	9.44435e-05
PPP1R3C	-2.10277	0.254378	18.1384	0.000141265	0.00199537
GPR78	-2.10173	2.18975	31.0058	2.64828e-06	0.000104753
RASGRF2	-2.09875	5.03382	42.4081	1.46432e-07	1.26694e-05
RP11-396O20.1	-2.09874	0.0925214	18.636	0.000118902	0.00175589
RASGRP2	-2.09795	1.75627	44.1545	9.77414e-08	9.48363e-06
RP11-496D24.2	-2.09788	0.221524	16.9683	0.000213377	0.00269482
DENND1C	-2.0961	3.00341	62.1824	2.39415e-09	6.58449e-07
RP11-555F9.2	-2.09436	0.940644	28.0731	6.06743e-06	0.00018937
RP11-1081L13.4	-2.09098	0.487835	34.8951	9.34188e-07	4.81025e-05
CNTN1	-2.08629	3.25565	60.7978	3.10196e-09	7.63778e-07
MMP14	-2.08556	9.23899	24.3425	1.85079e-05	0.00043922
COLCA2	-2.08555	-0.028337	14.4025	0.000547435	0.0054043
SHISA2	-2.08422	2.93149	20.5904	6.14379e-05	0.00106907
TMEM86A	-2.07974	-0.131705	33.2869	1.42659e-06	6.59078e-05
RP11-554I8.2	-2.0789	0.556806	12.8602	0.000991431	0.00836099
CBLN3	-2.07369	-0.452067	12.4337	0.0011731	0.00941488
RP11-693J15.4	-2.07273	-0.220469	16.3364	0.000267768	0.00319368
GRM4	-2.06952	5.04496	36.1366	6.78365e-07	3.75785e-05
RP11-7F17.5	-2.06923	0.365818	18.4298	0.000127676	0.00185154
CELF5	-2.06884	2.58631	60.121	3.52551e-09	8.24158e-07
RP11-260E18.1	-2.06393	-0.684641	7.24759	0.0107169	0.0480124
GC	-2.06139	-0.181203	9.69774	0.00361451	0.0217047
GPRIN2	-2.05972	2.41567	35.3196	8.36812e-07	4.44594e-05
COL5A2	-2.05822	5.12393	17.3568	0.00018586	0.00243955
HSP90AA4P	-2.05438	0.404974	11.0729	0.00203183	0.0141743
YPEL3	-2.05103	2.40165	96.1987	1.07243e-11	1.67135e-08
PNMA6A	-2.04982	2.53912	34.6325	1.00034e-06	5.05077e-05
MNX1	-2.04931	0.973747	27.2621	7.68557e-06	0.000225994
NFIX	-2.04854	2.07009	26.7034	9.06202e-06	0.000254008
KIAA0825	-2.04371	9.0419	59.031	4.34097e-09	9.484e-07
UTF1	-2.04301	1.33007	13.8157	0.000684439	0.00636188
RP1-170O19.20	-2.03973	0.259264	15.4917	0.000364531	0.00404828
RP11-473M20.5	-2.03926	0.646919	16.5206	0.000250534	0.00303772
RP3-438O4.4	-2.03839	-0.233096	9.94958	0.0032472	0.0200237
CACNG6	-2.03739	2.26594	28.6447	5.14605e-06	0.000167315
SLC6A11	-2.03445	1.75025	18.8082	0.000112065	0.00168489
RP11-8P13.1	-2.03416	-0.371259	8.44644	0.00623063	0.0324179
C5orf63	-2.0338	1.17956	24.3312	1.85729e-05	0.000439897
LOXL4	-2.03277	1.75621	37.0879	5.32914e-07	3.20255e-05
ZNF528	-2.02916	1.44716	22.7053	3.09198e-05	0.000639656
LINC00884	-2.0286	1.42986	41.7225	1.72056e-07	1.42629e-05
RP11-723O4.2	-2.02668	1.21951	40.9094	2.08719e-07	1.63185e-05
KLK10	-2.02462	0.262319	19.8703	7.81263e-05	0.00127896
MLPH	-2.02347	0.147361	18.1062	0.000142856	0.00201057
C17orf64	-2.02227	-0.40118	11.2695	0.00187457	0.0133481
EGR3	-2.02169	1.05827	26.286	1.02595e-05	0.000277911
MAPK11	-2.02125	0.788544	20.5061	6.31802e-05	0.00109238
COL8A1	-2.01832	1.95532	45.6358	6.98649e-08	7.59642e-06
RP11-70F11.2	-2.01814	-0.523526	8.05997	0.00740366	0.0366064
HSPA2	-2.01767	4.6716	22.3942	3.41479e-05	0.000689203
AC004528.4	-2.01553	-0.729895	8.21631	0.00690285	0.0348828
TERF1	-2.00716	8.69165	98.4637	7.88093e-12	1.49045e-08
ITIH1	-2.00436	1.49787	20.3238	6.71272e-05	0.0011408
ZFY-AS1	-2.00423	0.276655	12.4903	0.00114708	0.00927222
MATK	-2.00206	2.31733	42.0604	1.58884e-07	1.35063e-05
ZNF594	-1.99965	2.55366	22.1854	3.65124e-05	0.000722002
AP3B2	-1.99949	3.41566	25.4841	1.30553e-05	0.000337604
HAPLN3	-1.99509	2.63132	43.1975	1.21839e-07	1.11259e-05
RP11-736K20.5	-1.99393	-0.240811	15.5129	0.000361701	0.00402642
CLDN4	-1.98665	2.41322	56.9035	6.56258e-09	1.30011e-06
MPPED1	-1.98356	0.351148	23.8541	2.15356e-05	0.000487355
DUSP8	-1.98182	1.04561	24.8579	1.57962e-05	0.000388859
AC104655.3	-1.97385	0.65738	30.7362	2.85337e-06	0.000110987
RP11-782C8.1	-1.9716	1.13059	15.1637	0.000411581	0.00442809
TMEM130	-1.96993	1.97966	25.368	1.35229e-05	0.000345491
DIRAS1	-1.96855	1.34403	22.8766	2.92824e-05	0.000615588
AC005027.3	-1.96547	6.39394	17.8763	0.000154799	0.00213118
KCNN4	-1.9649	0.0137678	12.8051	0.00101313	0.00847099
ZNF667	-1.96462	3.13344	11.7747	0.00152687	0.0114623
RP11-531A24.5	-1.96352	5.73795	58.6491	4.67197e-09	1.00199e-06
DTX1	-1.96243	1.18468	40.6496	2.22112e-07	1.69683e-05
PIK3IP1	-1.96214	1.73555	50.8916	2.22874e-08	3.2361e-06
FCRL5	-1.96175	-0.0431343	12.1382	0.00131954	0.0102447
ZNF69	-1.95699	4.6944	92.2271	1.86498e-11	2.29462e-08
C19orf66	-1.95454	0.862471	29.7782	3.72907e-06	0.000133051
MFNG	-1.9509	0.509239	20.0993	7.23519e-05	0.00120554
HEY1	-1.95024	1.55536	21.1275	5.1471e-05	0.00093202
RP11-462G12.1	-1.94792	-0.83059	8.24101	0.00682712	0.0346575
RP11-171A24.3	-1.94739	0.3345	16.7181	0.000233357	0.00289553
LCK	-1.94688	2.41529	74.9244	2.5952e-10	1.40712e-07
RP11-16B9.1	-1.94627	-0.214713	11.1938	0.00193357	0.01366
RP11-262H14.3	-1.945	1.44751	28.4675	5.41471e-06	0.000174112
RP11-552F3.9	-1.94461	-0.177043	11.3509	0.00181327	0.0130147
RP5-1180C18.1	-1.94217	-0.357197	8.3906	0.00638703	0.0330623
RBP5	-1.94211	0.656186	36.3594	6.40896e-07	3.61218e-05
CTD-2297D10.2	-1.93486	0.351951	20.292	6.78421e-05	0.00114924
B3GALT1	-1.93381	0.309271	21.6354	4.36104e-05	0.000816892
ANKS1A	-1.93198	7.98488	35.1417	8.7624e-07	4.59279e-05
C7orf41	-1.92685	2.08441	38.7528	3.52079e-07	2.34488e-05
DLL1	-1.9226	-0.732898	7.40765	0.00995567	0.045518
RP11-97O12.2	-1.92152	1.16201	26.0991	1.08492e-05	0.00028928
JUNB	-1.92138	-0.245855	15.087	0.00042348	0.00451423
NTS	-1.92112	6.16442	9.77487	0.00349752	0.0212423
TMEM59L	-1.92097	1.46885	36.1102	6.82948e-07	3.7743e-05
IRF6	-1.92023	1.47276	30.037	3.46749e-06	0.000125869
HLA-DPB2	-1.91905	3.7433	17.9926	0.000148631	0.00206572
RP11-21B21.4	-1.91867	0.242717	24.5324	1.74553e-05	0.000421542
RHOH	-1.91867	1.19687	38.8093	3.47219e-07	2.32577e-05
CD300LB	-1.91765	-0.599201	8.85692	0.00519949	0.028333
FBXO2	-1.91739	4.30365	24.7289	1.64327e-05	0.000401828
PRRG4	-1.91467	1.72099	45.2971	7.53977e-08	7.90391e-06
CCDC74B	-1.9146	0.26784	19.9619	7.57598e-05	0.00125073
PHYHIP	-1.91184	0.303472	20.6128	6.09852e-05	0.00106365
RP11-315D16.4	-1.90985	-0.160298	10.1726	0.00295515	0.018725
DHDH	-1.90835	0.816716	31.8361	2.10896e-06	8.91524e-05
VPREB3	-1.90378	-0.42474	8.92882	0.00503848	0.0276101
ZNF439	-1.90361	3.21662	67.0857	9.85035e-10	3.38635e-07
ZNF77	-1.9035	1.39697	39.813	2.71748e-07	1.93944e-05
ZNF717	-1.90316	3.66599	27.9177	6.34704e-06	0.000195858
SMOC2	-1.89911	1.86838	55.9131	7.98138e-09	1.52935e-06
ZNF208	-1.8961	2.68255	15.2569	0.000397588	0.00431296
RP11-69E11.4	-1.88977	1.73557	25.4029	1.33805e-05	0.000343733
SYT3	-1.88847	1.74707	21.953	3.93499e-05	0.000758979
MIAT	-1.88696	4.89004	13.5188	0.000767266	0.00691872
SEC14L4	-1.88672	-0.110603	17.7626	0.000161092	0.002192
PRKAG2-AS1	-1.88352	-0.228862	11.087	0.00202009	0.0141262
AC020629.1	-1.88346	-0.184358	10.7026	0.00236761	0.0159595
LINC00592	-1.88346	-0.633693	7.53908	0.00937405	0.0436181
FAM131B	-1.88042	2.5606	69.2646	6.73037e-10	2.57928e-07
ARHGEF19-AS1	-1.87992	4.02095	78.4969	1.45838e-10	8.97172e-08
FAM155A	-1.87913	6.26165	27.6073	6.94711e-06	0.000209552
AP000769.1	-1.87858	0.80154	36.7853	5.75235e-07	3.37871e-05
RP11-89H19.1	-1.87508	0.469323	10.3502	0.00274258	0.0177452
OTUD1	-1.87496	0.611913	29.0755	4.54997e-06	0.000154825
MIR143HG	-1.87305	-0.57557	10.1223	0.00301848	0.0190094
ASPG	-1.87229	-0.450578	16.9774	0.000212683	0.00268896
PWWP2B	-1.86898	2.85525	72.1991	4.08042e-10	1.82429e-07
RLN2	-1.86813	-0.322238	14.0223	0.000632455	0.00601257
PSMB8	-1.86758	1.78617	36.0537	6.92877e-07	3.82014e-05
IFIH1	-1.86429	-0.491556	15.2889	0.0003929	0.004274
MYH14	-1.86334	3.07611	36.8319	5.68486e-07	3.34748e-05
ZNF44	-1.86256	4.59469	85.8613	4.69957e-11	4.06896e-08
FGFRL1	-1.86088	2.54067	34.3574	1.07501e-06	5.36977e-05
RP11-240D10.4	-1.86038	-0.427508	16.3418	0.000267238	0.00319368
RP3-342P20.2	-1.8603	0.132959	7.73627	0.00856884	0.0407829
SFRP5	-1.8603	0.870631	18.0704	0.000144652	0.00203013
BMP6	-1.86008	2.31514	19.8861	7.77128e-05	0.00127577
CTC-429C10.2	-1.85786	2.43056	30.6722	2.90449e-06	0.000111859
LRRC3B	-1.84844	0.75328	33.8432	1.23082e-06	5.93256e-05
STK32A	-1.8469	2.75499	40.4369	2.33747e-07	1.75889e-05
AC007796.1	-1.84466	1.17987	22.1091	3.7419e-05	0.00073078
RP11-56B16.2	-1.84326	-0.441588	9.61639	0.00374245	0.0222727
PYCARD	-1.84237	2.67923	45.0911	7.89878e-08	8.18574e-06
ZNF726	-1.8369	0.109161	19.7408	8.16062e-05	0.00132296
RP11-834C11.14	-1.83475	-0.624431	7.43975	0.00981012	0.045073
ARHGAP40	-1.8325	3.47033	14.4371	0.000540319	0.00536122
ADRA1D	-1.8293	0.974769	16.2035	0.000280978	0.00332242
SLC1A6	-1.82743	2.27462	24.4167	1.8089e-05	0.000432713
HSP90AA5P	-1.82486	-0.0684184	12.5092	0.00113855	0.00921604
GP1BB	-1.8248	1.72952	33.6439	1.29746e-06	6.13588e-05
HGF	-1.82474	0.711029	26.5161	9.58014e-06	0.000263787
TMEM200A	-1.82412	2.30603	46.0646	6.34678e-08	6.99852e-06
NSG1	-1.82199	1.40653	27.2112	7.80127e-06	0.000228248
CRYM	-1.82111	2.19953	56.5173	7.08123e-09	1.37948e-06
RP11-579O24.1	-1.81985	-0.149654	8.88333	0.00513971	0.0280727
RP4-555L14.4	-1.81962	-0.541741	11.9727	0.00140997	0.0108175
CTD-3018O17.3	-1.81821	3.85223	26.7416	8.96007e-06	0.000252068
CACNA1A	-1.81729	5.22411	81.1256	9.65431e-11	7.13908e-08
RP11-433J8.1	-1.81712	-0.602693	10.3467	0.00274656	0.017766
ZNF502	-1.81616	1.55329	12.2387	0.00126768	0.00994129
UPK3A	-1.81424	-0.351482	8.98299	0.00492071	0.0271749
SLC6A20	-1.81274	-0.0238031	12.7446	0.00103753	0.00862529
WDR86	-1.80857	3.12322	36.9502	5.51748e-07	3.28199e-05
TGFB2	-1.80709	2.68291	15.2207	0.00040296	0.00435707
GPR139	-1.80438	0.396548	21.0091	5.35103e-05	0.000960024
MAL2	-1.79815	5.39427	20.8055	5.72205e-05	0.00100877
RP11-867G23.13	-1.79722	0.589834	11.5875	0.00164695	0.0121034
ZNF154	-1.79276	-0.418063	8.01649	0.00754976	0.03713
RP11-778J16.2	-1.78919	-0.29009	7.12512	0.0113416	0.0499967
CTC-559E9.5	-1.78836	-0.520767	9.5929	0.00378028	0.0224237
AC002539.1	-1.78821	1.18307	15.0687	0.00042637	0.00453882
LAD1	-1.78785	1.35443	33.955	1.19501e-06	5.81995e-05
CTC-559E9.8	-1.78725	4.37444	22.2099	3.62261e-05	0.000719061
GLP1R	-1.78604	1.08546	41.5503	1.79212e-07	1.47516e-05
RP11-574K11.5	-1.78461	-0.263457	12.3988	0.00118945	0.00949324
AC016582.2	-1.78363	1.60986	29.591	3.93119e-06	0.000138403
KIF12	-1.7791	-0.214068	10.8887	0.0021921	0.0150385
XXbac-BPG252P9.10	-1.77724	7.67493	13.2328	0.000857185	0.00751911
GPR115	-1.77697	0.868131	7.57463	0.00922308	0.0431475
AC114730.3	-1.7751	0.631428	10.6705	0.0023994	0.0161366
RP1-257A7.5	-1.77146	0.0821381	23.7509	2.22396e-05	0.000500764
RP11-346J10.1	-1.76921	-0.0272327	15.2864	0.000393261	0.00427593
RLTPR	-1.76479	0.588874	17.8402	0.000156771	0.00214851
ADRA2B	-1.76281	0.465841	17.2751	0.000191312	0.00249154
C5orf17	-1.76244	4.85591	31.3142	2.43267e-06	9.78979e-05
MPPED2	-1.76146	4.12529	37.0958	5.31862e-07	3.20255e-05
CNTD2	-1.75968	-0.279081	9.08603	0.00470475	0.0263243
AC016700.2	-1.75759	-0.0782549	18.0876	0.000143785	0.00202242
C1QTNF1	-1.75204	0.046178	13.9448	0.000651447	0.00614811
MLXIPL	-1.75186	2.97033	23.9985	2.0589e-05	0.000471372
CREG2	-1.75112	0.315554	17.78	0.000160115	0.00218124
SPIB	-1.75018	1.91098	11.8498	0.00148139	0.0112
CTC-260E6.9	-1.74909	-0.354471	9.10479	0.00466654	0.0261606
MYT1	-1.74685	0.868022	27.9157	6.35069e-06	0.000195858
DISP2	-1.74465	-0.479259	7.21071	0.010901	0.0486136
MT-TM	-1.74381	3.20307	27.7383	6.6868e-06	0.000203395
NCR1	-1.74329	4.37248	26.1745	1.06071e-05	0.000285015
RP11-755F10.1	-1.74227	0.0931175	12.8495	0.000995599	0.00837802
RP11-321L2.1	-1.74192	-0.622812	8.36939	0.00644753	0.0332651
RP11-378G13.2	-1.74169	-0.55423	8.31675	0.00660036	0.0338603
WFDC2	-1.74103	2.30195	42.7699	1.34568e-07	1.20993e-05
PPP2R2C	-1.73982	4.47178	34.2424	1.10795e-06	5.48742e-05
NEU4	-1.73965	0.581178	13.6526	0.00072869	0.00665414
GNG3	-1.7389	0.115612	13.9171	0.000658381	0.00619945
AC012354.6	-1.73819	-0.497793	7.84724	0.00814864	0.0393089
RP11-174G6.5	-1.73785	3.50755	31.6381	2.2261e-06	9.27621e-05
PCDH20	-1.73537	0.325005	11.9486	0.00142368	0.0108999
CLIP2	-1.73437	4.44002	203.734	2.27283e-16	5.31321e-12
OR7E47P	-1.73297	-0.308723	11.1123	0.00199921	0.0140231
RP11-366M4.8	-1.73268	2.51391	27.097	8.06762e-06	0.000234196
KCNC3	-1.73089	0.344341	12.5931	0.00110138	0.00900988
CACNA1E	-1.73049	2.09677	28.3808	5.55147e-06	0.000177049
2016-09-05	-1.73008	0.70105	11.8814	0.00146266	0.0111015
NAALADL1	-1.72502	0.521094	20.2577	6.86231e-05	0.00115994
AC005592.1	-1.72186	2.04295	8.12395	0.00719416	0.0359047
HCG24	-1.71897	-0.666935	8.80072	0.00532915	0.0288445
KIF5A	-1.7181	2.33724	31.5983	2.25041e-06	9.34421e-05
NTN4	-1.71466	4.0034	42.6639	1.37936e-07	1.22141e-05
FBXO41	-1.71369	2.26907	35.6298	7.72465e-07	4.16081e-05
RPS12P26	-1.71179	-0.141599	8.24241	0.00682285	0.0346433
MIR3671	-1.71139	-0.086183	14.9952	0.000438217	0.00462701
RP11-180P8.1	-1.71087	1.2536	17.792	0.000159443	0.00217589
PIEZO1	-1.71008	2.85279	65.2952	1.35542e-09	4.22477e-07
GRHL2	-1.71	3.89231	40.8283	2.12807e-07	1.64728e-05
BMP8A	-1.70738	1.89783	23.5202	2.39037e-05	0.000528663
AP000438.2	-1.70709	1.46047	23.6336	2.30698e-05	0.000514602
C19orf45	-1.70574	-0.138106	15.8646	0.000317889	0.003641
NPHS1	-1.70569	1.72182	26.3234	1.01459e-05	0.00027547
RUFY4	-1.70421	-0.0127692	14.5845	0.000511108	0.00515229
CTD-2006C1.2	-1.70372	4.51393	42.6989	1.36812e-07	1.22076e-05
GALNT3	-1.70196	3.72157	32.2143	1.90306e-06	8.17793e-05
GLB1L3	-1.70131	4.15057	19.2084	9.77339e-05	0.00151507
ZNF559	-1.69966	2.41937	13.7444	0.00070344	0.00648947
TTC40	-1.69863	1.53565	27.9289	6.32636e-06	0.000195858
C2orf80	-1.69847	0.346364	15.0031	0.000436929	0.0046155
CXCL3	-1.69775	0.428098	23.2153	2.63085e-05	0.000565269
LDLRAD2	-1.69554	3.29021	29.762	3.74611e-06	0.000133051
S100A16	-1.695	4.09399	20.6864	5.95171e-05	0.00104298
GOLT1A	-1.69401	1.49058	24.5069	1.75932e-05	0.000423559
KCNK17	-1.68901	0.51919	18.495	0.000124831	0.00182159
RP11-439A17.10	-1.68749	0.253641	20.5532	6.2201e-05	0.00108109
RP11-344H11.4	-1.68722	-0.435728	11.8605	0.00147502	0.0111663
GABRE	-1.68654	0.657597	11.7474	0.00154382	0.0115476
PCDH7	-1.68587	5.09681	25.4201	1.33108e-05	0.000342694
HIST1H4K	-1.68569	0.0738981	12.4371	0.00117151	0.00941114
MEGF10	-1.68534	3.6556	23.3193	2.54608e-05	0.000553157
SPATC1	-1.68431	0.820932	23.1365	2.69705e-05	0.000576315
TSPAN2	-1.68296	3.27073	34.7724	9.64494e-07	4.91126e-05
PIP5KL1	-1.68231	2.44351	19.2987	9.47759e-05	0.00147902
UBE2L6	-1.68123	2.4931	41.1648	1.96388e-07	1.55625e-05
ELOVL2	-1.68093	2.75422	28.0256	6.15146e-06	0.000191227
ETNPPL	-1.68063	0.343861	16.8629	0.000221566	0.00278172
GATA3	-1.67886	2.47692	9.54231	0.00386317	0.0227823
DMTN	-1.67733	1.81406	16.8039	0.000226288	0.00282885
C19orf77	-1.6751	0.850661	15.52	0.000360746	0.00402153
AC007390.5	-1.67463	4.12079	28.7587	4.98061e-06	0.000163528
RP11-567L7.5	-1.67348	2.41315	32.6412	1.69586e-06	7.55128e-05
CTB-191K22.5	-1.67226	0.286399	9.07411	0.00472921	0.0264295
RP11-664D7.4	-1.67192	0.107262	15.3074	0.000390219	0.00425275
RP11-351A11.1	-1.66476	4.20408	54.7981	9.97474e-09	1.79369e-06
MST1P2	-1.66292	0.477645	24.9095	1.55488e-05	0.000385046
CXCL5	-1.66268	0.897903	18.6483	0.000118401	0.00175292
AMIGO1	-1.66175	0.189599	12.3941	0.0011917	0.00950604
CACNG8	-1.65995	2.68968	24.4167	1.80889e-05	0.000432713
SELV	-1.65797	2.10318	58.5364	4.77468e-09	1.01471e-06
CHST13	-1.65668	0.427473	19.723	8.20958e-05	0.00132813
TRIM50	-1.65591	1.34214	16.7356	0.000231902	0.0028814
LRRC71	-1.65526	-0.245869	12.8543	0.000993753	0.0083685
RP11-520D19.2	-1.65219	0.329939	17.0952	0.000203937	0.00260801
FAM189A2	-1.65211	3.17616	39.6892	2.80039e-07	1.98378e-05
XG	-1.65143	2.64761	14.9886	0.000439295	0.00463404
TTC22	-1.65113	-0.5416	9.63283	0.00371621	0.0221561
CACNG7	-1.65013	4.8694	21.5418	4.49583e-05	0.000835058
KRT7	-1.65008	0.215382	13.2716	0.000844355	0.00743446
MAST1	-1.64985	0.829551	12.7556	0.00103302	0.00859701
COLEC12	-1.64933	3.76106	19.1538	9.95677e-05	0.00153917
ZNF788_1	-1.64681	0.986948	13.581	0.00074907	0.00679248
CD300A	-1.64662	-0.00706762	12.1984	0.00128822	0.0100573
RP11-196G18.21	-1.64662	0.237637	14.3114	0.000566635	0.0055563
F11R_2	-1.64527	4.37671	15.8732	0.000316895	0.00363318
KCNH6	-1.64371	1.01274	16.574	0.000245766	0.00299711
PTPN5	-1.64352	0.919657	26.8271	8.73639e-06	0.000248154
RP11-138P22.1	-1.6427	-0.615777	8.17483	0.00703209	0.0352918
CTD-2224J9.8	-1.64177	0.558293	22.3334	3.48188e-05	0.00069748
MOXD1	-1.64043	2.19103	59.4352	4.01747e-09	8.98461e-07
ITGA2	-1.63803	2.86021	51.7702	1.85417e-08	2.79645e-06
TMC4	-1.63794	1.65279	52.0775	1.73934e-08	2.65755e-06
BFSP1	-1.63731	6.53777	26.7589	8.91434e-06	0.000251376
MACC1	-1.6373	2.89246	55.0011	9.576e-09	1.76266e-06
CTD-2319I12.1	-1.63622	0.174246	7.80902	0.00829082	0.0398386
RP11-432J24.5	-1.63603	-0.286447	8.73378	0.00548815	0.0295002
EHHADH	-1.63499	2.77789	67.3918	9.33265e-10	3.25626e-07
THAP2	-1.63467	-0.0127167	12.7013	0.00105538	0.00871171
ZNF732	-1.63262	2.26786	19.9801	7.52983e-05	0.00124487
RP11-22C11.2	-1.63137	1.03353	14.971	0.000442179	0.00464994
DSCAM	-1.62994	4.94184	61.568	2.68448e-09	7.19563e-07
CTD-2247C11.5	-1.62984	-0.490593	7.48223	0.00962103	0.0444488
AP001258.4	-1.62955	0.595524	27.5713	7.02044e-06	0.000210676
TBX15	-1.62898	0.491302	15.7392	0.000332824	0.0037623
TMPRSS2	-1.6283	1.80345	23.8812	2.13545e-05	0.000484193
CLDN1	-1.62633	1.65046	24.9744	1.52434e-05	0.000380304
YPEL2	-1.62592	2.54842	21.2672	4.91702e-05	0.000899415
ZNF33B_2	-1.62488	1.43187	19.3906	9.18625e-05	0.00144708
TUBB4A	-1.62383	-0.393764	9.0188	0.00484448	0.0269129
RP1-63G5.5	-1.62134	0.471529	13.6369	0.000733102	0.00667877
FAM153B	-1.62112	0.942565	10.2428	0.0028691	0.0183656
OSTCP1	-1.62004	-0.138506	10.9415	0.00214478	0.0148032
LIN7A	-1.61934	4.05259	40.6834	2.2032e-07	1.68976e-05
AATK	-1.61841	2.33752	54.576	1.04312e-08	1.86146e-06
GSTT2B	-1.6182	3.08722	11.862	0.00147412	0.0111631
LAYN	-1.61791	1.25018	20.6134	6.09721e-05	0.00106365
SAMD3	-1.61662	4.12599	41.2649	1.91768e-07	1.54054e-05
MFAP4	-1.61506	2.26067	12.2354	0.00126936	0.00994155
RP11-867G2.2	-1.61482	1.33799	28.4526	5.43796e-06	0.00017438
XXbac-B135H6.15	-1.6109	0.0574431	18.1102	0.00014266	0.00200901
RP11-762H8.4	-1.60957	0.297274	17.0538	0.000206971	0.00263528
ANGPTL6	-1.60901	0.8673	21.9572	3.92962e-05	0.000758569
ALOX12P2	-1.60855	3.28238	37.4836	4.82486e-07	2.97601e-05
VPS37D	-1.60818	0.0528543	13.9255	0.000656264	0.00618858
ID4	-1.60753	1.32612	14.2506	0.000579846	0.00565737
COL9A1	-1.60637	2.72881	21.7747	4.16846e-05	0.000793536
RHOBTB3	-1.60535	5.29072	36.5997	6.02923e-07	3.48013e-05
LINC00277	-1.60476	-0.202374	10.7871	0.00228608	0.0154949
RP11-1E4.1	-1.60411	0.126289	14.2377	0.000582692	0.00566858
SCEL	-1.60325	0.0135138	7.79218	0.0083543	0.0400448
LIFR	-1.60306	4.6819	23.1052	2.7238e-05	0.000579912
CTD-2568A17.8	-1.60173	0.660801	17.0509	0.000207183	0.00263654
RP11-253I19.3	-1.59941	-0.589006	8.47336	0.0061567	0.032076
MYB	-1.59792	2.22134	29.0409	4.59507e-06	0.00015588
COX6B2	-1.595	1.06876	8.99662	0.00489155	0.0270908
SNED1	-1.59489	0.278872	10.905	0.00217734	0.0149793
SDAD1P1	-1.59159	0.911952	19.9684	7.55941e-05	0.00124888
SORBS2	-1.59144	4.42615	33.6278	1.30301e-06	6.14121e-05
NT5E	-1.5911	-0.310123	8.60855	0.00579937	0.0307002
LRRC16B	-1.58962	0.630256	14.4328	0.0005412	0.00536541
PPP1R1B	-1.58829	2.08234	13.3007	0.000834851	0.007373
VIPR1	-1.58721	0.176777	17.0418	0.000207857	0.0026408
H3F3C	-1.58618	2.11212	19.6527	8.40664e-05	0.00135007
PTCHD2	-1.58585	2.43731	29.15	4.45445e-06	0.000152462
AASS	-1.58583	5.4442	61.5578	2.6896e-09	7.19563e-07
PIK3R5	-1.58445	2.79853	61.004	2.98389e-09	7.63778e-07
RP11-209D14.2	-1.58225	-0.485458	8.39904	0.00636313	0.0329751
CTB-92J24.2	-1.58143	-0.730388	7.54891	0.00933205	0.0434919
PALM	-1.58131	3.02927	26.6561	9.18993e-06	0.000256977
CNNM1	-1.5781	1.30644	29.4931	4.04144e-06	0.000141221
SALL2	-1.57619	6.6644	55.7874	8.18334e-09	1.5553e-06
OR7E15P	-1.5737	0.670366	13.5848	0.000747978	0.00678521
AKR1B15	-1.57353	-0.257579	8.91671	0.00506524	0.0277372
PNMA6C	-1.57346	1.03886	14.0819	0.000618242	0.00592807
LGI4	-1.57332	1.85716	10.0408	0.0031242	0.0194306
HIST1H2BH	-1.57242	0.222364	14.26	0.000577786	0.00564198
SERPINI2	-1.57171	0.715615	7.21146	0.0108973	0.0486136
HPN	-1.5665	3.00604	17.0701	0.000205772	0.0026243
MYO15B	-1.56627	2.52209	22.1807	3.6568e-05	0.000722002
RP11-340E6.1	-1.56585	2.49579	27.8726	6.43077e-06	0.000197286
IGSF21	-1.56427	3.02047	40.1973	2.4763e-07	1.82613e-05
PARD6A	-1.56399	3.07326	66.0466	1.18468e-09	3.9006e-07
FOXO6	-1.56214	0.389284	15.2827	0.000393801	0.00427982
RP11-445F12.1	-1.56189	1.90945	19.3444	9.33135e-05	0.00146476
RSPH1	-1.55991	-0.32974	10.4136	0.00267068	0.0174004
LL0XNC01-16G2.1	-1.55968	0.338368	7.83072	0.00820975	0.0395547
COL3A1	-1.55911	4.31478	12.3407	0.00121725	0.0096689
MKRN3	-1.5589	1.22017	12.7184	0.00104827	0.00867947
AC140481.7	-1.55812	2.55106	36.6218	5.99559e-07	3.47789e-05
FREM1	-1.55617	3.56425	28.8273	4.88386e-06	0.000162064
CTD-2311M21.2	-1.55559	2.12385	12.703	0.00105465	0.00870985
GLIPR2	-1.55514	5.00053	13.8954	0.000663861	0.00623506
CTD-2587H24.4	-1.55509	-0.061825	14.4029	0.00054734	0.0054043
TLE6	-1.55381	1.20172	31.1722	2.52956e-06	0.000101083
ROBO2	-1.55362	6.97249	59.7234	3.80242e-09	8.80091e-07
TTC39C	-1.55303	4.2684	38.994	3.31821e-07	2.2484e-05
C4orf47	-1.55299	2.77684	33.5829	1.31861e-06	6.17739e-05
ARHGEF15	-1.55168	0.576508	17.8139	0.000158219	0.00216424
CTD-2666L21.2	-1.55017	0.716007	7.88502	0.00801065	0.0388114
TGFA	-1.54945	0.916045	27.0886	8.08775e-06	0.000234284
AACSP1	-1.54894	0.432817	17.6396	0.000168209	0.00226904
CACNA1G	-1.54773	1.5701	22.0384	3.82806e-05	0.000742028
RP11-54O7.16	-1.54682	0.265827	9.54084	0.00386561	0.0227869
LTF	-1.54635	-0.18519	8.97095	0.00494663	0.0272987
CLDN7	-1.5454	3.68801	14.5903	0.000509994	0.00514772
CPNE7	-1.54456	2.3867	35.3531	8.29605e-07	4.41769e-05
CTD-2203K17.1	-1.54403	0.778459	15.0887	0.000423214	0.00451423
NRXN2	-1.54168	0.918485	25.8753	1.16026e-05	0.00030648
METTL7A	-1.54034	4.87467	18.6536	0.000118183	0.00175191
TSHZ3	-1.54018	2.94575	10.3078	0.00279177	0.0179838
PKP3	-1.54004	4.29799	23.9608	2.08318e-05	0.000475572
ZNF880	-1.53861	3.06557	19.7484	8.1396e-05	0.00132047
DPY19L1P2	-1.53775	-0.347498	8.2883	0.00668458	0.0340907
GATM	-1.5372	3.34259	24.0715	2.01279e-05	0.000464569
GSTM1	-1.53672	0.0625247	11.7315	0.00155374	0.0115945
HMGB1P24	-1.5355	-0.0643699	10.0873	0.00306342	0.0191975
TSPAN19	-1.53536	-0.174103	11.603	0.00163665	0.012058
RP11-498E2.7	-1.53506	0.587871	8.64993	0.0056945	0.0303292
SNAI3	-1.53458	-0.165029	12.7179	0.0010485	0.00867947
TOR4A	-1.53008	3.86165	40.2788	2.4281e-07	1.8077e-05
CACNA1C-AS2	-1.52927	-0.691057	7.32932	0.0103207	0.046739
CRX	-1.52907	0.887191	19.2155	9.74965e-05	0.00151262
TESC	-1.52814	2.5131	42.6705	1.37722e-07	1.22141e-05
TFF3	-1.52598	0.525117	7.91332	0.00790895	0.0384412
PLEKHG4B	-1.52514	4.45482	64.5395	1.55361e-09	4.71672e-07
RP11-378J18.3	-1.52446	0.22161	12.019	0.00138404	0.0106605
FAUP1	-1.52337	2.13294	27.1216	8.00939e-06	0.00023317
RPL17P51	-1.52299	0.154707	9.85445	0.00338103	0.0206744
RP11-245J9.4	-1.52226	0.448424	15.5924	0.000351265	0.0039346
KCNU1	-1.52172	1.22835	15.3504	0.00038406	0.00421511
RP11-284F21.7	-1.52168	-0.415689	9.05052	0.00477801	0.0266386
UTY	-1.52	3.46091	16.7304	0.000232335	0.00288438
HAS2	-1.51988	5.17516	7.48403	0.00961309	0.0444392
OSR1	-1.51766	-0.187171	7.27358	0.0105891	0.0476318
AFP	-1.51731	2.23574	14.8618	0.000460599	0.00479192
TTC9	-1.51631	4.38791	78.8303	1.38331e-10	8.97172e-08
SPATA16	-1.5137	2.80926	36.2777	6.54368e-07	3.65961e-05
SEMA5B	-1.51292	3.07419	25.2017	1.42235e-05	0.000358299
RGL3	-1.51268	4.47583	30.6647	2.91056e-06	0.000111908
EPS8L2	-1.51135	4.82209	49.6953	2.87225e-08	3.82415e-06
IL17RE	-1.50993	1.30668	37.6132	4.67096e-07	2.91181e-05
ANO9	-1.50984	1.23998	25.2072	1.41996e-05	0.000358084
LAMC2	-1.50911	3.39727	30.9053	2.72286e-06	0.000106799
UCMA	-1.50831	-0.436595	8.61227	0.00578987	0.0306868
RP11-277A4.4	-1.50819	2.59621	23.9149	2.11315e-05	0.000481004
RP11-213G2.2	-1.50812	-0.311723	7.60011	0.00911649	0.0427601
ZNF10	-1.50688	-0.132512	9.55744	0.00383818	0.0227102
GATA4	-1.50641	4.43794	12.5538	0.00111863	0.00909995
MMP23A	-1.50525	-0.0888353	10.9831	0.00210835	0.014582
C16orf92	-1.50472	2.03044	36.6403	5.9675e-07	3.47789e-05
AC062029.1	-1.50393	0.355342	13.0227	0.000930335	0.00797815
RP5-884G6.2	-1.50346	-0.26756	8.2125	0.00691461	0.034897
ZNF311	-1.50002	1.59654	9.50711	0.00392198	0.0230073
BEND5	-1.49919	-0.357866	9.90764	0.00330549	0.0202839
SMIM14	-1.49852	4.71682	27.6751	6.81098e-06	0.000205977
XKR7	-1.49763	0.977533	14.5888	0.000510281	0.00514798
LRFN2	-1.4975	1.26874	21.2368	4.96609e-05	0.000906971
SLC25A21-AS1	-1.49404	1.20339	24.8995	1.55964e-05	0.000385409
BSPRY	-1.49292	2.58566	23.2889	2.57052e-05	0.000556399
SNORA12_3	-1.49245	0.803178	15.3451	0.000384808	0.00421737
IER3	-1.49088	6.31706	9.72374	0.00357461	0.0215648
AC005000.1	-1.49043	-0.576358	8.82103	0.0052819	0.0286685
ZNF577	-1.48799	4.28089	17.4211	0.000181677	0.00240658
MX2	-1.48695	1.3729	37.2425	5.12576e-07	3.11592e-05
BZW1P2	-1.48611	-0.0568887	11.8189	0.00149993	0.0112987
RP11-835E18.5	-1.48572	-0.33797	10.149	0.00298465	0.0188573
SEMA3F	-1.48493	4.0648	23.0052	2.81135e-05	0.000595839
RP11-553A21.3	-1.48475	-0.693476	7.14601	0.0112323	0.049646
DPP4	-1.48413	1.36163	22.4544	3.34965e-05	0.000679729
XXbac-BPG299F13.17	-1.48413	0.165807	12.2377	0.00126819	0.00994155
GRID2IP	-1.48114	2.33017	26.8983	8.55449e-06	0.000244174
AC007092.1	-1.48084	4.50744	68.2588	8.01596e-10	2.91497e-07
ZMAT4	-1.48065	4.07973	59.3645	4.07218e-09	8.98461e-07
BTN3A1	-1.47921	0.7081	14.4193	0.000543953	0.00538757
PGAM1P5	-1.47907	0.106708	8.96749	0.00495411	0.0273114
PGLYRP2	-1.47807	2.56913	76.4861	2.01262e-10	1.14753e-07
CTB-43E15.3	-1.47797	3.01559	11.8537	0.00147906	0.0111933
CD164L2	-1.47668	-0.244906	13.4603	0.000784813	0.00703203
JMJD1C-AS1	-1.47576	0.234029	14.2611	0.000577547	0.00564198
RP5-1024C24.1	-1.47395	-0.298398	8.49244	0.00610487	0.0318984
IL2RA	-1.47379	0.338758	13.7399	0.000704632	0.00649614
USH1C	-1.47321	1.00816	16.6427	0.000239762	0.00295306
LMO7	-1.47215	3.96447	73.2548	3.41963e-10	1.58602e-07
DNAJC22	-1.47184	0.283225	9.83617	0.00340742	0.0207923
NTF4	-1.47067	1.41083	30.6429	2.92819e-06	0.000112401
RP11-354A14.1	-1.46993	1.4879	11.1646	0.00195682	0.0137963
MYL10	-1.46985	0.734495	15.5448	0.000357474	0.00399076
RP11-4K16.2	-1.46949	5.39451	21.7349	4.2226e-05	0.000797992
LINC00577	-1.46905	-0.240985	10.4042	0.00268129	0.0174549
MOV10	-1.4679	4.02801	60.9591	3.00918e-09	7.63778e-07
RP11-145O15.3	-1.46643	0.691274	15.0647	0.000427008	0.00454355
EFEMP1	-1.46566	2.00755	22.7665	3.03239e-05	0.000630198
HLA-G	-1.46554	-0.0762789	11.059	0.00204348	0.0142471
CADM3	-1.46508	0.963738	10.0537	0.00310723	0.0193856
ADTRP	-1.46428	0.621653	9.40756	0.00409355	0.0238106
KYNU	-1.46386	2.51077	30.2587	3.25889e-06	0.000120599
ZBTB3	-1.46326	3.89037	46.3069	6.01291e-08	6.75787e-06
SGSM1	-1.46257	3.17518	40.483	2.31173e-07	1.74891e-05
KB-1507C5.2	-1.46167	3.33741	21.7438	4.21045e-05	0.000796985
CHRNB3	-1.46167	0.195725	10.9094	0.0021734	0.0149566
ST6GALNAC4	-1.46159	2.90616	53.108	1.40614e-08	2.25147e-06
HBQ1	-1.45999	0.12079	10.4899	0.00258684	0.0170058
RP11-46C24.7	-1.45988	0.681692	22.7532	3.04527e-05	0.00063167
MMP11	-1.45865	1.43319	37.1308	5.27186e-07	3.1845e-05
RP11-1082L8.3	-1.4583	-0.22255	11.3104	0.00184347	0.0131762
AC027763.2	-1.45582	3.27121	33.7941	1.2469e-06	5.9731e-05
SLC7A10	-1.45482	1.75062	50.3991	2.47301e-08	3.44116e-06
ST8SIA3	-1.45428	1.61458	20.3457	6.66398e-05	0.00113462
SPEG	-1.45381	3.79196	94.4906	1.35772e-11	1.98371e-08
AC010649.1	-1.45292	2.42094	36.9673	5.4937e-07	3.27618e-05
ITGB4	-1.45089	0.664251	14.8764	0.00045809	0.00477189
WSCD2	-1.45067	1.36762	12.9721	0.00094892	0.00809595
CTD-2369P2.2	-1.44979	-0.367286	12.6099	0.00109411	0.00896333
SHANK2	-1.44858	4.9849	62.5581	2.2331e-09	6.36625e-07
MRAP2	-1.44811	2.23169	38.3838	3.85631e-07	2.51111e-05
CRIP3	-1.44558	1.75386	25.5901	1.26437e-05	0.000328778
SHISA7	-1.44482	-0.0132254	11.8178	0.00150061	0.0112987
CHRM1	-1.44431	-0.0294422	11.0881	0.00201922	0.0141252
BMF	-1.44361	3.19011	31.4192	2.3636e-06	9.57606e-05
S100A9	-1.4422	1.40711	22.627	3.17011e-05	0.000652357
RP11-558F24.4	-1.44209	0.0641636	9.52334	0.00389474	0.0228935
KRT19	-1.44114	6.76452	50.1516	2.60629e-08	3.60516e-06
OSBPL10	-1.43873	5.94632	73.7415	3.154e-10	1.58602e-07
AC006277.2	-1.43807	1.36603	24.2619	1.89748e-05	0.000445431
KIT	-1.43143	4.60015	120.118	5.27063e-13	2.46423e-09
MLLT4-AS1	-1.43118	1.06176	11.2506	0.00188908	0.013431
ANKRD24	-1.43074	1.48734	32.2379	1.89094e-06	8.14079e-05
NFATC1	-1.42962	3.67598	28.1321	5.96464e-06	0.000187244
CRISPLD2	-1.42885	2.44725	38.3556	3.88329e-07	2.52166e-05
SGIP1	-1.42821	1.68691	23.4684	2.42952e-05	0.000535264
DGKQ	-1.4273	2.921	59.3622	4.07396e-09	8.98461e-07
C1QL1	-1.42718	0.989993	10.9743	0.00211597	0.0146216
RP1-212P9.3	-1.42613	0.344462	12.313	0.00123073	0.0097396
TSSC2	-1.42556	5.08674	9.70668	0.00360073	0.0216707
SPRY3	-1.4241	0.605841	15.1311	0.000416594	0.00446846
OR7E53P	-1.42327	0.910176	13.2409	0.000854477	0.00750098
AC019186.1	-1.42273	-0.233703	9.07639	0.00472451	0.0264157
SNCB	-1.42159	0.126682	10.3185	0.00277924	0.017918
RIMKLA	-1.41988	4.01741	26.7266	8.99989e-06	0.000252873
CCDC24	-1.41979	0.68653	13.9812	0.000642443	0.00609018
RP11-761I4.4	-1.41764	0.0071421	14.9875	0.000439472	0.00463404
CYP2A13	-1.41693	-0.0623848	11.711	0.00156666	0.0116674
ZNF788_2	-1.41501	3.08439	29.2181	4.3691e-06	0.000150422
ZNF677	-1.4146	4.72478	16.402	0.000261489	0.00314285
TMEM221	-1.4117	2.44262	30.4788	3.06489e-06	0.000116406
PPFIBP2	-1.41123	3.11953	25.2933	1.38328e-05	0.000351107
LINC00271	-1.41103	3.50961	21.172	5.07252e-05	0.000922086
AC013436.6	-1.41096	0.420771	7.19549	0.010978	0.048836
ZNF135	-1.41074	3.58099	24.4033	1.81638e-05	0.000433116
DLG5-AS1	-1.41042	0.737221	19.6196	8.501e-05	0.00135929
RP11-532F12.5	-1.40995	1.47516	24.2997	1.87546e-05	0.000441962
CR2	-1.40654	1.84499	9.96303	0.00322873	0.0199361
RP11-177B4.2	-1.40548	-0.510912	7.58227	0.009191	0.0430318
AIPL1	-1.40539	0.403937	15.0746	0.000425444	0.00453103
LPPR5	-1.40517	1.34209	14.7035	0.000488736	0.00499134
AC098617.1	-1.40434	0.0950733	7.58001	0.00920047	0.0430676
RP4-539M6.14	-1.40216	0.983668	11.9373	0.00143015	0.0109252
WDR86-AS1	-1.40093	0.017961	7.7345	0.00857572	0.0408049
SLC4A11	-1.39912	3.30785	38.0367	4.2029e-07	2.67714e-05
RP11-329J18.2	-1.39785	5.60306	22.0301	3.83838e-05	0.000743411
NDUFA4L2	-1.39768	1.31673	10.1428	0.00299247	0.0188988
ZNF883	-1.39709	2.30953	9.73795	0.003553	0.0214566
CLVS2	-1.39321	1.5658	11.9212	0.00143943	0.0109787
SLCO2A1	-1.39301	2.28377	35.5503	7.88448e-07	4.23714e-05
FSTL1	-1.39197	6.81786	73.3204	3.38252e-10	1.58602e-07
IGFBP3	-1.39169	3.21616	8.49806	0.0060897	0.0318619
PTPRZ1	-1.39147	5.80622	37.9767	4.2661e-07	2.71002e-05
CECR6	-1.39035	2.6541	46.8632	5.31479e-08	6.11271e-06
TXK	-1.38929	1.47207	32.4271	1.79659e-06	7.83563e-05
SLC1A1	-1.389	3.9171	35.0195	9.0445e-07	4.6881e-05
TTBK1	-1.38851	0.39455	15.1191	0.000418454	0.00448314
IL23A	-1.38428	2.76535	15.1736	0.000410067	0.00441757
TBC1D2	-1.38306	4.11202	37.4535	4.86143e-07	2.99067e-05
TSGA10IP	-1.3829	1.67047	17.4068	0.000182601	0.00241304
AC009469.1	-1.38283	-0.0726763	8.49119	0.00610826	0.0319019
NPSR1	-1.38183	-0.203959	9.02506	0.00483129	0.0268651
MBP	-1.38165	4.61611	19.6689	8.36063e-05	0.0013442
RP4-765H13.1	-1.38067	0.920254	14.7922	0.000472762	0.00487327
DNAJC5G	-1.37932	-0.293045	9.97484	0.00321261	0.0198758
PTPRN2	-1.37865	3.32527	29.0211	4.62098e-06	0.00015588
AC011897.1	-1.37844	1.50214	7.45275	0.00975184	0.0448674
C3orf22	-1.37625	0.54786	16.1357	0.000287976	0.00338135
CTD-2616J11.10	-1.37596	0.125327	8.87034	0.00516903	0.0282115
TINAGL1	-1.37525	0.893094	12.326	0.00122438	0.00970465
SAMSN1-AS1	-1.37451	-0.0445007	8.08151	0.00733241	0.0364082
CCDC27	-1.37246	1.81266	17.4431	0.000180269	0.00239033
AC116614.1	-1.37146	3.10659	7.43387	0.0098366	0.0451325
GAREML	-1.36776	3.69511	46.1708	6.19811e-08	6.93269e-06
2016-03-04	-1.36709	1.22802	17.7592	0.000161283	0.00219332
SH2D3C	-1.36704	1.85054	31.2153	2.4997e-06	0.000100233
CYP11A1	-1.36546	3.35999	21.8098	4.12134e-05	0.000786486
CTTNBP2	-1.36514	3.41594	26.9336	8.46583e-06	0.000242235
SYCE3	-1.36468	0.603873	13.509	0.000770176	0.00693544
NTSR1	-1.3646	0.289686	9.06839	0.00474099	0.0264638
ARID5B	-1.36455	3.62321	14.5098	0.00052569	0.00525623
NPM2	-1.3644	0.746137	14.6951	0.000490291	0.00500504
CCDC153	-1.36374	0.452625	13.8058	0.000687041	0.00638099
BMS1P10	-1.36306	1.10957	27.7554	6.65353e-06	0.000203054
LYPD3	-1.3613	1.12096	10.071	0.00308449	0.0192642
ARHGAP15	-1.36025	4.99684	15.8258	0.000322428	0.00367858
BATF2	-1.35988	0.929984	16.1572	0.000285737	0.00336339
INHBA	-1.3592	1.60537	8.57115	0.00589595	0.0310637
SEMA5A	-1.35916	5.68989	13.0318	0.000927007	0.00795837
RP11-281J9.2	-1.35898	1.5361	11.0487	0.00205222	0.0142867
HCN1	-1.35733	3.33716	27.8145	6.54016e-06	0.000200379
RP5-945F2.2	-1.35714	0.462571	9.76297	0.00351529	0.021317
JAKMIP1	-1.35578	4.11434	45.5885	7.06109e-08	7.642e-06
AC021188.4	-1.35327	0.0156427	10.4345	0.00264745	0.0172875
GAL3ST1	-1.35089	1.77023	41.7572	1.70653e-07	1.4197e-05
KLF5	-1.35088	2.85563	16.3719	0.000264348	0.00316705
CA11	-1.34971	3.97602	21.9583	3.92828e-05	0.000758569
RP11-586D19.1	-1.34926	2.0179	14.6494	0.000498777	0.0050665
RP11-465B22.3	-1.34815	0.350458	14.4547	0.000536728	0.00533012
NRN1L	-1.34776	2.28069	7.83905	0.00817886	0.0394302
LRRC2	-1.34715	4.19448	24.6038	1.70762e-05	0.000414431
TCP11L2	-1.34631	1.65701	28.4565	5.43182e-06	0.00017438
ABCA2	-1.34608	0.746695	11.9385	0.00142944	0.0109239
AC017104.2	-1.34445	1.27073	10.5064	0.00256917	0.0169443
RP11-33B1.2	-1.34427	0.041137	13.1687	0.00087881	0.00766565
ACTN1-AS1	-1.34236	1.05072	20.4535	6.42924e-05	0.00110593
RAB37	-1.3405	1.85502	23.6043	2.32822e-05	0.000517331
NAPRT1	-1.34048	1.63121	7.44476	0.00978764	0.0449873
ZNF571	-1.34003	0.217368	7.43233	0.00984358	0.0451557
CILP2	-1.3397	4.15957	34.8544	9.44117e-07	4.84005e-05
RP11-451M19.3	-1.33819	-0.408275	8.11344	0.00722811	0.0360588
CGNL1	-1.33785	5.73901	65.7416	1.25108e-09	4.06201e-07
ANKRD29	-1.3375	1.54194	22.1348	3.71108e-05	0.00072791
RP11-281O15.4	-1.33651	1.01387	20.8543	5.63085e-05	0.000999486
PCDH10	-1.33552	4.57313	7.43615	0.00982636	0.0451116
AC004221.2	-1.33519	-0.0133032	9.73261	0.0035611	0.0214889
MXRA5	-1.33442	3.14357	8.49601	0.00609522	0.0318754
RP11-564D11.3	-1.33435	2.58729	11.3126	0.00184181	0.013171
RHBG	-1.33395	0.680013	12.8766	0.000985089	0.00831351
JPH4	-1.3337	1.63736	12.2492	0.0012624	0.00991634
MAML3	-1.33201	6.75128	18.7705	0.000113527	0.00169757
MGAT3	-1.33121	2.49363	27.2317	7.75453e-06	0.00022745
ADAMTS16	-1.33027	3.87315	46.9986	5.15813e-08	5.96938e-06
NCAN	-1.32994	2.10634	15.7347	0.000333376	0.00376672
RASA3	-1.32844	3.80126	32.4368	1.79189e-06	7.82972e-05
TRIM61	-1.32817	1.25789	7.80755	0.00829632	0.0398486
ALOX5	-1.32727	1.23818	19.3839	9.20709e-05	0.0014485
ARMC3	-1.32632	2.42208	41.391	1.86108e-07	1.51128e-05
SHISA9	-1.32623	5.59811	19.2284	9.70701e-05	0.00150878
ITGB8	-1.32611	2.79363	34.5587	1.01983e-06	5.13804e-05
RP4-665J23.2	-1.32564	1.03812	12.9994	0.000938832	0.00802674
SCN2B	-1.32452	0.190842	10.7143	0.00235617	0.0159053
CARM1P1	-1.32449	0.569924	14.6765	0.000493717	0.00503561
CTD-2231H16.1	-1.32436	3.05622	30.6833	2.89557e-06	0.000111699
CTB-79E8.2	-1.32411	5.03487	54.8741	9.82358e-09	1.78995e-06
RP11-237M21.1	-1.3216	-0.26129	8.37049	0.00644438	0.0332641
ABCA1	-1.32102	2.54017	20.8178	5.69889e-05	0.00100774
C2orf50	-1.32064	-0.204466	8.92697	0.00504257	0.027626
RNF208	-1.32061	0.813649	21.3303	4.81653e-05	0.000884494
OXCT2	-1.31989	-0.321164	8.59211	0.00584163	0.030854
TNFRSF11A	-1.31937	2.17284	19.3838	9.20766e-05	0.0014485
PLEKHH2	-1.31882	3.07593	41.3655	1.87238e-07	1.51455e-05
EMP1	-1.31807	-0.116605	9.97068	0.00321829	0.0198926
SH2D5	-1.3169	1.45022	16.6901	0.000235716	0.00291706
CTD-3105H18.14	-1.31684	0.960586	26.9421	8.44451e-06	0.000242028
RP11-71G7.1	-1.31597	0.26782	10.8347	0.00224158	0.0152999
SCN1A	-1.31454	-0.00805297	9.61957	0.00373736	0.0222529
RAPGEF5	-1.3144	4.0463	47.4738	4.64595e-08	5.56966e-06
RN7SL76P	-1.31429	0.158162	15.7613	0.000330139	0.0037428
PNMA3	-1.30891	2.80015	14.115	0.000610511	0.00587805
GIPC3	-1.30661	0.723109	12.5657	0.00111337	0.00907818
COL1A1	-1.30626	7.08765	11.5675	0.00166035	0.012175
SNTG2	-1.30416	5.22115	13.5879	0.000747075	0.00677964
COL6A1	-1.30358	7.08154	28.5715	5.25532e-06	0.000170393
PLSCR2	-1.30312	1.7132	15.3168	0.000388858	0.00424604
C10orf90	-1.30277	2.59649	25.269	1.39354e-05	0.000352944
LA16c-444G7.1	-1.30201	0.280197	9.15703	0.00456184	0.0257403
CBLC	-1.30177	2.95537	14.5879	0.00051046	0.00514798
GNA14	-1.30106	4.78228	15.8965	0.000314201	0.00361292
MNS1	-1.30084	3.36898	14.5024	0.000527166	0.00526198
NFATC4	-1.30037	5.05782	13.2101	0.000864767	0.00757708
PAQR5	-1.299	2.7523	25.5611	1.27551e-05	0.000330938
LRRN4	-1.29733	-0.307158	9.98014	0.00320541	0.0198445
FERMT1	-1.29683	5.17573	38.9486	3.35535e-07	2.26699e-05
TIMM9P2	-1.29569	-0.304272	7.82794	0.00822009	0.0395964
AC004257.1	-1.29357	0.135174	9.32127	0.00424876	0.0244814
DNAH12	-1.29323	3.92962	52.3155	1.65562e-08	2.56313e-06
AP002856.5	-1.29266	4.7208	36.8786	5.61816e-07	3.31656e-05
RP11-389J22.1	-1.29182	0.717605	10.245	0.00286646	0.0183607
RP1-240B8.3	-1.29041	0.635846	9.45215	0.00401572	0.0234748
SERPINE2	-1.2899	9.05574	9.00882	0.00486559	0.0269917
STXBP6	-1.28955	3.24416	24.4228	1.80548e-05	0.000432713
RP11-771K4.1	-1.28939	0.82496	29.1422	4.46445e-06	0.000152581
MAP1LC3A	-1.28881	3.21754	17.5633	0.000172786	0.00231606
CACNA2D2	-1.28861	7.53839	45.4781	7.23843e-08	7.76206e-06
UNC5A	-1.28757	1.94418	15.3994	0.000377167	0.00416487
CDC42EP5	-1.28682	0.366312	9.68099	0.00364046	0.0218325
GNG4	-1.28593	4.80829	33.1769	1.46907e-06	6.73381e-05
ELN	-1.28447	0.802055	17.1468	0.000200227	0.00257323
GALNT18	-1.28443	3.81275	61.1196	2.91974e-09	7.58386e-07
CBFA2T3	-1.28398	0.528583	7.66834	0.00883751	0.0417026
TRPC2	-1.28227	0.260583	8.35488	0.00648929	0.0334215
NTN1	-1.28138	4.13228	32.7194	1.66058e-06	7.42246e-05
RP11-574K11.31	-1.28088	5.32017	14.3688	0.000554451	0.00545514
SLC9A5	-1.28044	2.89112	26.6218	9.28412e-06	0.000258992
RP4-680D5.2	-1.27956	0.0480773	8.59397	0.00583681	0.0308355
PDGFB	-1.27934	1.31563	7.68898	0.00875492	0.0414215
CPLX1	-1.27736	0.950661	7.41749	0.0099108	0.0453661
REEP6	-1.27681	0.49157	12.6939	0.00105843	0.00872852
HMCN2	-1.27658	2.0036	19.7248	8.2045e-05	0.00132813
CTD-2527I21.4	-1.27149	0.233418	11.6573	0.00160102	0.0118628
VSX2	-1.2706	-0.0546541	11.0963	0.00201244	0.0140971
CDH1	-1.27002	8.04484	13.6954	0.000716791	0.00658428
ERRFI1	-1.26939	3.33386	72.1186	4.13601e-10	1.82429e-07
TMEM150C	-1.26923	3.80705	28.2459	5.77179e-06	0.000182491
ASAP3	-1.26894	4.08274	96.4021	1.04293e-11	1.67135e-08
KCNJ11	-1.26889	1.80191	26.1441	1.07039e-05	0.000286627
VAMP8	-1.26883	6.74117	20.2742	6.82467e-05	0.00115442
FBXO6	-1.26807	2.77588	39.9375	2.63673e-07	1.92021e-05
CADM2	-1.26661	6.04007	16.0759	0.000294306	0.00343064
RP11-690G19.4	-1.26515	0.553954	16.2332	0.000277963	0.00329845
CTD-2248H3.1	-1.2642	0.0941348	9.25321	0.00437562	0.0249744
CTD-2269F5.1	-1.2639	2.98142	18.0115	0.000147655	0.00205706
SNORD13	-1.26386	1.04182	12.1593	0.00130848	0.0101758
ESRP1	-1.2635	6.55433	24.7569	1.62926e-05	0.00039887
ZNF625	-1.26334	4.67941	49.8348	2.78804e-08	3.7893e-06
EPHA1-AS1	-1.26216	3.55478	28.8252	4.88681e-06	0.000162064
PDE2A	-1.26213	0.940252	13.4233	0.000796129	0.00709944
LINGO3	-1.26072	0.517214	14.727	0.000484453	0.00496273
RMST	-1.26058	5.77048	15.5618	0.000355233	0.00396955
BCAM	-1.2592	1.95178	24.6373	1.69017e-05	0.000411573
KCNQ3	-1.25868	3.14077	29.6753	3.83878e-06	0.000135763
CTC-359D24.3	-1.25722	4.67839	37.8744	4.37615e-07	2.75004e-05
TC2N	-1.25682	4.02588	17.6688	0.00016649	0.00225494
AC005532.5	-1.2568	0.695839	12.6311	0.00108499	0.00890585
SPATS2L	-1.25588	6.33754	28.7664	4.96963e-06	0.000163528
ZNF625-ZNF20	-1.25531	4.13326	49.6951	2.87238e-08	3.82415e-06
AC016723.4	-1.25524	4.42351	34.2129	1.11658e-06	5.49522e-05
HECA	-1.2549	2.55266	14.8493	0.000462762	0.00480236
TNFSF11	-1.25403	0.677092	13.0514	0.000919966	0.00792006
IQSEC3	-1.25269	0.327538	10.124	0.00301627	0.0190006
FHDC1	-1.25248	2.93654	45.3527	7.44583e-08	7.89658e-06
BAALC	-1.25209	-0.101295	9.07586	0.0047256	0.0264157
CTC-471J1.2	-1.25097	0.833967	12.7079	0.00105262	0.00870125
AEBP1	-1.25094	3.00059	40.9269	2.07849e-07	1.6305e-05
FBN3	-1.25077	4.59144	65.5823	1.2873e-09	4.06664e-07
RAB25	-1.2492	1.99739	29.596	3.92556e-06	0.000138403
ACY1	-1.24833	2.50814	33.1561	1.47722e-06	6.75792e-05
DUSP15	-1.24788	1.38997	10.2869	0.00281639	0.0180975
AC005104.3	-1.24765	2.00886	22.3145	3.50302e-05	0.000699318
ACTG2	-1.24661	2.57145	14.149	0.000602656	0.0058168
LGI2	-1.24634	2.51466	29.9747	3.52868e-06	0.000127299
GOLGA6L5	-1.2461	0.706732	12.8484	0.000996046	0.00837846
SCN2A	-1.24442	1.47386	30.2571	3.2604e-06	0.000120599
CLCNKB	-1.24381	0.584544	9.55605	0.00384047	0.0227173
OPLAH	-1.24372	1.22074	8.98324	0.00492019	0.0271749
FREM3	-1.24344	0.708951	8.20049	0.00695183	0.0350335
ABCA5	-1.24314	2.00397	16.7825	0.000228029	0.00284546
NPR1	-1.24266	1.43937	10.2316	0.00288263	0.0184125
DDX25	-1.24179	1.62553	11.9456	0.00142538	0.0108999
ZNF471	-1.24139	0.945951	8.51807	0.00603598	0.0316331
ENHO	-1.24033	2.13412	22.5688	3.22948e-05	0.000661618
CHST9	-1.2387	3.0226	20.436	6.46674e-05	0.00110942
VAV3	-1.238	3.74953	41.3892	1.86187e-07	1.51128e-05
NMNAT2	-1.23783	3.98813	31.0584	2.61015e-06	0.00010342
ZNF334	-1.23683	1.60743	24.1998	1.9343e-05	0.000450651
GUSBP5	-1.23644	0.944047	17.8607	0.000155648	0.00213841
GIPR	-1.23617	0.897829	15.7807	0.000327805	0.003729
FAM114A1	-1.23409	3.64923	44.2552	9.55165e-08	9.42148e-06
NOS1	-1.23235	2.74094	49.9421	2.72504e-08	3.72534e-06
FAM78B	-1.2302	2.00259	10.3645	0.00272617	0.0176586
MST1	-1.2298	1.72265	19.5053	8.83616e-05	0.00140999
ZNF20	-1.22887	3.14993	27.2187	7.78418e-06	0.000228034
RP11-686O6.2	-1.22872	1.90276	23.4522	2.44192e-05	0.000536007
KIAA1244	-1.22869	5.18981	42.4713	1.44285e-07	1.25856e-05
RP11-502I4.3	-1.22847	1.83753	9.48708	0.00395587	0.023168
CALM2P2	-1.22773	1.12826	11.243	0.00189495	0.0134575
RP11-680F20.9	-1.22716	3.45262	31.3322	2.42072e-06	9.77359e-05
RP11-38P22.2	-1.22595	4.07391	10.9766	0.00211402	0.0146168
ZNF385B	-1.22365	3.22202	36.5802	6.05907e-07	3.48874e-05
BEGAIN	-1.22276	1.0958	19.3028	9.46432e-05	0.00147794
BTNL9	-1.22209	0.678965	7.49547	0.00956288	0.0442676
RP11-343N15.5	-1.22205	1.55374	10.1742	0.00295307	0.0187236
CTD-3051D23.4	-1.22176	0.0306318	8.80701	0.00531448	0.0288055
SLC24A2	-1.22158	3.04242	32.3333	1.84271e-06	7.95167e-05
SMPD4	-1.22122	7.48743	9.28469	0.00431646	0.0247311
NGFR	-1.22106	0.714556	10.6856	0.00238445	0.0160499
CLMN	-1.21964	2.73513	18.752	0.00011425	0.0017055
AC009495.4	-1.21816	1.06582	13.7675	0.000697222	0.00644482
COL9A3	-1.21677	5.9023	38.4733	3.77194e-07	2.47687e-05
LTBP3	-1.21609	2.13288	32.5462	1.73983e-06	7.67395e-05
PPAP2C	-1.2158	5.31763	12.4057	0.00118622	0.00948366
CTB-92J24.3	-1.2158	2.40081	8.98752	0.00491101	0.0271598
ATP8A1	-1.2156	4.30344	41.1953	1.94966e-07	1.55025e-05
TNIK	-1.21503	5.04458	7.76503	0.00845773	0.0404162
DPPA3	-1.21495	2.01455	11.0879	0.00201936	0.0141252
NPY1R	-1.21358	0.704747	14.5049	0.000526658	0.0052614
TYRO3	-1.21237	5.60669	39.7991	2.72669e-07	1.93944e-05
ANO1	-1.21213	1.40995	18.6278	0.000119237	0.00175862
STX1B	-1.21209	1.4503	16.0543	0.000296628	0.00345161
AP000867.1	-1.20792	0.227139	8.19793	0.00695981	0.0350419
PPP2R2B	-1.20728	5.07033	44.2185	9.63222e-08	9.46102e-06
CTA-211A9.5	-1.20665	5.44591	15.139	0.000415373	0.00446035
DMRTA1	-1.20641	2.29573	7.26384	0.0106368	0.0477912
CHD5	-1.20631	1.32078	21.7662	4.17992e-05	0.000793777
TYRP1	-1.20511	1.00671	9.34516	0.00420518	0.0242967
AC007204.2	-1.20505	5.4449	33.524	1.3394e-06	6.26224e-05
GPRC5C	-1.20423	5.11648	14.2378	0.000582664	0.00566858
ZFYVE28	-1.20397	2.53981	24.0898	2.00139e-05	0.000464027
RASIP1	-1.20372	2.83736	15.6807	0.000340052	0.00383472
TMEM106C	-1.20278	3.76762	16.6106	0.000242551	0.00297487
MT-TV	-1.20213	2.99584	10.7881	0.00228516	0.0154931
USP44	-1.20164	6.98995	63.917	1.7398e-09	5.12436e-07
FAM35DP	-1.20133	1.63825	18.6391	0.000118775	0.00175589
EEPD1	-1.20097	3.47469	25.464	1.31353e-05	0.000338548
FOXP2	-1.20045	2.43222	25.6312	1.24877e-05	0.000326539
LA16c-325D7.2	-1.20026	1.89418	10.8404	0.00223628	0.0152767
PLAC1	-1.19998	4.52625	23.2927	2.56746e-05	0.000556251
RP13-188A5.1	-1.19958	3.45073	18.0242	0.000147004	0.00205042
NLGN4X	-1.19915	7.20438	60.5989	3.22053e-09	7.68227e-07
AC073043.1	-1.19842	1.3754	9.97454	0.00321302	0.0198758
ITGA11	-1.19823	0.874668	9.83065	0.00341542	0.0208248
FAM184A	-1.19784	4.72378	49.6645	2.89125e-08	3.82415e-06
TCERG1L	-1.19716	3.5743	17.6483	0.000167691	0.00226596
HFE	-1.19692	0.220038	13.9793	0.00064292	0.00609179
AC108025.2	-1.1957	1.63189	9.60682	0.00375781	0.0223414
RP3-449O17.1	-1.19536	0.270937	10.7068	0.00236355	0.0159459
INHBC	-1.19463	1.20549	17.3085	0.000189065	0.00246915
GAS6-AS1	-1.19358	3.49125	14.6654	0.000495793	0.00504891
RP11-1191J2.2	-1.19277	0.0614431	8.01846	0.00754308	0.0371153
AFAP1L1	-1.19247	1.35427	30.9575	2.6839e-06	0.000105625
MBOAT1	-1.19234	4.26474	29.3892	4.16206e-06	0.000144786
CA4	-1.19084	-0.022586	7.94991	0.00777952	0.0379829
DNAJA4	-1.19082	0.729274	11.0889	0.00201853	0.0141252
SH2D3A	-1.19002	3.1507	22.2824	3.53934e-05	0.000704763
KDR	-1.18997	1.95386	10.383	0.00270516	0.0175858
ZNF551	-1.18982	1.47485	10.6654	0.00240451	0.0161663
PALM3	-1.18952	2.29318	38.299	3.93814e-07	2.55019e-05
ZNF107	-1.18896	4.53222	7.61637	0.00904916	0.0424954
STMND1	-1.18896	-0.0959414	8.90542	0.00509029	0.0278483
RP11-449H15.2	-1.18798	0.391291	9.13363	0.00460843	0.0259067
RP11-159H22.2	-1.18738	0.192542	10.2069	0.00291278	0.0185537
RP11-1017G21.6	-1.18723	0.218031	7.93476	0.00783284	0.038142
AGPAT3	-1.18718	3.40593	25.2315	1.4095e-05	0.000356234
RP11-65J21.3	-1.18645	2.15597	18.2818	0.000134398	0.00192986
RHBDL1	-1.18602	0.351023	7.83966	0.00817663	0.0394276
RP11-750B16.1	-1.18581	2.27439	14.2325	0.000583845	0.00567507
XKR4	-1.18562	4.09563	34.6546	9.94581e-07	5.03285e-05
RGS9	-1.18345	2.14414	27.6683	6.82461e-06	0.000206122
CHGB	-1.18235	0.30198	9.12317	0.00462942	0.0259851
ADAMTS15	-1.18229	2.04122	10.8925	0.00218858	0.0150344
TSPO	-1.18212	2.99843	28.3171	5.65438e-06	0.000179683
NTNG2	-1.18206	1.37151	23.5558	2.36387e-05	0.000523793
KCNG3	-1.18077	4.7471	9.29629	0.00429487	0.0246636
RP11-945C19.4	-1.18041	2.72583	23.6015	2.33028e-05	0.000517331
MXI1	-1.1802	4.22805	98.7971	7.53487e-12	1.49045e-08
RGS17	-1.17958	2.9488	24.1965	1.93628e-05	0.000450651
PTGES	-1.1779	2.48621	14.2002	0.000591039	0.00572833
RP11-396C23.2	-1.17752	0.429287	10.2569	0.00285212	0.018297
ZNF85	-1.17642	3.41528	23.9694	2.07765e-05	0.000474773
FAM86LP	-1.17636	0.0637186	10.4708	0.00260761	0.0171086
MCMDC2	-1.17635	1.53046	24.5907	1.7145e-05	0.000415336
PNLIPRP2	-1.17609	0.0290381	13.3819	0.000808991	0.0071826
FAM43A	-1.17519	3.94921	12.0772	0.00135212	0.0104491
S1PR5	-1.17464	0.840137	7.50203	0.00953422	0.0441699
SLC5A9	-1.17335	1.82376	14.3784	0.000552444	0.00543997
STC1	-1.17209	5.21376	16.1664	0.00028478	0.0033562
CCNG2	-1.17162	4.32267	24.9647	1.52889e-05	0.000381032
IRS2	-1.17143	5.75092	129.323	1.86929e-13	1.09246e-09
HMSD	-1.16832	0.958882	13.0845	0.000908152	0.00784677
EFCAB3	-1.16734	0.496124	11.6006	0.00163821	0.0120619
SLC8A2	-1.16699	2.20932	17.1663	0.000198847	0.00256113
PDCD4	-1.1668	3.33619	31.5602	2.27404e-06	9.3798e-05
CTC-367J11.1	-1.16587	1.14026	25.0941	1.46969e-05	0.000368637
LINC00868	-1.1644	0.0496048	7.85734	0.00811148	0.0392024
FRAT1	-1.16424	3.35319	10.2441	0.00286752	0.0183607
PAK6	-1.1639	2.75771	20.1017	7.2293e-05	0.00120542
FSCN3	-1.16276	2.72276	19.6933	8.29225e-05	0.00133781
RP11-211G3.3	-1.16222	0.583604	8.95438	0.00498255	0.0274096
RP11-796E2.4	-1.16147	1.65497	27.3001	7.60023e-06	0.000224049
AC091801.1	-1.16098	0.423835	9.6709	0.0036562	0.021882
MCOLN2	-1.15907	1.80658	16.9292	0.000216375	0.00272826
DET1	-1.15707	4.27427	33.3461	1.40428e-06	6.5374e-05
TULP1	-1.15659	0.768696	12.1725	0.00130158	0.0101356
VIPR1-AS1	-1.15639	-0.41397	7.53099	0.00940877	0.0437448
SLC2A12	-1.15572	2.02116	15.8526	0.000319291	0.003652
CACNG5	-1.15421	1.05069	14.7848	0.000474069	0.00487993
LINC00324	-1.15415	4.1281	13.4982	0.000773382	0.00695628
KHDRBS2	-1.15414	5.46206	16.9181	0.000217236	0.00273559
DKK3	-1.15385	2.83515	21.1316	5.14024e-05	0.0009315
CTC-255N20.1	-1.1528	0.59888	9.2473	0.00438684	0.0250013
FGD5	-1.15221	1.89	35.7057	7.5755e-07	4.10887e-05
RASSF1	-1.15152	5.0838	23.1389	2.69499e-05	0.000576315
FADS6	-1.15001	0.0955647	7.27882	0.0105636	0.0475534
FFAR4	-1.14963	0.679698	10.4374	0.00264427	0.0172875
ERBB3	-1.14757	3.04595	20.5095	6.311e-05	0.00109202
AL162497.1	-1.14739	-0.249473	7.79759	0.00833382	0.0399842
EPHA10	-1.14688	0.750674	12.8396	0.000999482	0.00839256
RP11-253E3.1	-1.14649	1.08598	13.9873	0.000640958	0.00607857
LINC00960	-1.14641	2.22229	14.4819	0.00053126	0.00528911
KLRD1	-1.14451	1.73242	33.3398	1.40664e-06	6.5374e-05
RP13-143G15.4	-1.14178	1.87146	7.29115	0.0105037	0.0473751
PCSK4	-1.1413	1.96822	14.9437	0.000446713	0.00468498
ITM2A	-1.14096	4.34611	17.9221	0.000152341	0.00210354
CAMSAP3	-1.14091	2.36434	31.485	2.3213e-06	9.47035e-05
TBX6	-1.1387	0.404958	10.4672	0.00261156	0.017125
C5orf46	-1.13852	0.721421	8.96963	0.00494948	0.0273016
MT-TD	-1.13844	0.754078	8.34802	0.00650911	0.033494
TTLL6	-1.1384	1.76902	13.8211	0.000683023	0.00635377
SLC45A1	-1.1381	0.771643	12.1801	0.00129765	0.0101183
RP11-839D17.3	-1.13777	-0.206918	8.06353	0.00739184	0.0365986
RP11-215G15.5	-1.13776	2.2615	22.0886	3.76665e-05	0.000731944
MPL	-1.13725	0.273456	11.671	0.00159219	0.0118086
RASEF	-1.1372	2.81662	24.3599	1.84088e-05	0.000437339
ART5	-1.13682	2.54622	21.5407	4.49732e-05	0.000835058
EXPH5	-1.1366	3.19951	20.8608	5.61866e-05	0.000998179
COL5A1	-1.13642	5.36696	14.8997	0.000454112	0.00474342
OR7E12P	-1.13623	2.65418	8.38726	0.0063965	0.0330967
RP3-467L1.4	-1.13593	0.659334	10.6997	0.00237045	0.0159741
CYGB	-1.13587	1.15434	8.90625	0.00508844	0.0278447
CHST1	-1.13542	0.687504	7.19779	0.0109663	0.0487933
NEURL1B	-1.13527	4.55736	52.4294	1.61706e-08	2.53723e-06
RP11-74E22.4	-1.13497	2.99653	19.7369	8.17116e-05	0.00132375
PRRX1	-1.13389	1.74269	9.47381	0.0039785	0.0232732
GLYATL2	-1.13369	2.29312	9.79327	0.00347021	0.0211093
MCTP2	-1.13347	3.73732	10.6317	0.00243839	0.0163034
TJP2	-1.13273	5.2381	44.3505	9.34605e-08	9.29714e-06
AC000032.2	-1.13238	1.44225	14.1667	0.000598606	0.00578726
RP13-279N23.2	-1.13164	4.96806	49.4233	3.04432e-08	3.91028e-06
RGS7	-1.13161	4.8398	38.4325	3.81013e-07	2.49158e-05
PLCG2	-1.13159	3.55389	31.7387	2.16576e-06	9.12233e-05
ARNT2	-1.13137	3.23147	20.5892	6.14637e-05	0.00106907
RP11-420K14.8	-1.13013	-0.144846	7.37006	0.0101291	0.0461201
RUNX1T1	-1.13004	4.49384	29.5054	4.02741e-06	0.000141153
VN2R19P	-1.12981	0.121903	8.34007	0.00653218	0.0335829
SPON2	-1.12975	1.61987	15.3082	0.0003901	0.00425275
AC006116.17	-1.12913	0.0311855	7.35051	0.0102205	0.0463932
RP11-1033A18.1	-1.12909	2.96859	12.5925	0.00110165	0.00900988
NLRP3	-1.12824	-0.210766	7.47855	0.00963725	0.0444885
RP11-909N17.3	-1.12807	1.66091	8.96504	0.00495942	0.0273242
ADAMTS2	-1.12708	2.71598	13.673	0.000723003	0.00661866
CTNNA2	-1.12687	5.30519	35.1858	8.66276e-07	4.56102e-05
RPL30P11	-1.12685	0.186152	11.1204	0.00199264	0.0139885
MTMR11	-1.12677	0.526802	10.6142	0.00245624	0.0163962
GPM6A	-1.12667	3.74658	15.6632	0.00034224	0.00385754
ARHGAP5-AS1	-1.12662	1.27169	22.36	3.4524e-05	0.000692762
RHOD	-1.12603	1.63031	34.9876	9.11984e-07	4.71669e-05
MICAL2	-1.12601	1.9793	17.1353	0.00020105	0.00258238
NBPF13P	-1.12593	5.14567	12.7858	0.00102085	0.00851997
ZNF610	-1.12507	1.77861	15.2961	0.000391855	0.00426462
C20orf203	-1.12449	1.27312	12.3092	0.00123258	0.00975096
HOOK2	-1.12439	7.76578	43.6818	1.08944e-07	1.01871e-05
BNC2	-1.12426	6.82462	29.1753	4.42257e-06	0.000151815
RP11-644C3.1	-1.12391	2.6478	28.502	5.3612e-06	0.000173106
AP001816.1	-1.1237	0.135286	12.6251	0.00108754	0.00892362
CD83	-1.12356	2.16203	38.6084	3.64828e-07	2.42289e-05
PPL	-1.12311	4.28497	46.8466	5.33427e-08	6.11271e-06
RP11-863P13.5	-1.12259	0.919912	12.5766	0.00110859	0.0090507
RP11-662I13.2	-1.12254	0.525405	10.6271	0.00244308	0.0163177
PADI2	-1.12247	1.85731	15.5146	0.000361474	0.00402581
RP11-173M1.4	-1.12034	0.476493	12.5163	0.00113535	0.00919332
HSD11B2	-1.12015	2.33743	17.531	0.000174767	0.00233726
RP1-66C13.4	-1.12002	2.37958	21.5418	4.49573e-05	0.000835058
RP11-141J13.5	-1.11913	-0.313471	8.53369	0.00599441	0.031476
EAF2	-1.11673	3.72459	14.6509	0.000498497	0.0050665
SMARCD3	-1.11617	2.14134	17.5959	0.000170813	0.00229885
RP11-705C15.5	-1.11575	0.841183	12.7297	0.00104363	0.0086575
RP11-329E24.6	-1.11552	0.78428	8.52611	0.00601455	0.0315605
RP11-210M15.2	-1.11541	2.12411	23.3786	2.49904e-05	0.000545983
OLFM2	-1.11461	4.87773	31.6207	2.23669e-06	9.30377e-05
ADM	-1.11398	7.13684	21.8426	4.07787e-05	0.000778827
RP11-293I14.2	-1.11396	2.22248	19.3317	9.3719e-05	0.00146657
SLC24A3	-1.11325	3.0909	27.1953	7.83783e-06	0.000229031
KCNJ3	-1.11094	2.38585	10.675	0.00239492	0.0161111
TRIM9	-1.11089	1.91563	27.7985	6.57063e-06	0.000200894
HPN-AS1	-1.10947	3.05665	11.9085	0.00144678	0.0110132
RP11-111F5.4	-1.10885	2.33368	18.77	0.000113544	0.00169757
KCNJ6	-1.10869	2.76187	12.9849	0.000944169	0.00805835
ZSWIM8	-1.10789	5.08199	12.8242	0.00100556	0.00842122
PDGFRA	-1.10619	2.13485	10.1323	0.00300572	0.0189546
PCSK5	-1.10539	5.11527	30.344	3.18223e-06	0.000119216
RP11-731D1.4	-1.10532	0.564351	11.9011	0.00145111	0.0110355
FXYD6-FXYD2	-1.10515	3.41543	22.6642	3.13278e-05	0.000646951
RP11-482M8.1	-1.10417	0.511849	10.5915	0.00247954	0.0165093
DDX58	-1.10342	3.07957	79.9252	1.16418e-10	8.00441e-08
MORN5	-1.10312	0.714539	9.25204	0.00437784	0.0249744
FAM110A	-1.10268	2.98301	39.6684	2.81452e-07	1.98504e-05
KB-1991G8.1	-1.10245	1.73676	8.2267	0.00687089	0.0347514
COL16A1	-1.10207	0.45943	9.41115	0.00408723	0.0237857
P2RX5	-1.10142	1.57883	12.8953	0.000977877	0.00827322
RP11-140I16.3	-1.10108	0.977091	12.4913	0.00114661	0.00927162
ECEL1	-1.10103	0.953327	17.59	0.000171167	0.00229963
C1orf172	-1.10056	4.89003	18.5917	0.000120732	0.00177779
RP11-279O9.4	-1.09975	1.19704	8.35849	0.00647887	0.0333826
F11	-1.0992	1.46304	17.8429	0.000156619	0.00214851
TM6SF2	-1.09887	0.84659	13.0125	0.000934038	0.00799963
ZNF585B	-1.09853	1.22414	13.458	0.000785506	0.00703285
MFSD2A	-1.0985	1.97832	16.5278	0.000249882	0.00303459
CYBRD1	-1.09828	1.96893	21.9411	3.95007e-05	0.000760632
NRP1	-1.09775	2.78084	9.51713	0.00390515	0.0229373
SLC15A1	-1.09712	1.57294	17.6551	0.00016729	0.00226185
TMPRSS11F	-1.09628	0.00926051	7.81388	0.00827257	0.0397835
DACT3	-1.09554	3.15549	8.29736	0.00665764	0.034023
GDNF-AS1	-1.09533	1.38281	12.8384	0.000999972	0.00839366
GRIN3B	-1.09476	0.562125	17.7763	0.000160319	0.00218275
ENKUR	-1.09418	0.207641	11.6552	0.00160241	0.0118655
AP001631.1	-1.09365	-0.173795	7.34381	0.0102521	0.0464554
ZNF663P	-1.09365	2.46834	18.8307	0.000111203	0.00167607
FCHSD1	-1.09136	2.62033	21.4915	4.56992e-05	0.000845182
RP1-212P9.2	-1.09081	-0.13928	7.22404	0.0108341	0.0483707
MIR296	-1.09059	2.43604	12.7961	0.0010167	0.00849141
MGST2	-1.09052	6.57047	21.4265	4.66782e-05	0.000859209
NRG2	-1.09013	1.58537	13.105	0.000900914	0.00780045
FAM159B	-1.08969	3.38899	10.5081	0.0025673	0.0169443
ZDHHC19	-1.08927	1.53767	15.6142	0.000348462	0.0039107
CDH3	-1.08913	6.58502	17.9551	0.00015059	0.00208427
RP11-215P8.4	-1.08909	2.25115	8.72646	0.00550585	0.029575
AC005237.4	-1.08868	1.47509	17.304	0.000189363	0.00247166
MATN4	-1.0885	0.770525	11.5707	0.0016582	0.0121631
RP11-21L23.2	-1.08838	0.738935	14.8213	0.000467631	0.00483708
ST6GALNAC5	-1.08767	7.44572	20.6166	6.09074e-05	0.00106365
RP11-635N19.1	-1.08752	0.973923	9.65595	0.00367964	0.0219885
CTD-3064H18.1	-1.08724	3.64055	25.0626	1.48386e-05	0.000371793
RP11-87C12.5	-1.08724	1.41583	15.3009	0.000391161	0.00426102
AC138430.4	-1.08676	1.07754	9.64921	0.00369026	0.0220294
RP11-333E1.1	-1.08673	2.67066	18.0645	0.000144951	0.00203148
ATP2A3	-1.08575	2.47956	18.7908	0.000112737	0.00169047
PHKA1-AS1	-1.08569	-0.0499265	8.35221	0.00649698	0.0334537
FAM71F1	-1.0848	2.56512	15.9142	0.000312182	0.00359821
STAMBPL1	-1.08435	2.44306	7.65695	0.00888341	0.0418559
UGDH-AS1	-1.08433	5.64257	29.3632	4.19279e-06	0.000145207
S1PR3	-1.08294	2.65278	7.86433	0.00808589	0.0391111
FAM150B	-1.08255	3.15961	11.8205	0.00149893	0.0112987
RP11-446F17.3	-1.08199	0.728997	8.55734	0.00593204	0.0311943
LZTS3	-1.07883	2.25415	17.1006	0.000203547	0.00260587
SHANK1	-1.07871	0.859063	9.74824	0.00353745	0.0214014
RP11-498D10.6	-1.07816	1.52078	12.8987	0.000976573	0.00826552
PKP2	-1.07795	4.54091	21.5864	4.43107e-05	0.000828018
SPEF1	-1.07746	0.0218124	8.09485	0.00728864	0.0362833
EPB41L4B	-1.07727	4.46923	33.7197	1.27166e-06	6.06687e-05
TERT	-1.07707	3.44241	24.6854	1.66535e-05	0.000406007
GRAPL	-1.07575	0.232137	8.52878	0.00600745	0.0315374
RP5-855D21.1	-1.07489	0.160414	11.5832	0.00164982	0.012113
AC010646.3	-1.07425	1.27921	16.5482	0.00024806	0.00302026
FXYD7	-1.07333	1.15177	12.082	0.00134953	0.0104331
TMEM74B	-1.07321	1.63798	21.4471	4.6365e-05	0.000855466
BAI1	-1.07315	1.85095	15.3366	0.000386019	0.00422669
ACOT11	-1.0724	2.78296	30.8181	2.78941e-06	0.00010868
UTRN	-1.07012	6.23047	78.5015	1.45732e-10	8.97172e-08
OSMR	-1.0698	2.51906	19.629	8.47404e-05	0.00135609
RBPJL	-1.06899	0.547619	11.7045	0.00157081	0.0116872
ABCC8	-1.0688	0.715303	8.42002	0.00630412	0.0327347
SEMA6B	-1.06861	2.37955	13.2666	0.000845982	0.00744318
C1RL-AS1	-1.06643	0.641563	9.9997	0.00317897	0.0197122
IL20RA	-1.06632	0.799319	14.5464	0.000518492	0.00520876
SBSPON	-1.06624	3.05237	37.5776	4.71267e-07	2.93e-05
VDR	-1.06537	1.24807	11.474	0.00172462	0.0125198
THBS1	-1.0651	3.05506	7.87264	0.00805558	0.0389806
TMEM158	-1.06454	6.47015	20.054	7.34574e-05	0.00121978
BCL11B	-1.06426	3.86101	22.5898	3.20791e-05	0.000658396
C10orf82	-1.06403	2.11033	18.473	0.000125783	0.00183204
AIM1	-1.06344	2.77731	10.4962	0.00258005	0.0169863
SMCO2	-1.06299	0.9326	14.0475	0.000626396	0.0059741
C11orf35	-1.06234	1.52064	7.88768	0.00800105	0.0387729
CRB3	-1.0617	2.31373	14.2958	0.000569982	0.0055821
AP001615.9	-1.06137	2.2096	8.06903	0.0073736	0.0365506
RP11-844P9.1	-1.06108	0.413893	8.37212	0.00643971	0.0332641
MMP25	-1.06106	3.76063	22.5662	3.2321e-05	0.000661618
HTRA1	-1.06086	3.36706	16.7573	0.000230105	0.00286431
GRAMD2	-1.06046	0.903286	12.2221	0.00127607	0.00998353
EPHB2	-1.06034	4.75147	47.995	4.1454e-08	5.04724e-06
CD40	-1.0599	2.60169	11.4754	0.00172363	0.0125198
ACAP1	-1.05861	2.17326	26.1619	1.06472e-05	0.000285764
RP3-486I3.5	-1.05836	0.638256	9.56988	0.00381776	0.022623
WBSCR27	-1.05814	1.10999	13.5002	0.000772793	0.00695628
TMEM132D	-1.05794	6.65932	39.6617	2.81915e-07	1.98504e-05
CTSH	-1.05751	2.09786	22.2746	3.54817e-05	0.000705921
ANKRD35	-1.05522	2.16942	20.4391	6.46012e-05	0.00110942
TNNC2	-1.05491	3.52326	16.3385	0.000267557	0.00319368
RP11-13N12.1	-1.05466	1.71865	14.9778	0.000441057	0.00464506
VIL1	-1.05263	2.93632	24.0274	2.04053e-05	0.000468581
PDLIM3	-1.0524	3.17033	16.3257	0.000268801	0.00320273
TLE2	-1.05184	3.00097	32.3774	1.8209e-06	7.88561e-05
MX1	-1.0511	1.03794	10.0882	0.00306227	0.0191975
HLA-F	-1.05082	0.922926	8.15748	0.00708691	0.0354983
HIST1H4J	-1.04868	2.86395	19.215	9.75113e-05	0.00151262
TIGD3	-1.04798	1.02349	15.4157	0.000374902	0.00414574
CCDC74A	-1.04706	1.10957	9.80278	0.00345618	0.0210459
RP6-24A23.6	-1.04658	2.50634	12.2747	0.0012496	0.00984896
RP13-476E20.1	-1.04644	0.383709	7.50625	0.00951582	0.0441284
NDRG2	-1.0464	4.34669	20.8323	5.67169e-05	0.00100369
ABLIM2	-1.04593	2.5995	23.1126	2.71745e-05	0.000579086
CMPK2	-1.04407	0.285464	7.98993	0.00764052	0.0374843
TPO	-1.04344	2.95646	12.1299	0.00132396	0.0102757
RBP7	-1.04341	1.39167	14.1326	0.000606429	0.00584597
PAIP2B	-1.04322	4.73899	31.5798	2.26183e-06	9.35838e-05
ST8SIA6	-1.04279	2.90533	26.9133	8.51669e-06	0.000243392
AVIL	-1.04071	0.830514	14.1048	0.000612885	0.00589363
CD74	-1.04051	1.23568	18.9086	0.000108272	0.00164143
AC006994.2	-1.03905	1.42094	16.4301	0.000258851	0.00311434
CTD-2215L10.1	-1.03808	3.45616	15.5755	0.000353454	0.00395344
CPNE5	-1.03762	1.38198	9.10062	0.00467499	0.0261892
CABP1	-1.03758	1.45669	8.53955	0.0059789	0.0314016
MTL5	-1.0375	5.14755	13.2624	0.000847368	0.00744976
CLCN1	-1.0365	0.952273	19.9538	7.59644e-05	0.00125234
ZFHX2	-1.03453	2.55064	16.1236	0.000289245	0.00338931
CASZ1	-1.03269	2.58674	13.378	0.000810216	0.00718801
SH3RF2	-1.03268	2.34922	13.5457	0.000759335	0.00686161
SEC1P	-1.03267	2.01858	20.1318	7.15699e-05	0.00119506
HLA-DPB1	-1.03176	2.29472	19.1361	0.00010017	0.00154362
IRAK2	-1.03164	2.50451	31.063	2.60688e-06	0.00010342
CTD-3105H18.13	-1.03106	0.330966	7.25255	0.0106924	0.0479225
KLHDC7A	-1.03058	3.02205	21.0659	5.25223e-05	0.0009452
MITF	-1.03054	2.55698	14.9789	0.000440885	0.00464506
NPFFR2	-1.03051	2.18022	15.8732	0.000316888	0.00363318
FOXA3	-1.02991	4.89652	36.9381	5.53439e-07	3.28369e-05
CCDC110	-1.02952	0.814157	14.2709	0.000575396	0.00562804
TNS1	-1.02943	1.41029	17.5799	0.000171778	0.00230603
OR7E14P	-1.02887	1.45266	21.6584	4.32864e-05	0.00081343
CTA-373H7.7	-1.02739	4.47131	9.55339	0.00384486	0.022726
MYOF	-1.02731	4.31758	21.8799	4.02897e-05	0.000772011
SPSB1	-1.02728	1.92542	15.3706	0.000381198	0.00418959
AC141928.1	-1.02663	1.73578	11.4562	0.00173713	0.012588
PADI1	-1.02648	0.27709	10.6412	0.00242879	0.0162734
SCG3	-1.02644	4.52051	19.9029	7.72748e-05	0.00127032
BAI2	-1.02603	1.08276	10.4047	0.00268066	0.0174549
FBXO24	-1.02556	1.9254	8.48932	0.00611332	0.0319212
GPR37	-1.02451	3.75666	10.2687	0.00283806	0.0182218
FUT9	-1.0239	3.29142	11.6043	0.00163575	0.0120557
ADAM8	-1.0228	2.05466	20.8345	5.66761e-05	0.00100369
AGBL2	-1.02234	2.01678	24.9001	1.55936e-05	0.000385409
TMEM132B	-1.022	4.85171	10.5712	0.00250059	0.0166181
MAFB	-1.02056	1.64427	11.5423	0.00167742	0.0122541
CTD-2319I12.2	-1.01992	0.499008	7.95317	0.0077681	0.0379429
PLEKHG5	-1.01949	3.44417	12.5919	0.00110191	0.00900988
SNAI3-AS1	-1.01873	3.20042	25.6053	1.25858e-05	0.000327637
RP11-167H9.4	-1.01778	2.14279	11.4537	0.00173892	0.0125971
ANKRD55	-1.01737	2.98667	14.4606	0.000535549	0.00532293
ICA1	-1.01736	4.14868	17.857	0.000155848	0.00213932
PRICKLE2	-1.01734	4.42302	17.0912	0.000204227	0.00261029
AC074363.1	-1.01702	5.83983	15.3802	0.000379853	0.00418268
RP13-585F24.1	-1.01637	0.533507	7.13885	0.0112697	0.049764
ITPR2	-1.01635	4.82321	55.5996	8.49535e-09	1.5975e-06
NAV3	-1.01601	2.32904	12.9313	0.000964205	0.00819942
NRXN1	-1.01556	7.09816	23.2	2.64356e-05	0.00056696
TJP3	-1.01539	2.62972	13.5534	0.000757089	0.00684395
TRIB1	-1.01499	5.35796	55.5721	8.54206e-09	1.5975e-06
RP11-801F7.1	-1.01442	1.56423	10.2441	0.00286755	0.0183607
CPNE9	-1.01441	1.17673	11.8216	0.00149831	0.0112987
GDF15	-1.0144	5.22814	13.1049	0.000900938	0.00780045
HLA-B	-1.01408	4.67447	18.7561	0.00011409	0.00170421
SYT17	-1.01376	3.45572	36.2858	6.53021e-07	3.65961e-05
RP11-269G24.3	-1.01354	1.2734	15.0875	0.000423396	0.00451423
TMEM186	-1.0122	2.25112	14.9144	0.000451626	0.00472473
RP11-770G2.2	-1.01183	1.94528	16.3662	0.000264894	0.00317073
S100Z	-1.01116	3.08005	12.5437	0.00112308	0.00912553
ACTRT3	-1.01114	1.72962	7.37184	0.0101208	0.0460927
CAMK1D	-1.01101	4.98293	50.7517	2.29543e-08	3.31236e-06
ZNF563	-1.00959	1.85502	14.2758	0.00057432	0.00561987
IRF2BPL	-1.00932	2.19036	20.2464	6.88813e-05	0.00116179
BNIPL	-1.00876	1.13852	18.8853	0.000109139	0.00165136
AQP4-AS1	-1.00838	4.05835	30.6833	2.89557e-06	0.000111699
GPR126	-1.00741	1.54519	17.9723	0.000149691	0.00207551
PWRN1	-1.00722	2.57608	27.9415	6.30327e-06	0.000195426
CTA-204B4.2	-1.00424	3.56759	33.9086	1.20973e-06	5.86718e-05
KLF9	-1.0036	3.51648	8.47503	0.00615214	0.0320697
SLC7A3	-1.00334	6.72112	26.4268	9.83813e-06	0.000268362
RP11-203J24.9	-1.00223	3.31219	17.4111	0.000182323	0.00241073
FBXO32	-1.00138	0.625075	8.16242	0.00707125	0.0354503
CTSV	-1.00097	6.01416	13.1356	0.000890227	0.00773925
LRP11	-1.0006	4.38358	19.7679	8.08638e-05	0.00131543
RP11-262H14.4	-1.00028	2.77952	23.482	2.41919e-05	0.000533523
PSMD9	1.00163	5.99673	20.0534	7.34712e-05	0.00121978
SLC1A3	1.00342	5.18306	28.3154	5.65713e-06	0.000179683
C3orf14	1.00432	0.767262	8.72067	0.00551988	0.0296231
EPDR1	1.00612	4.1742	20.4353	6.46844e-05	0.00110942
EME1	1.00678	1.41325	7.4342	0.00983515	0.0451325
PRDX4	1.0088	5.66161	29.0242	4.61696e-06	0.00015588
SLCO1B1	1.01112	2.23045	18.7095	0.00011593	0.00172398
TNMD	1.01141	3.56916	10.8929	0.00218823	0.0150344
UBE2T	1.01199	6.77414	53.3229	1.34556e-08	2.17298e-06
CTD-2562J17.9	1.01245	1.70114	13.8666	0.000671232	0.00628158
SLC25A16	1.013	4.93406	31.6385	2.22586e-06	9.27621e-05
CTD-2298J14.2	1.01671	3.40709	10.9303	0.00215474	0.0148501
AKR7L	1.01734	1.61154	16.6176	0.000241941	0.00297364
STPG2-AS1	1.01789	1.27383	7.88014	0.00802836	0.0388811
RP11-360K13.1	1.01824	6.92088	10.5893	0.00248184	0.0165199
MT-TE	1.01856	2.30966	8.28333	0.00669941	0.0341426
CTD-2245F17.2	1.02205	0.0414778	8.09898	0.00727516	0.0362394
SRSF1	1.02544	1.66387	11.6008	0.00163812	0.0120619
RP11-449D8.5	1.02682	3.41645	7.80207	0.00831696	0.0399231
ZFPL1	1.0276	2.12516	12.3218	0.0012264	0.00971517
ANKRD30A	1.02933	0.882173	10.8038	0.00227035	0.015433
RP11-141E13.1	1.02944	4.90104	15.5185	0.000360946	0.00402185
LINC00587	1.03456	0.336063	9.51436	0.00390979	0.0229531
RP5-865N13.2	1.03602	5.30533	13.0437	0.000922727	0.00792527
RASL12	1.03732	3.19886	23.3218	2.54407e-05	0.000553157
RP4-665J23.1	1.0375	2.10744	10.5263	0.00254791	0.0168541
ATP5G1	1.03751	5.44704	15.4106	0.000375611	0.00415161
RP11-756H20.1	1.04059	0.687727	11.2172	0.00191509	0.0135664
IGSF1	1.04105	5.71218	16.0401	0.000298173	0.00346786
TFAP2C	1.04257	7.74012	11.5835	0.00164959	0.012113
SLC7A13	1.04418	1.72651	11.3425	0.0018195	0.0130354
RP11-680H20.2	1.04711	1.73473	9.14399	0.00458775	0.0258308
VAT1L	1.04879	6.98779	16.7068	0.00023431	0.00290274
RP11-781M16.2	1.04885	0.820964	9.79662	0.00346525	0.0210901
RP11-85M11.2	1.05095	3.9757	7.15652	0.0111778	0.0495267
BMI1	1.05338	2.47672	14.8148	0.000468766	0.00484026
BCL3	1.05777	3.42446	15.3471	0.000384528	0.00421628
RP11-328K4.1	1.05802	5.42706	18.6781	0.000117193	0.00174054
RP11-542G1.1	1.05979	1.39755	11.4375	0.00175038	0.0126644
STPG2	1.06055	6.21695	33.2505	1.4405e-06	6.62886e-05
TIMP1	1.06395	3.0124	13.9076	0.000660782	0.00621364
SMG8	1.06613	-0.0309077	7.14075	0.0112597	0.0497391
HILS1	1.07253	0.571003	7.19423	0.0109844	0.0488552
MCAM	1.0732	4.30541	9.3791	0.00414407	0.0240268
RP11-286B14.1	1.07604	1.76982	12.4335	0.00117318	0.00941488
PMP22	1.07609	1.96778	17.4984	0.000176784	0.00235883
AMER1	1.07759	3.06523	29.6522	3.86384e-06	0.000136443
LPCAT4	1.07948	3.79271	9.80807	0.00344841	0.0210095
AC006196.1	1.08356	0.146567	7.3914	0.0100303	0.0458053
STK31	1.08529	2.89226	19.0408	0.000103482	0.00158422
MIR31HG	1.0891	5.35278	11.0428	0.00205718	0.0143165
HS6ST2	1.09271	4.97892	42.6303	1.3902e-07	1.22636e-05
RNF166	1.09568	1.90257	12.4398	0.00117025	0.00940428
RP11-203I2.1	1.09812	2.62242	16.6559	0.000238632	0.00294165
CEBPB	1.09841	6.28491	27.4641	7.24383e-06	0.000216269
CSTF2	1.09842	4.45819	28.2429	5.77676e-06	0.000182491
SPINK2	1.10143	2.66134	12.0218	0.00138247	0.0106554
SLC25A3P1	1.10186	3.13174	8.33954	0.00653373	0.0335829
QRFPR	1.10468	1.60672	8.49966	0.00608537	0.0318464
YAF2	1.10588	5.19291	19.475	8.92704e-05	0.00141868
SLC25A5	1.10591	7.13823	17.515	0.000175755	0.00234779
GLI3	1.10611	5.79716	23.5696	2.35365e-05	0.000522023
IL1RAPL2	1.10663	5.46581	51.1799	2.0977e-08	3.10367e-06
PANK4	1.10747	0.59862	10.1247	0.00301543	0.0190004
DPM2	1.10981	1.93819	20.5482	6.23043e-05	0.00108209
USH2A	1.11339	6.10987	8.99553	0.00489389	0.0270908
MAPKAPK2	1.11541	8.03228	73.4908	3.28803e-10	1.58602e-07
RNY4	1.11901	0.915935	11.0618	0.00204112	0.0142349
SPARCL1	1.11906	2.45092	25.6144	1.25511e-05	0.000327098
CD99L2	1.1194	5.30809	30.1814	3.33007e-06	0.000122576
LAMP5	1.12204	0.617475	7.23996	0.0107547	0.0481348
PTGDR2	1.12429	1.56278	11.6834	0.00158423	0.011757
PRPS1	1.12462	8.12867	22.766	3.03289e-05	0.000630198
FBP2	1.12498	2.3339	20.0034	7.47126e-05	0.00123781
PTGES3L	1.12625	0.621669	11.136	0.00197987	0.0139199
RP11-231N9.1	1.12724	0.663594	10.8475	0.00222974	0.0152484
AC008132.13	1.13022	0.68928	9.25455	0.00437309	0.0249744
CA13	1.13142	2.88895	32.3315	1.84361e-06	7.95167e-05
TACR3	1.13377	2.1398	15.2302	0.000401549	0.00434692
RP11-25H12.1	1.13456	4.0671	11.0855	0.00202134	0.0141264
RP11-3B12.2	1.13683	7.69574	13.6875	0.000718979	0.00659638
RP11-111G23.1	1.13768	3.14108	20.8605	5.61921e-05	0.000998179
hsa-mir-490	1.14651	5.996	30.8615	2.75608e-06	0.000107578
TFPI	1.14778	6.1414	59.6133	3.88314e-09	8.89961e-07
FGFR3	1.15235	4.68843	14.537	0.000520332	0.00522276
RP3-326I13.1	1.15488	1.65609	15.7824	0.000327596	0.00372844
S100A4	1.1554	4.45675	13.8741	0.0006693	0.00627606
NUTM2D	1.15741	0.545147	9.3198	0.00425145	0.0244854
AC007128.1	1.15747	2.42543	16.1237	0.000289237	0.00338931
GAD1	1.15816	5.02788	34.7664	9.66015e-07	4.91126e-05
CARKD	1.16003	3.40368	26.4741	9.70059e-06	0.000265851
ARL17B	1.16676	5.93386	16.6203	0.000241707	0.00297358
ARHGAP6	1.1678	6.69749	43.9079	1.03427e-07	9.82846e-06
AC093110.3	1.16871	1.81509	8.74766	0.00545477	0.0293478
AIFM1	1.17077	6.81143	36.1809	6.70735e-07	3.72441e-05
RP11-483E7.1	1.17587	0.0761044	8.4999	0.00608472	0.0318464
COL7A1	1.17844	4.95342	12.7804	0.001023	0.00853483
AF127577.8	1.1817	0.366936	8.76222	0.00541999	0.0292077
LRFN5	1.18375	5.97678	15.3216	0.000388175	0.00424234
CNPY4	1.18421	1.35111	16.0898	0.000292821	0.00341751
SLC5A12	1.18486	2.26397	10.4576	0.00262199	0.0171837
RP5-834N19.1	1.18505	3.09928	16.9431	0.000215299	0.00271754
CTD-3006G17.2	1.18579	7.32124	39.8792	2.67422e-07	1.93944e-05
TSEN15	1.18602	6.62153	60.6901	3.16557e-09	7.65248e-07
RP11-865B13.1	1.18848	3.14879	10.3719	0.00271773	0.0176288
LINC00320	1.18941	0.323394	7.42302	0.00988567	0.0452958
AP000783.1	1.18995	2.60166	26.5776	9.40657e-06	0.000262095
MMGT1	1.19283	6.96843	50.7039	2.31871e-08	3.32543e-06
LRAT	1.19647	4.23778	12.5821	0.00110616	0.00903833
RP11-130F10.1	1.1995	5.95578	23.4082	2.47591e-05	0.000542449
F2RL1	1.20139	4.57926	22.0904	3.76451e-05	0.000731944
AC079135.1	1.20247	4.48555	21.5754	4.44694e-05	0.000828996
ASRGL1	1.2055	7.38301	34.1833	1.12529e-06	5.52645e-05
KLHL15	1.20726	3.06674	21.0169	5.33731e-05	0.000959034
LSM12	1.21036	5.64147	60.8175	3.09045e-09	7.63778e-07
SCARNA9	1.21353	1.50456	7.56812	0.00925054	0.04325
MDH1	1.21548	3.07792	15.97	0.000305884	0.00353818
COL6A4P1	1.21629	1.27222	10.8901	0.00219083	0.0150367
AC006481.1	1.21728	4.66835	14.5129	0.00052508	0.00525623
MAOA	1.2199	2.54208	17.2252	0.000194734	0.00252765
RP4-635E18.6	1.22253	1.33124	15.7273	0.000334281	0.00377512
CPNE8	1.22881	4.5755	46.3613	5.94053e-08	6.73938e-06
SPRN	1.22993	3.6991	32.8818	1.58973e-06	7.17956e-05
RP11-482H16.1	1.23203	1.89382	18.4679	0.000126006	0.00183414
ZNF280C	1.23652	4.58581	53.4294	1.31657e-08	2.16743e-06
RP11-74C3.1	1.23972	0.479388	10.2291	0.00288561	0.0184233
CTC-439O9.3	1.2435	1.08373	14.9358	0.000448042	0.00469049
LINC-ROR	1.24368	5.23981	10.5011	0.00257477	0.0169668
EIF1	1.24399	1.65186	12.6359	0.00108293	0.00889207
IGFBP7	1.25142	7.24119	43.4974	1.13675e-07	1.05452e-05
WNT5A	1.25246	2.88634	28.6637	5.11804e-06	0.000166636
CTC-499J9.1	1.25304	0.719115	7.78426	0.00838434	0.0401394
FGF13	1.25748	6.99556	31.3136	2.43311e-06	9.78979e-05
RP11-681L8.1	1.25824	2.34952	19.1156	0.000100872	0.00155137
RP13-297E16.4	1.26329	2.35752	8.1441	0.0071295	0.0356506
GS1-72M22.1	1.26907	2.31615	24.3979	1.81939e-05	0.000433116
FAT4	1.27323	4.32427	24.3204	1.86346e-05	0.000440448
LINC00648	1.27822	4.14148	15.9877	0.000303915	0.00352363
NOX1	1.27903	3.73669	37.238	5.13166e-07	3.11592e-05
RP11-215A21.2	1.28155	-0.257573	9.24022	0.00440029	0.0250586
ZNF703	1.28625	3.77227	17.3383	0.000187079	0.00245418
GBP1P1	1.28757	0.897426	12.3804	0.00119817	0.00954332
INHBE	1.29074	3.89066	12.2519	0.00126101	0.00991201
RP11-438N16.1	1.29137	2.34638	15.0582	0.000428042	0.00455041
ZIC3	1.29196	6.61867	20.9007	5.54532e-05	0.000988056
C5orf58	1.29388	1.39101	9.15485	0.00456618	0.0257524
H2BFM	1.29405	2.24029	10.9986	0.00209493	0.0145149
TSNAXIP1	1.29699	8.71542	18.9595	0.0001064	0.00162349
ZFHX4-AS1	1.29787	1.16339	19.2204	9.73337e-05	0.00151187
PROX2	1.30117	1.2509	9.61325	0.00374748	0.022297
THBS2	1.307	5.17304	9.14544	0.00458486	0.0258308
SESN2	1.30765	6.33462	43.9678	1.02015e-07	9.76805e-06
RP11-13N12.2	1.30788	1.92056	7.179	0.0110621	0.049116
PDE3A	1.31778	6.45852	18.2691	0.000134991	0.00193601
DDIT3	1.31966	1.78562	13.6501	0.000729385	0.00665545
ZEB1	1.32041	4.21173	11.4203	0.00176274	0.012738
AC016697.6	1.32328	3.84942	10.993	0.00209972	0.0145336
RP11-199O14.1	1.32714	1.74732	15.3376	0.000385885	0.00422669
CTD-2341M24.1	1.33017	3.21915	12.5648	0.00111378	0.00907841
RP1-34H18.1	1.33587	3.64737	40.9415	2.07128e-07	1.63031e-05
OCRL	1.33783	5.43815	59.4443	4.01048e-09	8.98461e-07
ZNF847P	1.33853	0.401793	8.77225	0.00539616	0.029133
FGF18	1.34316	3.00106	14.9601	0.000443987	0.00466267
RP11-576D8.4	1.34332	3.02612	44.9577	8.14082e-08	8.33627e-06
WDR52	1.34528	3.5564	40.7313	2.17803e-07	1.68039e-05
CYP19A1	1.34771	4.53769	9.42239	0.0040675	0.0236945
CD44	1.34941	4.53916	30.1021	3.40488e-06	0.000124174
PABPC4L	1.35096	2.09533	44.4187	9.20166e-08	9.19261e-06
RP11-817O13.6	1.35198	0.607315	9.27483	0.00433489	0.0247999
OR10A4	1.35495	-0.337634	8.04161	0.00746497	0.0368239
AC098973.2	1.35733	4.11467	15.7709	0.000328984	0.00373878
AXIN2	1.3575	4.29452	41.8297	1.67757e-07	1.40279e-05
SPHK1	1.36095	0.299137	11.7535	0.00153998	0.0115311
NPHP4	1.36463	4.51939	64.6486	1.52321e-09	4.68526e-07
C5orf38	1.36468	4.1117	9.40301	0.00410158	0.0238455
RHOB	1.36505	6.62784	35.7087	7.56966e-07	4.10887e-05
ARRB1	1.36569	5.86751	34.2179	1.11511e-06	5.49522e-05
RP11-196I18.4	1.36806	2.35837	10.3294	0.00276662	0.0178612
NEFL	1.37149	5.75059	30.9146	2.71592e-06	0.000106706
RP1-279N11.1	1.37474	-0.354892	7.21046	0.0109023	0.0486136
RP4-601K24.1	1.37667	4.95523	21.6648	4.31963e-05	0.000812389
RP11-725P16.2	1.37669	1.73287	8.55239	0.00594506	0.031252
RP13-238F13.5	1.3793	6.01329	10.7557	0.00231611	0.0156666
EBI3	1.38054	0.941083	12.8025	0.00101418	0.00847333
C17orf96	1.38366	5.2245	17.5195	0.000175476	0.0023454
BCORL1	1.38649	4.69095	39.1178	3.21906e-07	2.20035e-05
DUSP10	1.38779	3.22979	39.9997	2.59736e-07	1.9034e-05
PCDH18	1.38866	5.29631	15.8866	0.00031534	0.00362068
LINC00989	1.39013	5.47208	23.4435	2.44862e-05	0.000536974
KLHL4	1.39039	5.22273	25.3067	1.37765e-05	0.000350058
RP11-319E12.1	1.39053	0.952691	8.23218	0.00685409	0.0347115
AC113607.1	1.39276	1.36838	18.1252	0.000141915	0.00200214
FAM201B	1.39479	0.292583	8.85745	0.00519828	0.028333
RP1-154K9.2	1.40167	5.28951	11.7837	0.00152137	0.0114284
RP11-268G12.1	1.4022	1.37663	12.2976	0.0012383	0.00978958
GRPEL2	1.40492	1.48186	22.7958	3.0043e-05	0.000627227
RP11-8L2.1	1.4075	5.33989	14.0041	0.000636854	0.00605192
FAM86FP	1.41803	0.96819	30.1741	3.33689e-06	0.000122576
ZYG11A	1.41838	4.18267	13.2042	0.000866761	0.00758022
CNTNAP1	1.41867	0.417518	7.5113	0.00949387	0.0440528
RNU1-85P	1.41998	-0.414129	8.50513	0.00607067	0.0317836
RP11-269F21.1	1.42593	0.0650336	10.0891	0.00306102	0.0191975
EFNB1	1.43105	1.7747	7.20054	0.0109524	0.0487499
RP6-191P20.4	1.43337	1.60606	14.9393	0.000447447	0.00469049
RP11-142A5.1	1.43865	4.05936	26.137	1.07268e-05	0.00028691
LINC00461	1.44738	1.39474	11.821	0.00149867	0.0112987
GBX2	1.45151	2.51166	9.28679	0.00431254	0.0247215
CDHR1	1.45184	2.7123	26.8111	8.7776e-06	0.000249022
AL161450.1	1.45208	-0.155124	12.6584	0.00107335	0.00882888
RAB9B	1.45485	0.330453	9.26396	0.00435531	0.0248995
RP11-310H4.1	1.4558	-0.168976	8.79755	0.00533657	0.0288646
RP11-629G13.1	1.4574	0.0364092	7.14011	0.0112631	0.0497443
HS3ST3A1	1.45787	5.45175	60.6739	3.1753e-09	7.65248e-07
IFITM1	1.46228	5.5289	12.8589	0.000991944	0.0083623
PAICSP7	1.4691	4.74173	43.4056	1.16111e-07	1.07285e-05
RP11-422J15.1	1.473	2.69232	10.8914	0.0021896	0.0150344
RP11-3L8.3	1.47819	1.76533	16.1348	0.000288072	0.00338135
CRCP	1.47822	1.53061	39.9594	2.6228e-07	1.91604e-05
DES	1.49075	1.90921	24.399	1.8188e-05	0.000433116
PHKA1	1.49171	4.63801	19.7029	8.26551e-05	0.00133466
RP11-526I2.5	1.49726	0.0267319	7.53316	0.00939943	0.0437101
MEIS2	1.49734	5.14107	9.2812	0.00432297	0.024757
AC012501.2	1.50001	7.83305	68.1955	8.1051e-10	2.91497e-07
RP11-10O22.1	1.50042	5.81872	11.9582	0.00141821	0.01087
KREMEN2	1.50216	3.23455	30.7207	2.8657e-06	0.000111119
SGCD	1.50507	6.12116	14.5662	0.00051464	0.00517673
KIF25-AS1	1.50734	0.530576	7.21589	0.010875	0.0485346
RP11-309I15.1	1.50944	0.754923	12.4791	0.00115218	0.00929738
SMYD2	1.51372	5.83335	70.5339	5.41106e-10	2.2192e-07
RP11-268P4.5	1.52005	0.634263	13.3482	0.000819622	0.00725769
SP5	1.52607	8.11832	15.7529	0.000331159	0.00374528
AC005537.2	1.52991	2.97427	14.7874	0.000473599	0.00487764
MS4A4E	1.53163	0.406483	9.6624	0.00366951	0.0219447
SMPX	1.53685	0.986943	14.938	0.000447666	0.00469049
RP11-384K6.2	1.53956	-0.135264	11.0826	0.00202378	0.0141392
LHFP	1.54388	5.46374	34.03	1.17162e-06	5.72992e-05
LYPD1	1.54822	2.15759	10.344	0.00274973	0.01778
CA8	1.55894	3.13709	32.5994	1.71505e-06	7.60772e-05
RP4-660H19.1	1.56305	3.90857	19.5	8.85204e-05	0.00141156
CNTN2	1.56496	1.48548	9.73388	0.00355918	0.0214883
FABP7	1.56909	1.96683	12.415	0.00118183	0.00945681
RP11-552M11.8	1.57115	0.117401	14.7872	0.000473638	0.00487764
LEF1	1.57502	3.18916	19.4134	9.11545e-05	0.00143983
RP11-164H13.1	1.5805	-0.130917	8.75168	0.00544514	0.0293027
TDRD5	1.58256	2.19476	28.3847	5.54524e-06	0.000177049
RBM20	1.58493	4.41357	21.2016	5.02371e-05	0.000915348
RP11-1M18.1	1.58833	3.1147	10.6291	0.00244112	0.0163103
RP13-539F13.3	1.59265	0.1348	11.9019	0.00145064	0.0110355
DEFB107B	1.59282	4.9977	9.40322	0.00410122	0.0238455
ARMC9	1.59532	7.66683	18.0578	0.00014529	0.00203379
FAM162B	1.60543	0.786294	22.1047	3.74718e-05	0.0007312
NOVA1-AS1	1.60605	4.01786	12.9433	0.00095969	0.00816994
ACTL8	1.60622	2.57153	13.0049	0.000936829	0.00801619
CTD-2354A18.1	1.60739	4.30576	7.46271	0.00970743	0.044733
ERVH48-1	1.60816	4.37074	9.77045	0.00350411	0.0212657
CTD-2130O13.1	1.60819	2.22025	30.5222	3.02811e-06	0.000115667
RP11-834C11.4	1.60981	0.889157	8.65758	0.00567534	0.0302629
CRABP2	1.6155	7.14589	54.4951	1.0603e-08	1.87778e-06
CD200R1	1.6319	2.36667	7.20268	0.0109416	0.0487295
OLFML3	1.63336	7.29067	31.882	2.08275e-06	8.84746e-05
RP11-536O18.1	1.63864	0.2819	15.4495	0.000370246	0.00410201
TTC29	1.64443	3.5803	26.5633	9.44671e-06	0.000262587
RP3-327A19.5	1.64675	-0.244776	8.78238	0.00537222	0.0290373
SNORA57_4	1.64888	0.369545	7.51271	0.00948774	0.0440331
RP11-354I13.2	1.6507	2.76001	15.8921	0.000314707	0.00361526
RP11-32K4.1	1.65187	5.40029	25.7428	1.20744e-05	0.00031715
RP11-758M4.1	1.65745	5.4861	16.5739	0.000245774	0.00299711
ABCA9-AS1	1.65869	-0.296251	10.1721	0.00295569	0.018725
RP11-197K6.1	1.65959	2.43125	7.40576	0.00996429	0.0455486
CCR3	1.66318	3.87857	30.4591	3.08178e-06	0.000116574
RP11-42A4.1	1.66394	-0.479242	8.39268	0.00638112	0.0330537
ACSL4	1.66975	8.19159	41.4033	1.85564e-07	1.51128e-05
RPL26P3	1.67032	-0.547198	7.79107	0.00835851	0.0400568
TMEM155	1.67077	2.16068	22.0609	3.80044e-05	0.000737286
AQPEP	1.67201	-0.337524	10.3993	0.00268673	0.0174757
RP1-28O10.1	1.67312	2.17705	12.3204	0.00122709	0.00971737
RP11-400N13.2	1.67404	4.14799	30.1366	3.37214e-06	0.000123366
CNTN4	1.67591	5.30508	51.3072	2.04245e-08	3.06067e-06
PRTG	1.67604	6.06801	8.02951	0.00750567	0.0369779
SLC16A2	1.67856	5.15906	63.3929	1.91484e-09	5.52631e-07
PXDC1	1.67893	1.70393	18.5003	0.000124601	0.00182051
RP11-273B20.3	1.68644	-0.0270897	8.77348	0.00539326	0.029129
RP11-305F18.1	1.69344	3.02454	28.8198	4.89442e-06	0.000162064
MT1L	1.69373	1.90617	18.7226	0.000115412	0.00171752
LGI1	1.69557	2.66931	9.67457	0.00365046	0.0218639
C5orf49	1.69892	-0.0627472	11.3937	0.00178194	0.0128371
RP11-549K20.1	1.7009	2.2886	32.5752	1.72627e-06	7.62856e-05
SOAT1	1.703	4.83004	66.9312	1.01232e-09	3.42971e-07
PTH1R	1.70436	4.54251	27.9086	6.36374e-06	0.000195972
CCT4P2	1.7087	0.563989	24.9438	1.53868e-05	0.000382697
CTD-2021H9.3	1.72632	2.95388	9.74848	0.00353708	0.0214014
AC004543.2	1.72844	0.284919	12.5828	0.00110588	0.00903833
IL21R-AS1	1.7313	-0.314628	9.17292	0.0045305	0.0256378
PRR22	1.73351	-0.314129	9.40063	0.0041058	0.0238641
HPDL	1.73579	4.2735	31.7272	2.17256e-06	9.13451e-05
RP11-430C1.1	1.74969	4.14228	13.454	0.000786731	0.00703574
CCDC85A	1.7516	1.15355	20.3146	6.73338e-05	0.00114215
XCL1	1.76005	0.60923	10.4095	0.00267526	0.0174254
RP11-396F22.1	1.76357	-0.276908	10.1788	0.0029474	0.0186927
RNF43	1.77436	2.63111	35.5195	7.94723e-07	4.25132e-05
CTD-2128A3.2	1.77468	3.16819	16.4151	0.000260255	0.00312962
CTD-2501M5.1	1.78061	3.67717	24.1956	1.93681e-05	0.000450651
RP11-583F2.1	1.78203	0.912657	11.4757	0.00172344	0.0125198
RP11-762E8.1	1.78414	2.33379	13.0299	0.000927699	0.00796139
RP11-314D7.2	1.80259	1.55662	18.1865	0.00013892	0.00197179
RP5-968D22.1	1.80603	3.4522	16.458	0.000256251	0.00308942
SP140L	1.81337	3.73015	14.7785	0.000475196	0.00488696
RP11-16P6.1	1.81981	-0.403155	9.96591	0.00322479	0.019917
LINC00474	1.82707	0.645362	17.9524	0.000150736	0.00208506
RP11-573J24.1	1.835	0.00518315	10.437	0.00264468	0.0172875
RP1-40E16.9	1.84054	3.63506	49.058	3.2928e-08	4.20633e-06
SCML1	1.84184	2.50921	43.9525	1.02373e-07	9.76805e-06
MTM1	1.84274	4.96418	52.2604	1.67461e-08	2.57548e-06
AC092669.3	1.84697	-0.215527	8.23012	0.00686039	0.0347358
RP11-742B18.1	1.85607	3.17207	11.9989	0.00139523	0.010729
NUPR1	1.85627	0.982383	7.97579	0.00768934	0.0376691
RP11-354I13.1	1.8564	2.0224	21.5778	4.44344e-05	0.000828996
RP3-514A23.2	1.85731	1.69288	30.27	3.24864e-06	0.000120599
TNFSF9	1.86157	-0.399728	10.3014	0.00279935	0.0180128
TBX10	1.88417	1.26015	15.2599	0.000397152	0.00431022
MIR205HG	1.88552	5.70815	17.7092	0.000164142	0.00222443
RP11-6E9.4	1.88962	2.70086	44.944	8.16617e-08	8.33627e-06
AC007405.2	1.89323	0.312175	10.0468	0.0031162	0.0194103
WNT8A	1.90823	0.936122	21.7166	4.2477e-05	0.000802087
CTB-60B18.6	1.91088	7.83641	9.47337	0.00397925	0.0232732
SLC1A2	1.91723	3.00598	43.1021	1.24563e-07	1.13304e-05
WLS	1.92952	5.74192	17.5448	0.000173918	0.00232819
RP11-536C10.4	1.93308	-0.121026	13.8699	0.000670388	0.00628056
SLC7A11	1.93682	6.57501	57.4155	5.93614e-09	1.20669e-06
IRX1	1.93732	4.50471	14.2213	0.000586328	0.00569447
UTP14A	1.94957	3.78301	48.6067	3.6296e-08	4.53739e-06
IFI16	1.9508	3.88718	17.9614	0.000150264	0.00208178
AGR2	1.95113	0.819142	24.7639	1.62577e-05	0.00039887
LINC01032	1.95125	0.949041	15.6035	0.000349824	0.00392035
RP11-217E22.5	1.95503	0.0313345	7.3958	0.01001	0.0457305
RP11-815M8.1	1.96657	5.60505	52.0288	1.75702e-08	2.66714e-06
snoU13_429	1.97373	-0.456282	14.4052	0.00054687	0.00540328
KLHL30	1.97502	0.221914	11.1866	0.00193926	0.0136961
CHODL	1.9805	6.9053	23.1853	2.65583e-05	0.000569069
RP11-398H6.1	1.98214	-0.373828	7.15797	0.0111703	0.0495028
AC113167.1	1.99577	-0.125114	14.8284	0.000466387	0.00482635
CDX4	1.99622	0.34936	17.8599	0.00015569	0.00213841
GUCY1B2	1.99635	3.15686	28.7206	5.03524e-06	0.000164168
SLCO1C1	1.99805	4.85305	29.8429	3.66177e-06	0.000130889
RP11-674C21.9	2.007	-0.311291	10.3179	0.00278002	0.017918
RP11-1103G16.1	2.01803	3.1606	33.6054	1.31079e-06	6.16548e-05
RP11-403A21.1	2.01817	0.480596	15.3962	0.000377606	0.00416775
RP11-138J23.1	2.01847	0.44542	8.2882	0.00668486	0.0340907
AP000470.2	2.01941	-0.160087	14.2946	0.000570254	0.00558242
RP4-610C12.3	2.02032	-0.318774	9.74498	0.00354236	0.0214106
RP11-122C21.1	2.02172	3.92291	27.3655	7.45605e-06	0.000221193
CHAC1	2.03944	5.2952	38.0698	4.16844e-07	2.66245e-05
SLC44A5	2.05666	5.61368	44.7704	8.49409e-08	8.59594e-06
RP11-65L3.4	2.06409	-0.409797	10.2505	0.00285984	0.0183314
C21orf90	2.07178	-0.273785	9.85101	0.00338597	0.0206938
CTCFL	2.07928	2.75837	16.1016	0.00029157	0.00340669
MFAP3L	2.08505	3.59466	42.2394	1.52341e-07	1.29974e-05
RP4-598G3.1	2.08987	0.647877	24.1343	1.97395e-05	0.000458244
CTD-3092A11.2	2.0988	0.771992	25.3788	1.34784e-05	0.000344732
CCDC160	2.10162	3.59298	44.6357	8.75805e-08	8.82487e-06
SIGLEC15	2.10621	0.599268	24.0384	2.03356e-05	0.0004679
AMH	2.10834	0.553335	15.6451	0.000344524	0.00387768
GS1-120K12.4	2.11265	0.239966	15.8426	0.000320455	0.00366142
CES1	2.11352	0.58649	19.069	0.000102492	0.00157111
RP1-90L14.1	2.12011	1.79103	18.694	0.000116552	0.00173212
RP11-696N14.3	2.12639	-0.150937	16.0236	0.000299972	0.00348531
RP11-400N13.3	2.12682	0.335261	21.6261	4.37423e-05	0.000818706
MS4A14	2.13935	0.466145	12.4864	0.00114886	0.00927703
GLUD2	2.14191	-0.276607	10.1685	0.00296017	0.018747
GABRG2	2.15427	1.94397	13.7833	0.000692994	0.00642022
RPS28	2.15952	9.65778	15.2524	0.000398255	0.00431818
BST2	2.16708	6.59404	21.9456	3.94442e-05	0.000760171
LINC00485	2.16725	0.170757	10.8041	0.00227007	0.015433
LINC01037	2.16983	1.0696	10.1925	0.00293046	0.0186198
RP11-574M7.1	2.18237	0.66563	22.189	3.64702e-05	0.000721899
PRAC2	2.18347	1.54034	7.37577	0.0101025	0.0460363
WDR72	2.19345	4.96523	22.7666	3.03229e-05	0.000630198
CASC6	2.19587	-0.100472	13.9964	0.000638733	0.00606485
RP5-1022P6.7	2.19786	-0.429927	16.8956	0.000218984	0.00275473
CBLN1	2.20893	4.51092	45.8338	6.68292e-08	7.30031e-06
RP11-545D19.1	2.20965	3.90476	52.3362	1.64852e-08	2.56313e-06
C18orf42	2.21549	-0.575497	10.5293	0.0025447	0.0168377
DMBX1	2.21581	0.870802	17.4115	0.000182296	0.00241073
RP11-758M4.4	2.21691	3.11092	22.0995	3.75348e-05	0.000731819
TSC22D3	2.2172	7.1841	49.6576	2.89547e-08	3.82415e-06
RP5-968D22.3	2.22126	3.07861	24.3173	1.86527e-05	0.000440448
LL0XNC01-116E7.2	2.227	-0.213386	16.4361	0.000258288	0.00311015
AC079586.1	2.23417	-0.472276	14.7101	0.000487533	0.00498123
CD200R1L	2.24363	2.79641	10.9927	0.00210003	0.0145336
RP3-518E13.2	2.25216	-0.737203	10.7117	0.00235875	0.0159182
LINC00707	2.25416	7.34271	53.4606	1.3082e-08	2.16743e-06
RP11-572C15.5	2.26821	1.06061	11.5468	0.00167439	0.0122541
RP11-332J15.1	2.28363	1.187	18.5421	0.000122815	0.00180115
LINC00654	2.28877	-0.114405	25.2741	1.39137e-05	0.000352778
MSH4	2.32899	5.28507	11.5983	0.00163973	0.0120692
FZD10	2.33742	3.25394	25.1338	1.45204e-05	0.000364601
RP4-630C24.3	2.35166	2.49354	31.4645	2.33438e-06	9.50711e-05
FAM90A1	2.38581	1.42769	43.8894	1.03867e-07	9.83039e-06
RP11-277P12.10	2.38697	3.93151	22.4742	3.32848e-05	0.00067602
RP11-436D23.1	2.39098	6.53717	13.5182	0.000767431	0.00691872
RP11-554F20.1	2.40436	5.82518	12.4043	0.00118689	0.00948576
RP11-384O8.1	2.40762	0.678087	13.1935	0.000870357	0.00760043
RP11-669M16.1	2.43104	5.76518	15.0186	0.000434412	0.00459514
AC022311.1	2.43267	1.28935	13.4228	0.000796284	0.00709944
RP11-412H8.2	2.43967	-0.541752	12.0283	0.00137887	0.0106312
CXorf48	2.44664	0.588927	23.8907	2.12916e-05	0.000483705
LINC00504	2.45461	4.73802	16.63	0.000240862	0.00296505
SLC6A17	2.46074	-0.341444	12.6822	0.00106333	0.0087588
RP11-104E19.1	2.46178	1.89028	14.4185	0.000544126	0.00538757
CTA-392C11.1	2.46552	1.83439	28.7327	5.01793e-06	0.000164062
HOTAIRM1	2.4981	5.25822	39.2867	3.08878e-07	2.12998e-05
CTD-2311B13.7	2.51505	-0.446131	13.3922	0.00080576	0.0071635
GS1-421I3.2	2.51618	0.327151	21.2075	5.01391e-05	0.000914276
AC064834.1	2.52048	0.177388	9.0139	0.00485483	0.0269552
RNVU1-15	2.54606	-0.303349	9.00729	0.00486885	0.0270034
RP11-298H24.1	2.54764	1.2695	13.914	0.000659152	0.0062008
USF1	2.54798	2.49239	20.7825	5.76564e-05	0.00101265
RP11-14O19.2	2.55343	-0.775468	10.7398	0.00233137	0.0157652
RP11-449D8.1	2.55702	0.459919	11.3771	0.001794	0.0129121
WNT10B	2.5622	2.82935	27.2575	7.69588e-06	0.000226013
CTC-438O3.1	2.56265	-0.25597	12.8567	0.000992799	0.00836649
CHI3L1	2.56489	-0.560913	8.96217	0.00496564	0.0273479
REG1A	2.5701	0.0147582	18.1664	0.000139894	0.00198062
RP11-359M6.1	2.58425	7.70704	83.3924	6.81539e-11	5.31078e-08
RP11-202H2.1	2.62993	0.297331	13.9016	0.000662306	0.00622546
PAX8	2.63184	1.17648	18.2665	0.000135114	0.00193642
TEX41	2.64545	5.4146	37.3788	4.95339e-07	3.0313e-05
AC008753.4	2.64745	3.3429	28.9741	4.68339e-06	0.000157304
PCDH8	2.64791	0.11892	19.4781	8.91788e-05	0.00141819
KHDC1L	2.649	-0.583823	13.012	0.000934209	0.00799963
KLF2	2.6698	1.93053	24.4142	1.8103e-05	0.000432713
ASB17	2.68526	0.0977917	9.70247	0.00360721	0.0216776
LINC00668	2.6948	-0.262643	24.0812	2.00673e-05	0.000464027
CES1P1	2.74278	0.697996	38.1199	4.11692e-07	2.63675e-05
CTD-2591A6.2	2.75645	4.39253	69.8039	6.13248e-10	2.45921e-07
RPS6P12	2.8615	3.24242	26.4924	9.64772e-06	0.000265023
GMNC	2.86578	5.56822	16.2154	0.000279766	0.00331311
AC012512.1	2.87161	-1.14898	12.2065	0.00230169	0.0155825
RP11-191N8.2	2.88771	2.86641	39.383	3.01704e-07	2.09286e-05
SPATA8-AS1	2.89023	0.947448	18.4518	0.000126709	0.00184095
HOXA1	2.92661	1.13324	17.6607	0.000166961	0.00225871
RP11-265D19.6	2.95405	-0.495313	12.426	0.00117671	0.00943019
SPOCK3	2.9698	6.27294	23.8176	2.1782e-05	0.000491979
AC009014.3	3.00419	0.240985	20.4845	6.36355e-05	0.00109625
HOXB1	3.0334	0.72877	27.5558	7.05225e-06	0.000211089
PEG3	3.04083	1.39735	17.366	0.000185251	0.00243566
RP11-1070N10.6	3.04356	3.53619	38.2395	3.9966e-07	2.57379e-05
LINC00621	3.04793	5.52012	53.3509	1.33789e-08	2.17298e-06
RP11-65I12.1	3.06869	-0.612809	16.8945	0.000219071	0.00275473
SLITRK6	3.11277	-1.06122	14.7601	0.000478478	0.00491449
RP11-217C7.1	3.12248	3.74306	16.8244	0.000224638	0.00281726
AC016683.6	3.14286	1.02703	16.0106	0.000301387	0.00349827
RP11-96B2.1	3.14338	-0.652678	16.3373	0.000267679	0.00319368
AC010983.1	3.17578	1.12736	20.2806	6.81e-05	0.00115277
TEX13B	3.18561	0.366474	14.087	0.000617055	0.00592314
TCL1B	3.21043	4.23403	45.0634	7.94841e-08	8.18574e-06
SPINK14	3.22509	-0.669662	10.847	0.00223015	0.0152484
RNVU1-16	3.22867	-0.444995	13.7183	0.000710524	0.00653793
RP1-135L22.1	3.26891	0.174223	8.0701	0.00737003	0.0365484
SULT1C3	3.29638	1.58399	35.277	8.46075e-07	4.47482e-05
CSAG2	3.32124	-0.67783	14.4336	0.000541041	0.00536541
[truncated: 20 more rows]
