# Supplementary material for: Direct comparison of distinct naive pluripotent states in human embryonic stem cells
Source: Nat Commun. 2017 Apr 21;8:15055. doi: 10.1038/ncomms15055 (PMC5413953; doi:10.1038/ncomms15055)
Supplement: Supplementary Data 7 — Differential Gene Expression Analysis between primed hESC and NHSM-MEFs hESCs (FC>2, FDR<0.05) [file ncomms15055-s8.xlsx]

## Sheet: DifGenes_PrimedvsNHSM_ JasinC8_
Gene	logFC	logCPM	F	PValue	FDR
FEZF1	-6.68269	2.04752	56.4219	7.21591e-09	8.60645e-07
NPTX1	-6.2015	2.95538	82.564	7.73422e-11	2.41071e-08
DDX3Y	-6.00969	2.28421	20.9929	5.37969e-05	0.000782967
TXLNG2P	-5.81592	2.26227	18.9322	0.000107401	0.00132294
MFSD6L	-5.33848	0.27967	63.7587	1.79081e-09	3.0336e-07
RPS4Y1	-5.27671	4.5615	20.9604	5.43754e-05	0.000788055
AC140481.1	-5.25293	3.31579	250.101	9.37632e-18	2.1919e-13
PINLYP	-5.24734	0.00866701	31.8656	4.83896e-06	0.00012216
FAM109B	-5.14401	1.43785	145.175	3.56976e-14	6.41925e-11
RP11-424G14.1	-5.09757	-0.780664	18.2386	0.000680155	0.00536649
CLEC4G	-5.08796	-0.884802	35.8122	7.66128e-06	0.000173786
DOC2GP	-5.00184	-0.851463	26.7127	1.76823e-05	0.000334975
TMEM125	-4.97142	4.22161	158.182	1.01993e-14	2.96042e-11
AC005592.1	-4.96992	2.04295	35.7869	7.41913e-07	2.93483e-05
CHP2	-4.89677	1.77115	49.8307	2.79048e-08	2.42717e-06
EIF1AY	-4.86498	1.83577	22.3343	3.48095e-05	0.000565884
SRY	-4.49262	-1.03832	20.1406	0.0021022	0.0127149
SLC17A9	-4.48218	2.94844	136.132	9.00834e-14	1.16993e-10
GPR176	-4.4343	5.15288	128.492	2.04761e-13	1.99446e-10
RP11-37C7.1	-4.41501	4.91414	140.614	5.66004e-14	9.13623e-11
HMX2	-4.39883	-0.590764	47.2367	4.89443e-08	3.75138e-06
AC005083.1	-4.34859	-0.0703716	41.831	1.67707e-07	9.30793e-06
RAX	-4.29621	-0.0241089	42.3759	1.4754e-07	8.55843e-06
AC140481.7	-4.26784	2.55106	167.27	4.46507e-15	1.73966e-11
TCEAL2	-4.24938	3.1927	73.0335	3.54815e-10	7.89953e-08
PPP1R3C	-4.24712	0.254378	43.9964	1.01347e-07	6.47317e-06
TTTY15	-4.23993	1.69185	19.0185	0.000104275	0.00129317
RP11-89K21.1	-4.23595	-0.397029	29.0093	4.63657e-06	0.000117897
BTBD17	-4.2223	1.46055	19.4995	8.85345e-05	0.00114283
RP11-82C23.2	-4.17034	0.681815	25.5735	1.27072e-05	0.000257861
LHX5	-4.16877	2.61655	28.6704	5.10827e-06	0.000127422
GPR143P	-4.11487	-0.859298	18.5039	0.000639238	0.00512225
RP4-792G4.2	-4.10022	4.24806	103.461	4.06733e-12	2.64117e-09
FOXD3	-4.08784	1.24762	67.7026	8.83613e-10	1.69313e-07
CENPVP1	-4.08405	1.71166	116.059	8.49092e-13	6.84456e-10
C17orf107	-4.02912	-0.34952	29.428	4.11653e-06	0.000107884
ANKRD34B	-4.01765	-0.540894	44.9091	8.2309e-08	5.43208e-06
KLHL34	-4.00447	0.18741	17.3437	0.000186721	0.0020226
KDM5D	-3.99597	0.953145	21.6486	4.34248e-05	0.000667856
SFTA1P	-3.93402	-0.443117	26.2659	1.03214e-05	0.000217765
TCEAL5	-3.93296	1.18526	37.3663	4.96894e-07	2.18755e-05
GSTO2	-3.92541	4.46913	154.619	1.4252e-14	3.33169e-11
RP11-564D11.3	-3.87574	2.58729	56.0099	7.82941e-09	9.21605e-07
AC005082.12	-3.83865	-0.113034	40.4599	2.3246e-07	1.21029e-05
TMSB4Y	-3.8025	1.3971	27.9211	6.34079e-06	0.000150639
RP11-250B2.5	-3.79612	-0.548098	30.7491	2.84318e-06	8.25652e-05
RP11-432I5.2	-3.78106	-0.765025	24.7681	1.62367e-05	0.000313172
MT1H	-3.75154	4.28762	25.1041	1.46522e-05	0.000288806
SOST	-3.74487	-0.16039	9.39763	0.0041111	0.021442
GALNT3	-3.73222	3.72157	114.308	1.04724e-12	8.16048e-10
HLA-DPA3	-3.69359	3.29754	48.6453	3.59944e-08	2.97535e-06
CTD-2297D10.2	-3.60582	0.351951	42.9946	1.27712e-07	7.63558e-06
AC027269.2	-3.60213	1.11024	62.3045	2.3405e-09	3.62344e-07
ZFY	-3.58086	0.969076	17.1749	0.000198238	0.00212322
CST6	-3.57643	1.02008	25.3013	1.37993e-05	0.000275414
TRBC2	-3.56776	0.289899	26.8731	8.61828e-06	0.000188336
RP11-554I8.2	-3.56278	0.556806	24.8502	1.58334e-05	0.000307307
AFP	-3.54278	2.23574	53.0724	1.41645e-08	1.42113e-06
CRYGD	-3.54174	1.04221	26.5831	9.39133e-06	0.000201683
NAP1L6	-3.53692	0.643476	26.5817	9.39525e-06	0.000201683
ARHGEF19	-3.53551	2.53221	131.393	1.4925e-13	1.7445e-10
RP11-563K23.1	-3.52647	2.14502	162.904	6.60849e-15	2.20695e-11
CTD-2126E3.4	-3.52168	-0.885619	22.0587	3.8032e-05	0.000601132
NETO1	-3.50665	1.8779	50.7337	2.30416e-08	2.09074e-06
AP001258.4	-3.49368	0.595524	79.7799	1.19102e-10	3.39543e-08
CYP26C1	-3.48707	0.00883036	38.2661	3.97031e-07	1.82287e-05
RP11-762H8.4	-3.47951	0.297274	49.1768	3.20973e-08	2.68939e-06
RP5-1049N15.2	-3.47689	-0.179441	41.338	1.88466e-07	1.0175e-05
AP000459.4	-3.432	0.225799	36.8919	5.59937e-07	2.39299e-05
SHISA2	-3.40375	2.93149	43.9532	1.02356e-07	6.51984e-06
AC023115.2	-3.38551	2.89829	37.1228	5.28256e-07	2.2911e-05
MEG3	-3.37081	5.83724	31.4269	2.35856e-06	7.10515e-05
TCTE1	-3.3497	-0.24221	27.6151	6.9312e-06	0.000161064
RP11-798K23.5	-3.34563	0.109216	22.5122	3.28833e-05	0.000538692
SPTSSB	-3.33552	0.470428	53.4447	1.31246e-08	1.33397e-06
ZDHHC22	-3.31269	0.273545	44.8494	8.34318e-08	5.46326e-06
S100A14	-3.30932	3.88093	21.9001	4.00283e-05	0.000625914
CD40	-3.30846	2.60169	80.8096	1.01401e-10	2.96307e-08
RP11-554D14.4	-3.30677	0.0999756	32.6391	1.69683e-06	5.46375e-05
ZNF728	-3.30334	0.582204	15.657	0.000343018	0.00315947
NOVA2	-3.3018	3.27549	47.3796	4.74304e-08	3.6473e-06
MYF6	-3.29619	-0.457546	14.3454	0.000559386	0.00463715
SLC30A3	-3.28016	2.9634	70.7362	5.22743e-10	1.09109e-07
HLA-DPB2	-3.24379	3.7433	45.5725	7.08648e-08	4.86462e-06
GJC3	-3.24062	-0.17467	46.681	5.53344e-08	4.13275e-06
CUZD1	-3.23903	2.58125	33.8216	1.23786e-06	4.26808e-05
ASPG	-3.22365	-0.450578	34.2408	1.10842e-06	3.95517e-05
ADAMTS8	-3.21636	2.6023	69.2039	6.80144e-10	1.35895e-07
VIPR2	-3.19897	2.02874	80.2781	1.10161e-10	3.17931e-08
NLGN4Y	-3.19369	3.73477	19.4826	8.90435e-05	0.00114687
TMED11P	-3.18464	0.822884	32.0494	1.9901e-06	6.16194e-05
FAM24B	-3.18095	1.75782	45.406	7.35697e-08	4.98504e-06
ACSM4	-3.17975	0.661869	63.597	1.84455e-09	3.06798e-07
PSMA2P2	-3.17019	-0.949518	11.4514	0.00174052	0.0109731
C19orf33	-3.16247	1.11062	17.0807	0.000204992	0.00217526
NEUROD4	-3.16105	-0.989884	7.26581	0.0117723	0.0474594
AP1M2	-3.14397	4.21491	86.5395	4.24907e-11	1.71259e-08
COX7A1	-3.13591	0.579927	24.6111	1.70379e-05	0.000325405
AC006369.3	-3.13364	-0.697912	21.6284	4.37095e-05	0.000670354
TSPYL5	-3.1137	3.49165	18.922	0.000107775	0.00132673
PSMB8	-3.09829	1.78617	76.4497	2.02451e-10	5.25854e-08
LINC00966	-3.09143	-0.3876	9.26096	0.00436097	0.0223518
PCDHB16	-3.08648	0.0517033	18.7658	0.000113708	0.00138081
RP4-539M6.14	-3.07935	0.983668	38.697	3.56942e-07	1.67219e-05
USP9Y	-3.07694	3.24439	13.4009	0.000803033	0.00610676
SLCO4A1	-3.06844	1.90059	78.2878	1.50766e-10	4.09821e-08
TTC22	-3.06469	-0.5416	22.4923	3.30933e-05	0.000541719
BCL6B	-3.06455	2.31453	40.2408	2.45048e-07	1.25901e-05
AC068134.5	-3.03697	1.58503	23.6793	2.27431e-05	0.000408031
FAM131B	-3.0333	2.5606	146.797	3.03858e-14	6.0429e-11
MARVELD3	-3.03227	4.20588	82.4383	7.88464e-11	2.42525e-08
C19orf66	-3.02927	0.862471	54.056	1.15886e-08	1.23702e-06
HLA-DOA	-3.02257	2.32689	54.351	1.09162e-08	1.18693e-06
CYP2B6	-3.01033	1.31979	21.2526	4.94042e-05	0.00073375
AC009299.3	-3.00325	0.663081	34.0706	1.15915e-06	4.05946e-05
KCNK6	-2.99943	2.31587	90.7202	2.31115e-11	1.01939e-08
TCEAL7	-2.99844	1.80382	45.4111	7.34841e-08	4.98504e-06
GSDMD	-2.99805	4.4594	119.89	5.41155e-13	4.51806e-10
DPPA5	-2.99271	-0.00570508	12.412	0.00118323	0.00821271
CST4	-2.98852	0.625222	18.4002	0.000128994	0.00151761
PRSS22	-2.98737	-0.4885	23.5902	2.33851e-05	0.000416038
RP3-326L13.2	-2.98262	-1.03825	12.2894	0.00155921	0.0100885
MT1G	-2.98231	5.67194	17.4433	0.000180262	0.00197561
GNA14	-2.97757	4.78228	75.8807	2.22013e-10	5.64131e-08
CTB-180C19.1	-2.96953	0.479481	19.942	7.62677e-05	0.00101959
LGALS7	-2.96456	0.393644	39.5931	2.86653e-07	1.41373e-05
TFF1	-2.95526	-0.626362	17.0162	0.000209762	0.00221082
RP11-22C11.2	-2.95508	1.03353	35.9396	7.13416e-07	2.86555e-05
HHEX	-2.94951	1.09444	48.0481	4.09763e-08	3.25817e-06
CACNA1C-AS2	-2.94936	-0.691057	18.1861	0.000138939	0.00160711
TSSC2	-2.94712	5.08674	39.6498	2.82729e-07	1.40924e-05
DCAF12L1	-2.93918	1.05808	18.2079	0.000137893	0.00160056
PKP3	-2.93674	4.29799	74.3118	2.87025e-10	6.73483e-08
BRSK2	-2.92921	2.85137	48.6413	3.60257e-08	2.97535e-06
C1orf210	-2.9292	0.492167	35.7432	7.50275e-07	2.95272e-05
CHST13	-2.92538	0.427473	43.3598	1.17346e-07	7.2e-06
EMX2	-2.92383	-0.662388	14.4495	0.000537786	0.00449315
DUSP23	-2.92225	3.17903	12.8618	0.000990834	0.00716891
ZFP57	-2.92052	0.927462	25.331	1.36753e-05	0.000273237
BCL2L10	-2.88446	-0.352971	19.5383	8.7378e-05	0.00113228
GAGE10	-2.8768	0.339584	31.4147	2.36649e-06	7.11987e-05
FAM111A	-2.86493	3.64246	226.625	4.38828e-17	3.4195e-13
IHH	-2.86442	0.673284	18.368	0.000130437	0.0015292
OTX1	-2.85182	-0.826816	15.2174	0.000403448	0.00357656
C12orf68	-2.84811	-0.454099	13.0792	0.000910018	0.00670877
GLYATL1P3	-2.84807	-0.225605	26.8243	8.74348e-06	0.000190668
ST14	-2.83208	3.72082	52.899	1.46782e-08	1.45396e-06
ADAD2	-2.82953	-0.412375	21.6121	4.39419e-05	0.000672711
CCDC129	-2.82719	3.18237	39.4305	2.9823e-07	1.45852e-05
MALL	-2.8227	1.35013	55.1229	9.34484e-09	1.07085e-06
AC112229.7	-2.82168	2.46807	54.1873	1.1284e-08	1.21561e-06
SELV	-2.81883	2.10318	134.741	1.04318e-13	1.2835e-10
SNORD113_6	-2.81412	-0.717287	25.0626	2.75244e-05	0.000470982
IGFBP6	-2.80963	1.73432	83.6435	6.56021e-11	2.22258e-08
RNF183	-2.80282	0.580132	21.8589	4.05643e-05	0.000633025
CTA-14H9.5	-2.80265	2.66123	54.7543	1.00632e-08	1.13071e-06
CLDN3	-2.80183	2.47981	51.1849	2.09552e-08	1.94393e-06
CLDN7	-2.79272	3.68801	41.08	2.00395e-07	1.06228e-05
LINC00599	-2.79206	4.38375	21.0056	5.35726e-05	0.000781752
NOG	-2.78942	-0.573472	12.9571	0.000954486	0.00695543
CADM3	-2.78682	0.963738	26.9297	8.47539e-06	0.000186836
DUSP6	-2.78359	5.02368	13.9066	0.000661025	0.00525604
GRHL2	-2.78232	3.89231	94.7179	1.31552e-11	6.6854e-09
RASGRF2	-2.75962	5.03382	70.8204	5.1529e-10	1.08522e-07
RP6-74O6.6	-2.75419	0.1844	25.0641	1.48321e-05	0.00029186
CHRM1	-2.75	-0.0294422	28.6657	5.11514e-06	0.000127422
BHLHE41	-2.74601	0.293216	15.6472	0.000344258	0.0031659
TACSTD2	-2.72383	-0.645242	18.1721	0.000139618	0.00161018
AL590714.1	-2.7186	0.81196	18.6081	0.000120053	0.00143996
AC010984.3	-2.71444	-0.132367	23.3471	2.52394e-05	0.00044191
CTB-191K22.5	-2.71224	0.286399	18.5753	0.000121416	0.00145157
FAM110C	-2.70881	0.721418	41.456	1.8326e-07	9.95801e-06
AIF1	-2.70422	0.0149047	33.5914	1.31566e-06	4.4769e-05
ACSS1	-2.69906	0.630526	51.2184	2.08084e-08	1.94393e-06
EDNRB	-2.69855	4.84511	58.8713	4.47627e-09	5.86883e-07
C9orf135-AS1	-2.69548	-0.883461	9.67309	0.00428056	0.0220508
C16orf92	-2.68824	2.03044	92.761	1.72955e-11	8.25134e-09
AP000438.2	-2.68578	1.46047	46.7042	5.50505e-08	4.12473e-06
LECT1	-2.68003	5.45424	49.7326	2.84948e-08	2.44898e-06
RASGRP2	-2.67912	1.75627	62.2273	2.37426e-09	3.65153e-07
LRRC34	-2.66846	3.49887	38.8288	3.45559e-07	1.6283e-05
RAPGEF3	-2.66633	0.737932	29.7609	3.74722e-06	0.000100573
AES	-2.66105	2.78957	48.0942	4.05675e-08	3.24777e-06
RP11-132A1.3	-2.65808	4.22006	29.0263	4.61418e-06	0.000117746
RPS3AP23	-2.65765	-0.571699	11.0603	0.00204238	0.0124303
RP11-461K13.1	-2.65744	-0.173162	17.6703	0.000166401	0.00185616
HSPB2-C11orf52	-2.65704	1.19339	47.9745	4.16389e-08	3.28849e-06
PNMA5	-2.65379	-0.763411	14.7059	0.000488304	0.00415699
FBXO43	-2.65026	1.50979	32.4084	1.80569e-06	5.73529e-05
RP11-370F5.4	-2.64848	-0.701074	10.8544	0.00222338	0.0132727
FOXQ1	-2.64812	4.58595	11.9009	0.00145125	0.00957275
VILL	-2.6472	0.26234	22.2253	3.60476e-05	0.000580362
FAM86GP	-2.64229	4.74183	31.566	2.27042e-06	6.91088e-05
DPPA3	-2.63793	2.01455	38.2595	3.97683e-07	1.82287e-05
APOA2	-2.63338	-0.474094	14.3136	0.000566162	0.00467998
BZRAP1	-2.62734	3.07758	34.5438	1.02379e-06	3.71633e-05
CXCL6	-2.62257	0.0870595	20.5493	6.22818e-05	0.000872779
DLK1	-2.60659	4.54908	11.508	0.00170093	0.0107755
HSPA2	-2.60634	4.6716	35.2979	8.41506e-07	3.21436e-05
C19orf81	-2.60591	0.545405	16.0899	0.000292813	0.00280536
C3orf22	-2.59936	0.54786	41.4483	1.83595e-07	9.95801e-06
RP11-160N1.10	-2.59834	-0.339931	16.5958	0.000243843	0.00245809
SNORA12_3	-2.59777	0.803178	35.0828	8.89733e-07	3.33857e-05
RLN2	-2.59483	-0.322238	21.6244	4.37674e-05	0.000670479
HSPB2	-2.58941	-0.0403786	14.9745	0.000441608	0.0038463
CNTD2	-2.58936	-0.279081	15.298	0.000391584	0.00348726
IRF6	-2.58905	1.47276	46.0821	6.32194e-08	4.49949e-06
RP11-909M7.3	-2.58723	3.80176	19.7145	8.23302e-05	0.00108065
CACNA1A	-2.57207	5.22411	146.589	3.10197e-14	6.0429e-11
WFIKKN1	-2.56431	1.06434	21.1423	5.12212e-05	0.00075308
TMEM59L	-2.56282	1.46885	54.5292	1.05302e-08	1.16116e-06
GABRE	-2.56224	0.657597	21.7361	4.22087e-05	0.000653452
CXCL5	-2.5601	0.897903	35.0456	8.98361e-07	3.35479e-05
PRKY	-2.55866	2.45468	14.8659	0.000459883	0.00396266
ALPK3	-2.55292	4.32038	35.6924	7.60133e-07	2.97649e-05
SFRP1	-2.55217	6.80993	21.2735	4.90691e-05	0.000729721
PRSS3P2	-2.55129	-0.913749	14.7995	0.000471457	0.00404301
RP4-765H13.1	-2.54685	0.920254	37.893	4.35592e-07	1.97725e-05
SYT5	-2.53753	-0.203549	13.5091	0.000770144	0.00590091
ZNF311	-2.53749	1.59654	22.9297	2.87932e-05	0.000486343
MEG8	-2.53194	5.80264	15.3499	0.000384124	0.00342735
RP11-1081L13.4	-2.52879	0.487835	42.9799	1.28149e-07	7.64218e-06
TOR4A	-2.52326	3.86165	97.1986	9.35457e-12	5.3337e-09
RP11-933H2.4	-2.51977	3.52451	92.3004	1.84573e-11	8.4603e-09
TMEM26	-2.51933	-0.432501	17.7686	0.000160754	0.00180497
RP13-188A5.1	-2.51919	3.45073	67.9105	8.51962e-10	1.64598e-07
AL132709.8	-2.51915	3.83885	14.9458	0.000446367	0.00387832
RP11-305L7.1	-2.51444	-0.0218142	20.1712	7.06323e-05	0.00096517
RBM43	-2.5144	1.33424	74.9476	2.58534e-10	6.3436e-08
AC060834.3	-2.51331	0.454266	14.3127	0.000566347	0.00467998
TMEM30B	-2.51275	-0.53746	8.38469	0.00640381	0.0299231
SDCBP2	-2.51082	1.54088	68.2457	8.03435e-10	1.57831e-07
MEG9	-2.51004	1.18283	26.6716	9.14779e-06	0.000197824
NAALADL1	-2.50905	0.521094	35.2053	8.61925e-07	3.26429e-05
MX2	-2.50406	1.3729	83.6969	6.5072e-11	2.22258e-08
RP11-829H16.3	-2.50104	-0.571899	12.5016	0.00114195	0.00798303
SP110	-2.49711	1.37119	53.8602	1.20587e-08	1.26981e-06
RP11-1191J2.2	-2.49567	0.0614431	24.9068	1.55618e-05	0.000302904
FAM71F1	-2.48553	2.56512	67.1846	9.67984e-10	1.78178e-07
RP11-307B6.3	-2.48256	-0.54999	16.2644	0.000274834	0.002677
CEND1	-2.48177	0.974113	21.2807	4.8953e-05	0.000729366
DUPD1	-2.47736	-0.00205768	25.7333	1.21091e-05	0.000248727
IZUMO2	-2.47172	-0.231862	17.1072	0.000203071	0.00215978
VCAM1	-2.46449	-0.62261	12.4323	0.00117374	0.0081662
PRSS1	-2.46403	-0.810422	12.0202	0.00138334	0.00926335
SLC38A5	-2.45667	3.47286	52.1588	1.71024e-08	1.64528e-06
AC004528.4	-2.45499	-0.729895	9.96683	0.00322354	0.0177226
TSTD1	-2.45427	5.77935	9.57981	0.00380154	0.0201993
LL0XNC01-16G2.1	-2.45199	0.338368	14.3097	0.000567001	0.00468202
SFRP5	-2.45022	0.870631	25.5907	1.26415e-05	0.000256974
TNNI3	-2.44776	4.13839	25.4853	1.30508e-05	0.00026278
AC005754.8	-2.44362	-0.418004	13.0781	0.000910395	0.00670943
HENMT1	-2.44018	2.5246	86.2333	4.4465e-11	1.7618e-08
CCDC64B	-2.43995	1.85735	33.5368	1.33485e-06	4.52244e-05
FBXO2	-2.43317	4.30365	36.6693	5.92374e-07	2.48052e-05
RP13-1039J1.4	-2.43129	0.808356	28.0021	6.19355e-06	0.000148195
LMX1A	-2.42979	1.54026	11.815	0.0015023	0.0098153
GPX2	-2.42801	-0.619699	16.764	0.000229548	0.00235874
LHX1	-2.42747	1.83313	12.7084	0.00105243	0.00749607
MAT1A	-2.42473	-0.236248	19.476	8.92414e-05	0.00114815
APOB	-2.4228	0.201975	24.7785	1.6185e-05	0.000312433
ROBO2	-2.41816	6.97249	136.372	8.78437e-14	1.16993e-10
EPHX3	-2.41212	2.9081	108.418	2.15996e-12	1.4851e-09
UBE2L6	-2.41002	2.4931	74.2356	2.90655e-10	6.73483e-08
COLCA2	-2.40148	-0.028337	16.5822	0.000245039	0.00246799
ANKRD35	-2.39778	2.16942	84.6726	5.61517e-11	2.0585e-08
RHOH	-2.39327	1.19687	52.0826	1.7375e-08	1.66465e-06
KALP	-2.38669	3.68202	13.1677	0.000879144	0.00653473
RP11-91J3.3	-2.38654	-1.01026	7.88974	0.010878	0.0447703
TNNC2	-2.38173	3.52326	71.2519	4.78839e-10	1.02696e-07
CORO1A	-2.37979	-0.809518	9.83827	0.00340438	0.0185381
RP11-680F20.9	-2.37896	3.45262	102.518	4.59952e-12	2.82955e-09
WFDC2	-2.37184	2.30195	69.5832	6.37014e-10	1.29491e-07
OCIAD2	-2.36859	5.88052	77.7341	1.64682e-10	4.37473e-08
TMEM200A	-2.36443	2.30603	68.6433	7.49635e-10	1.4851e-07
HEYL	-2.36325	0.29729	33.168	1.47255e-06	4.86211e-05
RP11-114G22.1	-2.36231	4.61734	64.5001	1.56473e-09	2.72975e-07
KCNQ1-AS1	-2.35891	-0.127967	32.6088	1.71069e-06	5.49326e-05
RP11-758I14.3	-2.3534	1.23799	18.0692	0.000144714	0.00165426
AL132709.5	-2.34908	2.99045	13.5607	0.000754951	0.0058107
ACTRT3	-2.34196	1.72962	29.4669	4.07151e-06	0.000107184
KIAA0408	-2.34013	1.42249	16.0741	0.000294505	0.00281695
AC078941.1	-2.33956	-0.235877	19.7691	8.08307e-05	0.00106455
NCCRP1	-2.33667	-0.180135	20.4709	6.39237e-05	0.000887378
SIX3	-2.33464	0.244361	14.9483	0.000445948	0.00387688
NBPF13P	-2.33184	5.14567	49.0384	3.30671e-08	2.76075e-06
SIT1	-2.3314	-0.181143	22.2042	3.62922e-05	0.000582232
ZNF257	-2.33084	1.06598	20.4615	6.41234e-05	0.000889095
RP11-54O7.16	-2.32795	0.265827	17.3563	0.000185891	0.00201838
BTNL2	-2.32704	-0.466768	11.6702	0.00159271	0.0102429
RP11-434H6.6	-2.32657	-0.313937	14.2993	0.000569236	0.00469781
OLR1	-2.32319	-0.375185	17.7331	0.000162772	0.00182237
NNAT	-2.32227	0.0496785	9.79915	0.00346153	0.0187864
AMBP	-2.31436	0.0802959	24.4343	1.79912e-05	0.000339177
LCK	-2.31024	2.41529	95.8463	1.12562e-11	5.98036e-09
MFGE8	-2.30873	7.69666	94.3011	1.39397e-11	6.93338e-09
CELF5	-2.30422	2.58631	69.3289	6.65602e-10	1.34136e-07
ARHGEF19-AS1	-2.30167	4.02095	106.981	2.589e-12	1.72923e-09
ABTB1	-2.29875	-0.411549	20.1708	7.06423e-05	0.00096517
ZNF469	-2.29821	1.03971	33.1264	1.48898e-06	4.89562e-05
AASS	-2.29578	5.4442	120.252	5.18959e-13	4.49322e-10
CYB5R2	-2.29523	5.44376	61.7267	2.60608e-09	3.85585e-07
ZC3HAV1L	-2.29157	0.417693	18.4253	0.000127874	0.00150747
AC026806.2	-2.29131	0.81126	38.5865	3.66802e-07	1.71152e-05
RP11-552F3.9	-2.29033	-0.177043	13.3475	0.000819831	0.00620032
RP11-102F4.2	-2.28511	-0.749061	7.88889	0.00799667	0.0355505
KCNE1L	-2.28204	1.9282	51.4769	1.97122e-08	1.86563e-06
TERF1	-2.27257	8.69165	125.368	2.89678e-13	2.70872e-10
AC005944.2	-2.26752	4.97001	89.6705	2.68777e-11	1.16355e-08
SEMA3D	-2.26645	3.26484	58.5835	4.73148e-09	6.14488e-07
PKIB	-2.26277	6.16462	16.0252	0.000299789	0.00285465
KIAA0825	-2.25595	9.0419	74.2289	2.90977e-10	6.73483e-08
PNLIPRP1	-2.25305	0.347027	32.5309	1.74699e-06	5.59445e-05
NXPH3	-2.25015	0.744782	18.1831	0.000139084	0.00160721
KLK10	-2.24389	0.262319	22.1593	3.68205e-05	0.000585881
GNG3	-2.24112	0.115612	19.4606	8.97077e-05	0.00115296
LINC00577	-2.24067	-0.240985	19.2691	9.57341e-05	0.00121168
ZNF717	-2.23832	3.66599	35.9892	7.04417e-07	2.84241e-05
S100A6	-2.23734	2.82329	19.1473	9.97901e-05	0.0012515
RP5-1024C24.1	-2.2304	-0.298398	15.5394	0.00035818	0.00326318
RP11-729I10.2	-2.22718	0.186613	27.4257	7.32572e-06	0.000167567
CLDN4	-2.22401	2.41322	67.0601	9.895e-10	1.80715e-07
CTC-459I6.1	-2.22258	0.0968543	19.1377	0.000100116	0.00125491
F12	-2.21892	1.73511	30.8977	2.72858e-06	7.99325e-05
SYT4	-2.21844	2.25967	29.7887	3.71806e-06	0.00010002
ECEL1	-2.21612	0.953327	54.724	1.01247e-08	1.13071e-06
MAL2	-2.21013	5.39427	28.6667	5.11365e-06	0.000127422
TLE6	-2.2088	1.20172	53.0072	1.43555e-08	1.42804e-06
MAATS1	-2.2079	2.23597	56.9812	6.46326e-09	7.99427e-07
ZNF208	-2.20703	2.68255	20.296	6.77515e-05	0.000932212
CCNA1	-2.20523	-0.243093	9.10087	0.00467449	0.023482
RP1-167G20.2	-2.20278	-0.00217351	11.8775	0.00146496	0.00963333
RBP5	-2.20162	0.656186	41.1993	1.94784e-07	1.0396e-05
CXCR4	-2.19924	4.20129	19.9209	7.68076e-05	0.00102251
C19orf77	-2.19867	0.850661	22.4903	3.31144e-05	0.000541719
CACNG7	-2.19058	4.8694	35.6061	7.77199e-07	3.0281e-05
PTPN5	-2.18987	0.919657	39.9065	2.65662e-07	1.34715e-05
RP11-676J15.1	-2.18688	-0.174172	21.1857	5.04984e-05	0.000745736
MST1P2	-2.18495	0.477645	36.6904	5.89221e-07	2.48052e-05
CYP26A1	-2.18077	8.02929	14.0026	0.000637216	0.00511166
GLYATL2	-2.16885	2.29312	31.3188	2.42963e-06	7.27241e-05
DISP2	-2.1684	-0.479259	9.44122	0.00403466	0.0211239
TMEM221	-2.16812	2.44262	62.8422	2.11892e-09	3.41614e-07
MACC1	-2.16689	2.89246	88.1952	3.33026e-11	1.39253e-08
AL117190.3	-2.16615	0.888376	20.2632	6.84963e-05	0.000940798
FERMT1	-2.16207	5.17573	99.3429	7.00263e-12	4.19745e-09
CYP2A13	-2.15866	-0.0623848	21.9103	3.98963e-05	0.000624926
RP11-20I20.2	-2.1557	0.298906	14.4385	0.000540021	0.00450538
USP44	-2.15569	6.98995	192.676	5.32829e-16	3.11398e-12
DUSP2	-2.15417	1.62508	59.6064	3.88827e-09	5.28466e-07
KLK1	-2.15182	-0.665544	8.84037	0.00523732	0.0258006
RP11-218I7.2	-2.15166	0.342985	14.5167	0.000524331	0.00440118
MAPK13	-2.15117	3.43371	42.6459	1.38517e-07	8.15355e-06
ACOT4	-2.14928	1.18695	55.9997	7.84529e-09	9.21605e-07
GPRIN2	-2.13857	2.41567	36.3934	6.35374e-07	2.61365e-05
SEMA3F	-2.13566	4.0648	43.8955	1.03721e-07	6.56645e-06
C1QTNF4	-2.13408	-0.456467	11.0914	0.00201646	0.0123046
PSMB9	-2.13019	1.66472	42.2943	1.50391e-07	8.65934e-06
MB21D1	-2.12963	2.93614	61.7472	2.59616e-09	3.85585e-07
MIAT	-2.11574	4.89004	15.0959	0.000422088	0.00371364
CTA-293F17.1	-2.11413	0.652044	44.3602	9.32535e-08	6.03875e-06
RP11-475I24.3	-2.11379	0.381357	9.20608	0.00446585	0.0227546
MFNG	-2.10707	0.509239	21.6	4.41155e-05	0.000674045
OR52A1	-2.10669	1.38362	17.1732	0.000198362	0.00212322
MYH14	-2.1044	3.07611	46.3524	5.95228e-08	4.34833e-06
HLA-A	-2.09948	6.53693	228.766	3.79065e-17	3.4195e-13
PPAP2C	-2.09926	5.31763	33.7878	1.24896e-06	4.29998e-05
FOXO6	-2.0964	0.389284	23.4464	2.44636e-05	0.000431286
KCNG3	-2.09357	4.7471	26.4817	9.67859e-06	0.000206627
C6orf195	-2.09254	1.23847	29.3832	4.16919e-06	0.000108897
RP11-963H4.3	-2.08587	0.00779739	16.0941	0.000292371	0.0028043
CTB-92J24.2	-2.08467	-0.730388	10.9985	0.002095	0.0126812
TTN	-2.08205	3.80729	14.4246	0.000542868	0.00452122
CTD-2587H24.5	-2.08122	1.75717	21.8302	4.09422e-05	0.000637646
PCDHB13	-2.07833	-0.561882	7.06805	0.011646	0.04711
PPP1R1B	-2.07718	2.08234	20.2752	6.82237e-05	0.000937604
CDH1	-2.07463	8.04484	35.4582	8.07386e-07	3.13526e-05
RP11-209D14.2	-2.07366	-0.485458	12.0895	0.00134552	0.00907245
ANKLE1	-2.0714	1.93053	50.0933	2.63879e-08	2.31906e-06
RP11-524C21.2	-2.0646	0.147161	18.6744	0.00011734	0.00141614
KCND2	-2.06101	4.89088	79.3846	1.26738e-10	3.5271e-08
C10orf25	-2.06065	0.767494	35.8754	7.25244e-07	2.88825e-05
CRYGEP	-2.05855	3.14485	44.4391	9.15907e-08	5.94754e-06
LEFTY1	-2.05832	7.78818	16.065	0.000295474	0.00282494
HLA-DMB	-2.05737	-0.867323	7.84919	0.00814145	0.0359982
HLA-G	-2.05702	-0.0762789	18.1771	0.000139378	0.00160901
HCG24	-2.05411	-0.666935	10.7881	0.00228523	0.0135416
CDC42EP5	-2.0508	0.366312	20.1261	7.17065e-05	0.00097515
KCNK17	-2.05038	0.51919	24.152	1.96314e-05	0.000364226
CACNA2D2	-2.0497	7.53839	109.777	1.82299e-12	1.33175e-09
MAST1	-2.04898	0.829551	17.2855	0.000190613	0.00205343
CRYAB	-2.04611	1.12674	10.1704	0.00295791	0.016582
RP11-396O20.1	-2.04416	0.0925214	16.2809	0.000273195	0.00266547
LAD1	-2.03756	1.35443	40.1457	2.50729e-07	1.28256e-05
SYT3	-2.03665	1.74707	23.7674	2.21258e-05	0.000398682
HCG11	-2.03647	3.14815	32.8978	1.5829e-06	5.16088e-05
AC104655.3	-2.03626	0.65738	29.2156	4.37225e-06	0.000113064
SCG5	-2.03595	3.93436	82.9102	7.33527e-11	2.33421e-08
HNF4A	-2.03569	2.63354	30.4802	3.06372e-06	8.69181e-05
AC013271.3	-2.03427	0.0281791	13.0736	0.000912018	0.00671927
ASB2	-2.0323	0.487217	23.8724	2.14131e-05	0.000391073
PHF11	-2.03034	2.35682	47.1278	5.01317e-08	3.81736e-06
CCDC152	-2.02438	3.07419	34.4082	1.06079e-06	3.82097e-05
AC018865.8	-2.01894	1.9351	11.6146	0.00162894	0.0104328
RP1-288L1.5	-2.01892	0.625971	8.89732	0.00510836	0.0252737
IDUA	-2.0185	-0.643333	11.1021	0.00200766	0.0122744
RP11-4K16.2	-2.01803	5.39451	37.9653	4.2782e-07	1.95335e-05
SAMSN1-AS1	-2.01799	-0.0445007	14.3122	0.000566464	0.00467998
RP11-47L3.1	-2.01475	0.349091	16.6604	0.000238241	0.00241726
RP11-814P5.1	-2.01288	4.54736	16.5774	0.00024546	0.00247013
C1RL-AS1	-2.00956	0.641563	28.0449	6.11711e-06	0.000146817
RIN1	-2.00796	0.668764	30.4518	3.08804e-06	8.72904e-05
TMPRSS2	-2.00617	1.80345	32.0711	1.97838e-06	6.13376e-05
P4HTM	-2.00459	2.58857	74.5312	2.76836e-10	6.67174e-08
SLC16A8	-2.00296	-0.0142902	10.8143	0.00226054	0.0134294
CRYM	-2.00216	2.19953	64.0141	1.70927e-09	2.93806e-07
CLEC11A	-2.00161	2.02735	9.36134	0.00417592	0.0216549
PTCHD2	-2.0001	2.43731	42.4881	1.43717e-07	8.37826e-06
UTF1	-1.99978	1.33007	12.7563	0.00103276	0.00739215
SDAD1P1	-1.98897	0.911952	27.2871	7.62933e-06	0.000173324
AQP5	-1.98147	0.0412686	16.2488	0.000276393	0.00268771
MYO15B	-1.98107	2.52209	32.4392	1.79074e-06	5.69552e-05
GPR78	-1.97845	2.18975	27.0471	8.1872e-06	0.000181932
SHOX2	-1.97682	-0.556608	9.35637	0.00418488	0.0216822
ADRA2A	-1.97582	0.821252	18.203	0.000138126	0.00160167
CD19	-1.97557	1.21345	8.73512	0.00548491	0.0267126
AC006481.1	-1.97326	4.66835	31.5933	2.25353e-06	6.87739e-05
DTX1	-1.96936	1.18468	39.1441	3.19838e-07	1.52901e-05
PRRT2	-1.96773	2.59628	16.5657	0.000246495	0.00247628
OR7E53P	-1.96626	0.910176	22.2274	3.60236e-05	0.000580362
CTC-421K24.1	-1.96086	0.139086	13.7302	0.000707272	0.00552973
NFATC4	-1.95486	5.05782	27.4675	7.23659e-06	0.000165736
F11R_2	-1.95252	4.37671	21.6269	4.37306e-05	0.000670354
RP11-346J10.1	-1.95227	-0.0272327	16.9062	0.000218159	0.00227674
TTC39C	-1.95108	4.2684	58.2817	5.01568e-09	6.47798e-07
PGLYRP2	-1.95049	2.56913	122.134	4.1784e-13	3.75686e-10
CABP1	-1.94973	1.45669	24.6385	1.68951e-05	0.000323735
RP11-403I13.5	-1.94911	0.787112	27.5383	7.0884e-06	0.000163579
CTTNBP2	-1.94745	3.41594	51.1219	2.12343e-08	1.94664e-06
KHDC1	-1.94501	4.33463	109.32	1.92972e-12	1.36701e-09
RP11-872D17.8	-1.94487	3.06998	96.5893	1.01655e-11	5.5265e-09
CTD-3051D23.4	-1.94312	0.0306318	17.6431	0.000168002	0.00186807
AC116614.1	-1.93997	3.10659	13.7871	0.000692002	0.00544311
FAM155A	-1.93968	6.26165	30.7565	2.83735e-06	8.24984e-05
APOBEC3A	-1.93874	0.542444	20.9234	5.50411e-05	0.000794748
AL512428.1	-1.9331	-0.202247	10.8469	0.00223022	0.0132966
FBXO41	-1.93173	2.26907	42.0029	1.61046e-07	9.00662e-06
PHYHIP	-1.93127	0.303472	19.521	8.78936e-05	0.0011382
GSTT2B	-1.92998	3.08722	15.9214	0.00031136	0.00292904
RP6-24A23.6	-1.92931	2.50634	36.5806	6.05852e-07	2.51563e-05
RP11-395B7.4	-1.92723	0.319536	17.7485	0.000161892	0.00181426
CHRNA4	-1.92429	1.21686	16.7801	0.000228229	0.00235117
RP11-153K16.1	-1.92331	0.31861	10.8356	0.00224073	0.0133388
SDC2	-1.91987	3.87898	84.4442	5.81173e-11	2.0585e-08
RP11-867G2.2	-1.91405	1.33799	35.331	8.34352e-07	3.20523e-05
PIWIL1	-1.91394	-0.450027	10.9686	0.002121	0.0127955
PARD6A	-1.91181	3.07326	91.093	2.19118e-11	9.85061e-09
FAM35BP	-1.91115	1.0229	18.3455	0.000131458	0.00153808
RP11-138P22.1	-1.91078	-0.615777	9.46178	0.00399914	0.0209567
KCNJ11	-1.91004	1.80191	51.1892	2.09365e-08	1.94393e-06
CABYR	-1.90828	2.8392	83.9837	6.23043e-11	2.17386e-08
COL9A1	-1.90797	2.72881	28.5938	5.22178e-06	0.000129037
LINC00992	-1.90769	2.01807	27.258	7.69473e-06	0.000174133
CHRNE	-1.90557	0.979834	30.1279	3.38037e-06	9.31875e-05
ST8SIA3	-1.90501	1.61458	30.5445	3.00936e-06	8.5932e-05
PPP2R2B	-1.90497	5.07033	102.765	4.45334e-12	2.81367e-09
AP000769.1	-1.90352	0.80154	35.0199	9.04355e-07	3.37179e-05
TRPC4	-1.90249	3.71215	17.5294	0.000174867	0.00192824
CRYGFP	-1.9016	0.967781	22.5584	3.24017e-05	0.000532669
PDK4	-1.90022	-0.676215	11.1516	0.00196726	0.0120516
RP11-2G1.1	-1.89863	2.28581	19.662	8.38021e-05	0.00109566
XXyac-YX155B6.6	-1.89633	1.68011	27.3077	7.5834e-06	0.000172524
COL11A1	-1.89481	5.11377	36.3155	6.48103e-07	2.6441e-05
ZNF649	-1.89177	2.8207	17.213	0.000195577	0.00209821
RP11-655M14.4	-1.89094	1.05977	10.2417	0.00287039	0.0161923
AC011897.1	-1.89053	1.50214	12.2495	0.00126222	0.00861768
SOGA3_1	-1.88737	2.14586	25.6011	1.26018e-05	0.000256391
RP11-619J20.1	-1.88654	-0.655033	9.13825	0.00459919	0.0232164
NAPRT1	-1.88541	1.63121	14.0612	0.000623145	0.00503118
PNMA6A	-1.88478	2.53912	29.1196	4.49324e-06	0.0001153
AC005932.1	-1.88453	-0.559799	10.0549	0.00310557	0.0172444
CECR5-AS1	-1.8838	0.0262708	14.3634	0.000555579	0.0046105
SOGA3_2	-1.88326	2.13829	21.7832	4.15708e-05	0.000645285
CTD-2319I12.1	-1.88291	0.174246	9.18869	0.00449963	0.0228371
SULT1A2	-1.88222	1.08662	23.1029	2.72583e-05	0.000468198
ACTC1	-1.88137	4.02361	11.2786	0.00186759	0.0116175
NPY1R	-1.88005	0.704747	28.8032	4.91765e-06	0.000123575
EGR3	-1.87923	1.05827	22.3282	3.48772e-05	0.000566304
RP11-673E1.1	-1.87611	0.282955	19.7787	8.05695e-05	0.00106171
AIM2	-1.87426	2.39577	39.7548	2.7561e-07	1.3826e-05
RP11-44K6.3	-1.87385	4.04424	15.6974	0.000337966	0.00312773
C5orf63	-1.87232	1.17956	20.8151	5.70396e-05	0.000818046
OXCT2	-1.87179	-0.321164	14.1693	0.000598032	0.00487285
TMC4	-1.86968	1.65279	61.8669	2.53884e-09	3.846e-07
C17orf64	-1.86862	-0.40118	9.18994	0.00449718	0.0228371
RP11-321L2.1	-1.86569	-0.622812	8.66806	0.00564918	0.0272628
FOXA3	-1.86157	4.89652	109.908	1.79346e-12	1.33175e-09
ENTPD2	-1.86128	-0.258556	13.0142	0.000933422	0.00684891
HNMT	-1.8611	3.01736	39.4689	2.95456e-07	1.44798e-05
ECHDC3	-1.85882	3.30961	49.234	3.17053e-08	2.67572e-06
IGSF21	-1.85465	3.02047	53.5128	1.29433e-08	1.32709e-06
IL17RE	-1.85083	1.30668	50.318	2.51588e-08	2.23626e-06
ALOX12P2	-1.85076	3.28238	46.4606	5.81078e-08	4.25826e-06
SLC9A5	-1.85058	2.89112	50.9088	2.2207e-08	2.02787e-06
CACNG6	-1.84876	2.26594	22.9107	2.89677e-05	0.000488782
PLEKHN1	-1.84806	-0.141026	20.5003	6.33023e-05	0.000882475
C20orf195	-1.84737	-0.357101	7.51301	0.00948645	0.0403394
JPH4	-1.84661	1.63736	20.6452	6.0334e-05	0.000852738
PANX2	-1.84594	1.60127	36.6673	5.92679e-07	2.48052e-05
NUDT8	-1.8455	-0.0560783	14.496	0.000528435	0.00443404
LYNX1	-1.84425	1.00374	11.7513	0.00154135	0.0100176
RP4-565E6.1	-1.84401	0.221687	11.2522	0.00188785	0.0116984
EPHB6	-1.84337	1.40188	27.1036	8.05203e-06	0.000179962
SLC43A3	-1.84102	2.00773	44.0529	1.00044e-07	6.40746e-06
COL11A2	-1.83704	-0.00204368	22.1575	3.68416e-05	0.000585881
SALL2	-1.8362	6.6644	74.3065	2.87275e-10	6.73483e-08
CAPS2	-1.83619	3.59909	32.3841	1.81761e-06	5.75749e-05
CTD-3032H12.2	-1.8336	-0.464415	10.3506	0.00274212	0.01565
TINAGL1	-1.83234	0.893094	19.3031	9.46334e-05	0.00120165
XG	-1.82715	2.64761	16.7854	0.000227798	0.00234811
RP11-123M6.2	-1.82427	5.08636	6.94412	0.0123377	0.0491931
MYCT1	-1.82186	2.45913	14.0019	0.0006374	0.00511166
CD74	-1.82012	1.23568	47.8698	4.26018e-08	3.35321e-06
RGL3	-1.81731	4.47583	42.163	1.55097e-07	8.82167e-06
RP11-770G2.5	-1.81717	0.330162	14.8775	0.000457908	0.00395292
RNF165	-1.81427	3.63826	62.633	2.20236e-09	3.47869e-07
REC8	-1.81154	3.87683	34.1155	1.14554e-06	4.02697e-05
FGF17	-1.81142	2.59285	7.06174	0.0116802	0.0471828
COL16A1	-1.81065	0.45943	20.5599	6.20625e-05	0.000870849
FOXA2	-1.80793	3.93337	10.1202	0.00302116	0.0168759
PROKR1	-1.80563	-0.201766	10.7291	0.00234173	0.0138016
TRIM63	-1.80334	0.65389	8.89299	0.00511805	0.0253002
GLP1R	-1.80253	1.08546	39.0794	3.24948e-07	1.54397e-05
RP11-445F12.2	-1.80175	0.641921	8.04269	0.00746135	0.0337769
HAPLN3	-1.80118	2.63132	34.6342	9.99907e-07	3.64662e-05
TMEM190	-1.79757	-0.799098	9.30078	0.00428653	0.0220719
RP1-102G20.5	-1.79426	0.0575253	14.7634	0.000477884	0.00408913
OR7E47P	-1.79352	-0.308723	10.9491	0.0021381	0.0128686
TMEM54	-1.79055	0.0566849	11.2718	0.00187283	0.0116413
CADM2	-1.78896	6.04007	32.5598	1.73344e-06	5.55867e-05
CTA-373H7.7	-1.78891	4.47131	26.7055	9.05643e-06	0.000196369
AC019068.2	-1.78617	-0.219743	12.3116	0.00123138	0.00846398
RP11-279O9.4	-1.78525	1.19704	18.8828	0.000109235	0.00134117
SNTG2	-1.78147	5.22115	23.8604	2.14928e-05	0.000391612
ARHGEF33	-1.7809	1.65068	29.4612	4.07803e-06	0.000107235
PAX9	-1.77977	0.46817	16.9481	0.000214916	0.00225005
KLK5	-1.77913	-0.303318	9.70136	0.00360893	0.0194034
C7orf41	-1.77722	2.08441	32.5044	1.75953e-06	5.62688e-05
RNF212	-1.77622	1.56099	15.3648	0.000382022	0.00342035
DDX25	-1.77554	1.62553	21.502	4.55436e-05	0.000689562
C11orf70	-1.77547	1.46586	52.5992	1.56131e-08	1.54003e-06
RP1-80N2.3	-1.77205	0.0385027	12.255	0.00125947	0.00860395
YPEL3	-1.77093	2.40165	71.3287	4.72645e-10	1.02306e-07
AATK	-1.77062	2.33752	61.2871	2.82941e-09	4.10827e-07
RP11-73M7.6	-1.76636	1.01688	26.3428	1.00873e-05	0.000213403
DPY19L1P2	-1.76595	-0.347498	9.62626	0.00372667	0.0198719
AC008834.1	-1.76436	2.75373	12.7584	0.0010319	0.0073883
CTD-2001E22.1	-1.76397	-0.354353	17.2541	0.000192744	0.00207353
AC135178.1	-1.76312	1.20821	41.2965	1.90332e-07	1.0222e-05
COL5A2	-1.76309	5.12393	11.6824	0.00158486	0.0102
CD34	-1.76136	-0.196429	9.05463	0.00476947	0.0238909
RP11-210M15.2	-1.75756	2.12411	50.4854	2.42826e-08	2.18329e-06
RP11-723O4.2	-1.75718	1.21951	30.3872	3.14412e-06	8.81297e-05
CTD-2587H24.4	-1.7566	-0.061825	16.4507	0.000256931	0.00255645
TMEM86A	-1.75598	-0.131705	23.7803	2.20364e-05	0.000397795
CBX7	-1.75594	3.10995	42.8913	1.30815e-07	7.78134e-06
RP11-536O18.2	-1.75547	-0.444965	9.82976	0.00341672	0.018588
RNASE1	-1.75456	3.08476	9.25142	0.00437901	0.0224295
LINC00884	-1.75384	1.42986	31.2796	2.45593e-06	7.34173e-05
RP11-438B23.2	-1.7515	-0.477287	10.8192	0.00225594	0.0134157
OR7E15P	-1.75009	0.670366	15.6988	0.000337789	0.00312732
GALNT9	-1.7473	1.17646	33.2724	1.4321e-06	4.77577e-05
GREM1	-1.74649	1.60738	7.16022	0.0111587	0.0456761
KIF12	-1.7457	-0.214068	9.74228	0.00354644	0.0191521
RNLS	-1.74465	2.93724	46.2537	6.08463e-08	4.40373e-06
SLC1A6	-1.74447	2.27462	23.0746	2.7503e-05	0.000470982
SHISA7	-1.74421	-0.0132254	15.265	0.000396388	0.00352199
METTL7A	-1.74315	4.87467	24.444	1.79374e-05	0.000338668
FREM3	-1.74088	0.708951	13.6547	0.000728098	0.00564723
DENND1C	-1.74034	3.00341	43.4012	1.1623e-07	7.15541e-06
BOC	-1.74032	2.50094	13.8853	0.00066644	0.00528293
HSD11B2	-1.73859	2.33743	37.7018	4.56866e-07	2.04209e-05
RP1-240B8.3	-1.73838	0.635846	14.2886	0.000571546	0.00470956
MKRN3	-1.73778	1.22017	14.9028	0.00045359	0.0039202
RP11-1030E3.1	-1.73509	-0.838482	7.97234	0.00770127	0.0345685
CCKBR	-1.73288	2.77973	18.4323	0.000127565	0.0015061
RP4-798A10.4	-1.73266	1.36288	16.6714	0.000237307	0.00240988
DPYS	-1.7314	1.30718	55.5895	8.51243e-09	9.85125e-07
RP11-531A24.5	-1.73093	5.73795	46.5115	5.74556e-08	4.22371e-06
CD300A	-1.73063	-0.00706762	12.6122	0.00109312	0.00771557
GATM	-1.72776	3.34259	27.6572	6.84677e-06	0.000159578
FAM188B2	-1.72758	-0.41788	6.98511	0.0121042	0.0484768
RNF175	-1.72669	2.4627	39.3087	3.07229e-07	1.48698e-05
RP11-527L4.5	-1.72489	0.00218784	8.69041	0.00559386	0.0270461
ZNF663P	-1.72413	2.46834	42.1864	1.54247e-07	8.81206e-06
RP11-235G24.1	-1.72066	5.87313	15.1843	0.000408437	0.00360984
MYOZ1	-1.71932	0.500144	17.036	0.000208283	0.0022002
HCG23	-1.71684	0.137911	15.5969	0.000350685	0.00321363
CNTN1	-1.7163	3.25565	42.1074	1.57135e-07	8.89432e-06
RP11-95O2.5	-1.71537	0.712097	17.8146	0.000158184	0.0017821
SYNE4	-1.71404	2.43903	43.1408	1.23451e-07	7.45713e-06
ZNF528	-1.71323	1.44716	15.9732	0.000305534	0.00288818
RMST	-1.71181	5.77048	27.2509	7.71077e-06	0.000174159
CPT1C	-1.71107	3.21625	25.0163	1.50496e-05	0.000294596
ADAP1	-1.7094	0.887849	17.4668	0.000178772	0.00196021
SP7	-1.7094	-0.18827	7.56627	0.00925833	0.0396759
CTB-73N10.1	-1.70881	0.525304	18.3258	0.000132359	0.00154399
SPRED3	-1.70852	1.85897	56.1199	7.66046e-09	9.09028e-07
CTD-2176I21.2	-1.70846	1.56777	16.3896	0.000262666	0.00259743
KB-1507C5.2	-1.70469	3.33741	27.579	7.00475e-06	0.000162045
RP11-1223D19.1	-1.70283	0.630241	18.7125	0.000115813	0.00140205
TSPAN19	-1.70134	-0.174103	12.9295	0.000964855	0.00701787
RP11-420L9.4	-1.70027	0.768257	12.84	0.00099934	0.00721481
STX1B	-1.69978	1.4503	27.8065	6.55543e-06	0.0001534
RP11-370P15.2	-1.69878	-0.430919	8.63487	0.00573243	0.0275746
TMEM178A	-1.69778	1.76878	26.7056	9.05625e-06	0.000196369
DNALI1	-1.69723	2.46676	50.6432	2.34857e-08	2.11979e-06
PRRG4	-1.6971	1.72099	35.056	8.95935e-07	3.35479e-05
CNGA4	-1.69647	1.00723	20.3397	6.67732e-05	0.000920919
HLA-DPB1	-1.69503	2.29472	45.5531	7.11742e-08	4.86503e-06
CYBRD1	-1.69007	1.96893	45.8746	6.62212e-08	4.6073e-06
CTB-35F21.3	-1.68976	-0.314183	7.83567	0.0081914	0.0361559
RP4-665J23.2	-1.68976	1.03812	18.3703	0.000130332	0.0015289
MIR3671	-1.68928	-0.086183	13.7841	0.000692801	0.00544573
KYNU	-1.68745	2.51077	37.0372	5.39775e-07	2.33672e-05
SPIN2A	-1.68677	-0.602984	8.01449	0.00755654	0.0340627
RP4-604G5.1	-1.68631	0.246264	17.3427	0.000186785	0.0020226
ADAMTS16	-1.68611	3.87315	70.3466	5.58718e-10	1.15585e-07
FBXO24	-1.68594	1.9254	20.1109	7.20717e-05	0.000978409
AC009133.17	-1.68408	2.1939	51.3252	2.03479e-08	1.91793e-06
PRKAG2-AS1	-1.68302	-0.228862	8.44305	0.00624001	0.0293987
CCDC136	-1.68292	3.31593	37.1626	5.22981e-07	2.27244e-05
SLC16A14	-1.68249	1.96368	36.5836	6.05391e-07	2.51563e-05
CD164L2	-1.67852	-0.244906	15.4164	0.000374799	0.00337507
SLC13A5	-1.67778	1.11271	23.8743	2.14002e-05	0.000391073
MX1	-1.67672	1.03794	21.6388	4.35626e-05	0.000669284
PCDHB14	-1.67634	0.355152	10.9459	0.00214095	0.0128791
WDR86-AS1	-1.67552	0.017961	9.55307	0.00384537	0.0203747
CCDC74B	-1.67467	0.26784	14.4698	0.000533692	0.00447013
AP000345.2	-1.67452	-0.246091	10.2636	0.00284413	0.0160908
RP11-502I4.3	-1.67362	1.83753	15.8297	0.000321978	0.0030115
AC129778.2	-1.67341	-0.282761	7.49641	0.00955876	0.0405618
TTYH1	-1.67285	2.85395	13.2773	0.000842467	0.00633055
CNGA1	-1.67028	1.60161	30.9485	2.69053e-06	7.89165e-05
ZNF135	-1.66995	3.58099	32.3556	1.83164e-06	5.79407e-05
RP11-211G3.3	-1.66962	0.583604	15.842	0.000320531	0.00300323
UTY	-1.66769	3.46091	19.4787	8.91604e-05	0.00114774
RIMS4	-1.66602	5.70554	30.7271	2.86062e-06	8.28659e-05
BHLHB9	-1.66601	3.68053	43.5429	1.12489e-07	7.01243e-06
ZNF572	-1.66554	0.780161	10.538	0.00253546	0.0147075
CTD-2269F5.1	-1.66488	2.98142	30.2647	3.25346e-06	9.02209e-05
C1orf61	-1.66249	2.19994	10.3364	0.00275847	0.015728
OVOL1	-1.66152	-0.342333	8.95501	0.00498117	0.0247365
NPR1	-1.66102	1.43937	16.1991	0.000281426	0.00272418
KCNC3	-1.66067	0.344341	11.0111	0.00208422	0.0126344
TLR3	-1.65949	0.0382688	12.17	0.00130288	0.00883333
RP11-532F12.5	-1.65586	1.47516	30.5026	3.04468e-06	8.66935e-05
CTB-43E15.1	-1.65424	-0.385429	7.12744	0.0113294	0.0461728
LZTS3	-1.65397	2.25415	35.7703	7.4507e-07	2.93806e-05
MED15P9	-1.65287	0.998318	12.1023	0.00133863	0.00904164
RP11-71G7.1	-1.65135	0.26782	14.871	0.000459016	0.00395956
ANKRD29	-1.65095	1.54194	30.5986	2.96446e-06	8.54501e-05
BMF	-1.6501	3.19011	39.1871	3.16489e-07	1.5161e-05
FAM189A2	-1.64801	3.17616	37.5906	4.6974e-07	2.08766e-05
MPPED2	-1.64703	4.12529	32.8504	1.60318e-06	5.21971e-05
BCL6	-1.64636	2.27579	19.7927	8.01924e-05	0.00105897
NHLRC1	-1.64543	1.62297	23.8869	2.13167e-05	0.000390533
ENHO	-1.64465	2.13412	36.3283	6.45992e-07	2.64392e-05
MEGF10	-1.6437	3.6556	21.5875	4.42947e-05	0.000675458
PWRN3	-1.64323	-0.535291	7.60742	0.00908615	0.0391286
ZNF454	-1.6422	0.809158	26.6415	9.22979e-06	0.00019909
RP1-212P9.2	-1.64093	-0.13928	13.4558	0.000786159	0.00600394
HBQ1	-1.64074	0.12079	11.8705	0.00146907	0.00963891
SLC39A8	-1.64044	4.23294	24.7485	1.63346e-05	0.000314541
AIM1	-1.64002	2.77731	22.5164	3.28388e-05	0.00053834
AC021188.4	-1.63693	0.0156427	13.4002	0.00080328	0.00610676
AL603965.1	-1.63543	-0.393174	8.9979	0.00488883	0.0243688
MT-TM	-1.63424	3.20307	24.8652	1.57608e-05	0.000306268
CBLN3	-1.63257	-0.452067	7.90463	0.00794003	0.0353686
PELI2	-1.63145	3.6912	33.2392	1.44484e-06	4.79772e-05
UPK1A	-1.62697	1.21679	15.7694	0.000329158	0.00306441
CALCB	-1.62427	2.51521	45.1419	7.80854e-08	5.24541e-06
ANGPTL6	-1.62327	0.8673	21.0137	5.34292e-05	0.000780146
WDR86	-1.62129	3.12322	30.3123	3.21047e-06	8.94531e-05
RP11-404F10.2	-1.62102	1.47776	15.413	0.000375268	0.00337799
HIST2H2BB	-1.61845	0.460531	20.9819	5.39919e-05	0.000783956
FSTL1	-1.61654	6.81786	96.7089	1.00007e-11	5.5265e-09
FUT9	-1.61384	3.29142	26.9548	8.41295e-06	0.000185888
AC007009.1	-1.61375	0.36942	13.877	0.00066856	0.00529435
DENND2D	-1.61313	0.0981335	12.4875	0.00114834	0.00802057
CTA-211A9.5	-1.61305	5.44591	25.6092	1.25712e-05	0.000256209
RP4-555L14.4	-1.61261	-0.541741	9.22465	0.00443006	0.0226166
RP11-981G7.2	-1.61072	0.936829	11.1808	0.00194385	0.0119489
PYCARD	-1.61022	2.67923	33.8387	1.23227e-06	4.25506e-05
RP6-24A23.7	-1.60931	3.18076	59.4204	4.02887e-09	5.41281e-07
CRIP1_2	-1.60912	0.686745	9.42723	0.00405903	0.0212088
CRHBP	-1.60876	0.739422	11.6868	0.00158203	0.010191
HLA-J	-1.60648	-0.527774	7.22576	0.0108255	0.0445776
CXCL3	-1.60608	0.428098	19.8222	7.94001e-05	0.00105402
CAPN6	-1.60479	0.795322	12.7329	0.0010423	0.00744649
TMEM63C	-1.60158	2.77134	37.9541	4.29009e-07	1.95496e-05
CR2	-1.59789	1.84499	12.0568	0.00136323	0.00916545
CACNG8	-1.59607	2.68968	21.2365	4.96655e-05	0.000736694
ZNF883	-1.59571	2.30953	12.7622	0.00103035	0.00738167
FILIP1	-1.59491	3.98099	25.4983	1.29995e-05	0.000261973
RP1-288H2.2	-1.59436	-0.103519	11.3974	0.00177924	0.011163
ZBTB3	-1.59206	3.89037	53.45	1.31104e-08	1.33397e-06
CTD-3220F14.1	-1.59081	0.987416	14.0624	0.000622862	0.00503118
CCDC141	-1.59007	3.78235	25.0177	1.50433e-05	0.000294596
ZFY-AS1	-1.5891	0.276655	7.72852	0.00859903	0.0375307
RP11-433J8.1	-1.58853	-0.602693	7.81821	0.00825637	0.0363757
MATN4	-1.588	0.770525	21.1466	5.115e-05	0.000752507
OPRL1	-1.58784	0.271628	10.7568	0.00231502	0.0136904
CYTL1	-1.58704	0.519557	15.4334	0.000372452	0.0033617
BX470102.3	-1.58529	2.43153	12.7363	0.00104093	0.00743927
ZSCAN1	-1.58304	0.858949	17.6422	0.000168052	0.00186807
PTPRZ1	-1.57985	5.80622	47.8027	4.32309e-08	3.37996e-06
PARP14	-1.57869	4.12512	64.0579	1.69568e-09	2.9363e-07
SLC38A4	-1.57789	2.02713	17.6142	0.000169719	0.00188302
FAM90A1	-1.57726	1.42769	10.377	0.00271193	0.0155005
RP11-490M8.1	-1.577	1.664	41.2932	1.9048e-07	1.0222e-05
OLFM2	-1.57682	4.87773	59.8314	3.72502e-09	5.12234e-07
C16orf54	-1.57399	4.28599	75.9289	2.20278e-10	5.64131e-08
DIRC3	-1.57343	3.746	48.2998	3.8793e-08	3.12712e-06
NSG1	-1.57182	1.40653	19.8855	7.77273e-05	0.00103417
PGAM2	-1.57049	0.216015	10.5001	0.00257592	0.0148965
AC007796.1	-1.57024	1.17987	15.8516	0.000319407	0.0029951
WBSCR27	-1.5692	1.10999	25.898	1.15237e-05	0.000238608
FAT3	-1.5681	4.69297	10.5171	0.00255762	0.0148177
DCLK3	-1.56584	0.499598	11.3929	0.0017825	0.0111775
LTB	-1.56485	0.703039	16.7852	0.00022781	0.00234811
CREG2	-1.56408	0.315554	13.6603	0.000726535	0.00564024
BATF2	-1.56325	0.929984	19.2579	9.60997e-05	0.00121503
BMP2	-1.56222	3.41502	7.23531	0.0107779	0.0444285
GUSBP5	-1.56185	0.944047	25.7195	1.21596e-05	0.000249317
PCSK4	-1.56136	1.96822	25.5338	1.28605e-05	0.000260309
RAB37	-1.56116	1.85502	29.7812	3.72593e-06	0.000100116
PRELID2	-1.56116	5.54513	62.7467	2.1566e-09	3.44013e-07
VAV3	-1.56042	3.74953	62.4515	2.27758e-09	3.57336e-07
BEST2	-1.56032	-0.324105	13.0007	0.000938368	0.00687821
SLC22A17	-1.55955	2.4185	33.4844	1.35357e-06	4.57262e-05
PNCK	-1.55937	3.18804	14.8029	0.000470854	0.00403933
CCDC153	-1.55803	0.452625	16.2742	0.000273862	0.00266976
RAMP2-AS1	-1.55721	0.458491	16.0125	0.00030118	0.00285893
CBLC	-1.55682	2.95537	19.5919	8.5811e-05	0.00111755
ADRA2B	-1.55577	0.465841	13.488	0.000776443	0.00593749
EDIL3	-1.5541	5.25149	43.4372	1.15266e-07	7.14367e-06
CLCN1	-1.55345	0.952273	38.5078	3.73995e-07	1.7347e-05
PAMR1	-1.5528	3.38703	10.5676	0.00250433	0.0145378
TRPC2	-1.55255	0.260583	10.9486	0.00213855	0.0128686
ATP2A3	-1.55163	2.47956	35.2072	8.61495e-07	3.26429e-05
XXbac-BPG154L12.4	-1.5498	-0.0917298	10.1169	0.00302527	0.0168916
UPK1A-AS1	-1.54963	0.143291	11.4838	0.00171776	0.0108618
BAI3	-1.54947	3.90198	57.3353	6.02991e-09	7.49794e-07
TSPAN2	-1.54878	3.27073	29.1511	4.45307e-06	0.000114763
SLC15A3	-1.54777	2.08149	17.5405	0.000174178	0.00192245
PLEKHB1	-1.54675	2.54849	19.0691	0.000102487	0.00127574
ZFP3	-1.54589	0.698539	13.5601	0.000755141	0.0058107
RP11-771K4.1	-1.54584	0.82496	37.2693	5.09135e-07	2.23206e-05
TLDC2	-1.54555	3.56758	15.6334	0.000346011	0.00317952
BEND5	-1.54555	-0.357866	9.61391	0.00374642	0.0199489
RP11-284F21.7	-1.54547	-0.415689	8.65556	0.0056804	0.0273739
KCNN4	-1.54497	0.0137678	8.01206	0.00756482	0.0340935
CTD-2020K17.4	-1.5436	1.24957	23.1284	2.70393e-05	0.000466148
SPR	-1.5431	1.86376	27.8601	6.45401e-06	0.00015264
UNC5A	-1.54215	1.94418	20.7468	5.83417e-05	0.0008301
RP11-517P14.2	-1.54064	0.757483	21.5323	4.50973e-05	0.000684572
TMEM42	-1.54044	-0.00617682	12.2394	0.00126731	0.00864231
SLC6A11	-1.5399	1.75025	10.846	0.00223107	0.0132982
FRRS1L	-1.53548	1.38873	12.048	0.00136805	0.00918726
LINC00868	-1.53272	0.0496048	12.0345	0.00137546	0.0092238
RP11-282I1.1	-1.53105	2.08264	24.2617	1.89761e-05	0.000354599
PNMA3	-1.52961	2.80015	18.5974	0.000120495	0.00144378
ANO9	-1.52855	1.23998	24.5191	1.75272e-05	0.000333658
RP11-473M20.5	-1.52796	0.646919	9.08835	0.00470001	0.0235829
RGPD1	-1.52585	3.54576	10.7551	0.00231661	0.0136964
PWWP2B	-1.52273	2.85525	47.6664	4.45393e-08	3.45912e-06
RP11-4N23.1	-1.5211	0.11974	8.82392	0.00527522	0.0259184
RP3-434P1.6	-1.52022	0.225469	9.62345	0.00373116	0.0198904
CPNE7	-1.51993	2.3867	33.095	1.50154e-06	4.92998e-05
HEY1	-1.51959	1.55536	12.6443	0.00107934	0.00764826
SOD3	-1.51482	0.0934092	15.8803	0.000316071	0.00296501
C4orf47	-1.51385	2.77684	31.039	2.62419e-06	7.74048e-05
RNF112	-1.51384	0.969955	15.8317	0.000321742	0.0030115
CTD-2516F10.2	-1.51258	0.363653	9.51631	0.00390651	0.0205821
RP11-736K20.5	-1.51232	-0.240811	9.30448	0.0042797	0.0220508
GRB7	-1.51198	4.24654	23.5819	2.3446e-05	0.000416804
FBXO4	-1.51122	1.42131	18.035	0.000146447	0.00167095
GFRA1	-1.51096	1.74098	36.2255	6.63131e-07	2.696e-05
CD300E	-1.51009	0.0258283	12.2992	0.0012375	0.00849354
KRBA2	-1.50813	-0.0280353	11.8747	0.00146659	0.00963858
TP53TG1	-1.50802	2.49793	41.6586	1.74678e-07	9.60811e-06
CTD-3193K9.4	-1.50788	-0.39683	7.50639	0.00951523	0.040432
FCRL5	-1.50743	-0.0431343	7.40179	0.00998249	0.0419111
S100A16	-1.50715	4.09399	15.1235	0.000417764	0.00367837
RP11-144L1.4	-1.50594	-0.295636	9.12117	0.00463344	0.0233339
AC002310.7	-1.50586	3.13947	79.5347	1.23779e-10	3.48624e-08
SMIM14	-1.50535	4.71682	27.5052	7.15727e-06	0.000164464
TMEM145	-1.50228	1.10497	15.9659	0.000306346	0.00289469
STMN3	-1.50216	2.77119	17.0734	0.000205529	0.00217602
TGFB1I1	-1.50158	2.21648	34.131	1.14088e-06	4.02697e-05
RP1-90G24.10	-1.50133	1.91189	11.2198	0.00191304	0.011806
DMRTA1	-1.4976	2.29573	10.2597	0.00284871	0.0161051
HOMER3	-1.49736	2.28353	34.705	9.81598e-07	3.59668e-05
SYNPO2L	-1.49569	1.3282	14.196	0.000591981	0.00483534
C9orf135	-1.49468	4.85354	24.4935	1.76657e-05	0.000334975
OR7E14P	-1.49299	1.45266	39.6349	2.83753e-07	1.41134e-05
HECA	-1.49281	2.55266	19.6185	8.50415e-05	0.00111062
LOXL4	-1.4907	1.75621	20.5201	6.28866e-05	0.000879325
ARMC3	-1.48991	2.42208	49.1782	3.20875e-08	2.68939e-06
C17orf50	-1.48846	-0.175263	8.14796	0.00711719	0.0324831
C11orf52	-1.48842	0.84658	15.0309	0.000432427	0.00378608
RP11-1149O23.3	-1.48705	-0.1606	9.27104	0.00434201	0.0222986
PLAC9	-1.48594	2.09432	37.3667	4.9684e-07	2.18755e-05
NPFFR2	-1.48542	2.18022	30.031	3.47333e-06	9.52605e-05
VSTM1	-1.48529	1.74131	22.1717	3.66731e-05	0.000585504
FRAT1	-1.48384	3.35319	16.4935	0.00025299	0.002528
MLPH	-1.48343	0.147361	10.1448	0.00298998	0.0167417
ZMAT4	-1.48315	4.07973	57.7485	5.56276e-09	7.06743e-07
GLB1L3	-1.48285	4.15057	15.4053	0.000376346	0.00338379
SCN1A	-1.48183	-0.00805297	11.1119	0.0019996	0.01224
PCOLCE	-1.48051	1.62487	22.4688	3.33422e-05	0.000544302
EPS8L2	-1.47849	4.82209	47.1715	4.96513e-08	3.79313e-06
VIPR1	-1.47805	0.176777	14.2576	0.000578315	0.00475194
PCDH17	-1.47719	1.35843	6.92779	0.0124321	0.0494346
AC114730.3	-1.47488	0.631428	7.24236	0.0107428	0.0443231
ACTA1	-1.4744	6.2421	9.68746	0.00363041	0.0194898
L1CAM	-1.47431	4.23614	31.3774	2.39084e-06	7.17467e-05
BTN3A1	-1.47377	0.7081	13.5401	0.000760988	0.00584223
SGSM1	-1.47329	3.17518	40.1326	2.51529e-07	1.28384e-05
CTC-559E9.8	-1.47238	4.37444	14.7765	0.000475542	0.00407356
PRSS50	-1.47177	2.59933	16.7168	0.000233467	0.00238682
TESC	-1.47026	2.5131	38.5942	3.66103e-07	1.71152e-05
PRKCB	-1.46999	4.55627	29.9467	3.5565e-06	9.67873e-05
RP11-496D24.2	-1.46899	0.221524	8.79301	0.00534723	0.0261839
RP11-111F5.4	-1.46882	2.33368	30.544	3.00979e-06	8.5932e-05
SFN	-1.46857	4.35736	11.6552	0.00160242	0.0102968
NMNAT2	-1.46781	3.98813	41.9667	1.62425e-07	9.05748e-06
DNAJC5G	-1.46779	-0.293045	10.3214	0.00277592	0.015798
TTC9	-1.46682	4.38791	73.5643	3.24812e-10	7.37197e-08
NEU4	-1.46665	0.581178	9.43415	0.00404696	0.0211646
C10orf55	-1.46422	2.28652	36.4303	6.29435e-07	2.59511e-05
HMSD	-1.45938	0.958882	18.3174	0.000132748	0.00154698
ANKRD24	-1.45926	1.48734	31.5856	2.25827e-06	6.88288e-05
IFIH1	-1.45675	-0.491556	9.44165	0.00403392	0.0211239
CTB-41I6.2	-1.45668	0.468439	11.1093	0.00200169	0.0122464
TRPM2	-1.45568	1.85572	30.2674	3.25105e-06	9.02209e-05
RSPO4	-1.45258	1.83986	20.7079	5.90957e-05	0.000839296
RP11-219A15.4	-1.45191	2.07332	35.2996	8.41153e-07	3.21436e-05
CHGA	-1.45181	1.66009	12.1836	0.00129584	0.00879327
FREM1	-1.4506	3.56425	24.4046	1.81566e-05	0.00034147
TUBA4A	-1.45016	4.89505	25.708	1.22018e-05	0.000249773
LRRC3B	-1.44974	0.75328	20.9453	5.46448e-05	0.00079049
CYP1B1-AS1	-1.44956	1.61525	23.2088	2.63625e-05	0.000456501
RP11-132A1.4	-1.44852	4.67697	23.3718	2.50435e-05	0.000439851
NOTO	-1.44849	-0.25686	6.93614	0.0123837	0.049326
GUCA1A	-1.44709	2.20475	13.1512	0.00088482	0.00656857
2016-03-04	-1.44667	1.22802	18.37	0.000130346	0.0015289
CHD5	-1.44597	1.32078	28.3823	5.54921e-06	0.000136265
TM6SF2	-1.4427	0.84659	19.9374	7.63841e-05	0.00101978
ANKRD1	-1.44252	5.15388	7.83151	0.00820682	0.0362119
MLXIPL	-1.44215	2.97033	16.1257	0.000289027	0.00277705
AC009495.4	-1.4406	1.06582	17.3257	0.000187914	0.00203279
SLC25A27	-1.44048	0.771764	11.0968	0.002012	0.012287
ZNF844	-1.44033	3.00497	10.4787	0.002599	0.0150091
FZD5	-1.43987	6.61811	25.8545	1.16753e-05	0.000241535
ICA1	-1.43798	4.14868	33.6962	1.27962e-06	4.38857e-05
SYP	-1.43406	1.26915	10.6755	0.00239449	0.0140185
VPS37D	-1.43383	0.0528543	10.6782	0.00239171	0.0140058
RP11-171A24.3	-1.4324	0.3345	9.5305	0.00388279	0.0204986
MT-TV	-1.43213	2.99584	14.7387	0.000482329	0.00411511
AC011526.1	-1.43205	0.625637	14.0037	0.000636951	0.00511166
SNAI3	-1.43065	-0.165029	10.2715	0.00283469	0.016057
SEMA5B	-1.42975	3.07419	22.1696	3.66981e-05	0.000585504
RP11-739N10.1	-1.42969	5.86352	24.3373	1.85377e-05	0.00034724
RP1-249H1.2	-1.42939	-0.0255966	11.4742	0.00172444	0.0108982
CA11	-1.4293	3.97602	23.2609	2.59333e-05	0.000451074
ADAMTS4	-1.42815	2.31952	12.3153	0.00122959	0.00845415
ITGA2	-1.42773	2.86021	39.3326	3.05441e-07	1.48139e-05
MCTP2	-1.42745	3.73732	16.9365	0.000215813	0.00225707
RP11-35O15.1	-1.42725	1.2966	16.319	0.000269457	0.00263908
RP11-80H5.9	-1.42707	2.18713	36.4555	6.25413e-07	2.58309e-05
CYP2R1	-1.42682	3.18277	27.0473	8.18655e-06	0.000181932
PGM2L1	-1.42651	6.40852	139.921	6.07668e-14	9.13623e-11
RP13-317D12.3	-1.42636	1.61862	14.2504	0.00057989	0.00476154
FOXJ1	-1.42628	0.962481	9.11392	0.00464804	0.0233873
TPSG1	-1.42545	1.08992	15.3995	0.000377151	0.00338842
PIP5KL1	-1.42507	2.44351	13.3768	0.000810571	0.00614819
RP11-431J24.2	-1.42417	8.08159	12.5585	0.00111656	0.00784891
ESPN	-1.42375	2.26048	15.1332	0.00041626	0.00366927
TNFSF11	-1.42371	0.677092	15.5691	0.000354281	0.00323595
IQSEC2	-1.42153	3.27039	44.6341	8.76116e-08	5.72094e-06
RP11-469A15.2	-1.42079	3.33155	24.1828	1.94448e-05	0.000361912
SLC7A8	-1.41975	7.22003	40.6241	2.23472e-07	1.1661e-05
CELF4	-1.41883	2.60403	46.6237	5.60423e-08	4.14589e-06
CARD6	-1.4186	-0.259202	7.45248	0.00975305	0.0411695
RP11-142C4.6	-1.41844	3.21004	60.8296	3.0834e-09	4.34221e-07
MBP	-1.41727	4.61611	21.249	4.94638e-05	0.000734169
PIK3R5	-1.41722	2.79853	48.3535	3.83431e-08	3.11232e-06
NGFR	-1.41616	0.714556	12.9577	0.000954283	0.00695543
NDNF	-1.4158	-0.0451871	7.23398	0.0107845	0.0444478
TMEM74B	-1.4156	1.63798	34.1031	1.14928e-06	4.03403e-05
PPP2R2C	-1.41448	4.47178	22.5467	3.25227e-05	0.000534283
ARTN	-1.41347	1.78197	19.0301	0.000103863	0.00129012
C1R	-1.41268	2.3526	9.09743	0.00468149	0.0234999
IRAK3	-1.41256	1.56527	37.2092	5.16898e-07	2.2586e-05
NPHS1	-1.41211	1.72182	18.1443	0.000140977	0.00162126
PDGFB	-1.40975	1.31563	8.06488	0.00738736	0.0335068
GS1-24F4.2	-1.40927	2.32114	26.9159	8.51013e-06	0.000187151
ABCA2	-1.40882	0.746695	12.1882	0.00129349	0.00878243
ANGPTL4	-1.40879	3.87522	41.8229	1.68026e-07	9.30793e-06
S100Z	-1.40874	3.08005	22.9771	2.83646e-05	0.000481889
PNMT	-1.40851	0.415616	10.7964	0.00227736	0.0135053
GDPD2	-1.40846	4.10272	7.93742	0.00782346	0.0349826
RP11-660L16.2	-1.40782	-0.240076	7.16922	0.0111122	0.0455586
AMIGO2	-1.40665	2.37809	7.05396	0.0117225	0.0473152
CCDC81	-1.40649	2.53881	23.3243	2.54208e-05	0.000443319
ZNF594	-1.40638	2.55366	11.9073	0.00144748	0.00955599
CTD-3018O17.3	-1.40526	3.85223	16.854	0.000222271	0.00231037
CTC-806A22.1	-1.40387	1.34553	17.3772	0.000184518	0.00201001
KCNQ3	-1.40359	3.14077	35.5818	7.82083e-07	3.04206e-05
TRDN	-1.40306	5.96395	13.7361	0.000705672	0.00552289
ATP6V0E2-AS1	-1.40161	0.94161	11.3671	0.00180136	0.0112745
RHEBL1	-1.39994	3.32076	53.7332	1.23744e-08	1.29721e-06
MYL7	-1.3999	3.8721	9.27808	0.00432881	0.0222566
PIEZO1	-1.39498	2.85279	43.3222	1.18373e-07	7.24397e-06
GPRASP2	-1.39277	4.27813	57.6256	5.69755e-09	7.19261e-07
PLEKHG4B	-1.38975	4.45482	54.012	1.16924e-08	1.24242e-06
AC027763.2	-1.38973	3.27121	30.0323	3.47207e-06	9.52605e-05
PGAM1P5	-1.38964	0.106708	7.59958	0.0091187	0.039243
IL20RA	-1.38921	0.799319	22.2594	3.56556e-05	0.000575636
PER3	-1.38897	2.13172	18.3489	0.000131304	0.00153705
NCAN	-1.38862	2.10634	16.5757	0.000245616	0.00247064
PLEKHG5	-1.38838	3.44417	22.0149	3.85726e-05	0.000607281
SH3YL1	-1.38828	3.42203	36.6641	5.93151e-07	2.48052e-05
KCNH6	-1.38828	1.01274	11.9777	0.00140715	0.00936645
RP13-578N3.3	-1.38782	2.06662	46.0575	6.35676e-08	4.49949e-06
AC093627.12	-1.38688	1.57122	19.9414	7.62832e-05	0.00101959
ASGR1	-1.38676	3.46412	35.7692	7.45292e-07	2.93806e-05
CRIP3	-1.38553	1.75386	22.6889	3.10823e-05	0.000516425
RASIP1	-1.38526	2.83736	19.5474	8.71095e-05	0.00113015
B3GALT1	-1.38412	0.309271	11.5852	0.0016485	0.0105062
EHHADH	-1.38269	2.77789	48.0091	4.13263e-08	3.27487e-06
ZNF785	-1.38263	2.09314	22.9052	2.90183e-05	0.000489085
XKR7	-1.38253	0.977533	12.0433	0.00137062	0.00919922
RP11-107N15.1	-1.38193	1.39692	26.7016	9.06683e-06	0.000196369
NACAD	-1.38142	3.11087	40.1653	2.49551e-07	1.27933e-05
RGN	-1.38129	1.30162	19.0718	0.000102391	0.00127559
MYCBPAP	-1.37989	1.18432	14.7409	0.000481938	0.00411328
LRRC6	-1.37939	2.3939	17.5639	0.000172748	0.00191027
U91328.21	-1.37925	2.62397	8.49333	0.00610246	0.0289184
AC002064.4	-1.37867	1.27166	7.84779	0.0081466	0.0360142
STOM	-1.3775	4.29849	8.58271	0.00586592	0.028031
FAM114A1	-1.3772	3.64923	53.7058	1.24437e-08	1.29864e-06
TMEM130	-1.37636	1.97966	12.3939	0.00119178	0.00825245
TC2N	-1.37599	4.02588	21.0437	5.29067e-05	0.000773
IQSEC3	-1.37547	0.327538	11.2187	0.00191393	0.0118084
TGFA	-1.37507	0.916045	20.5847	6.15539e-05	0.000865272
NLGN4X	-1.37488	7.20438	78.5874	1.43759e-10	3.95372e-08
MAOA	-1.37438	2.54208	16.797	0.000226853	0.00234253
BEGAIN	-1.37415	1.0958	22.2632	3.56111e-05	0.000575315
RP11-196G18.21	-1.37377	0.237637	10.2216	0.00289474	0.0162956
AC020907.1	-1.37251	-0.0376912	7.9837	0.00766197	0.0344251
GRIK5	-1.37208	4.09743	56.5353	7.05611e-09	8.54667e-07
SORBS2	-1.37094	4.42615	25.1694	1.43637e-05	0.000284559
TULP1	-1.37058	0.768696	15.1249	0.00041756	0.00367796
AMIGO1	-1.36803	0.189599	8.26776	0.00674608	0.0311851
DUSP26	-1.36716	0.81706	9.9572	0.00323672	0.0177826
RP11-87C12.5	-1.36522	1.41583	22.0729	3.78585e-05	0.000598795
TPO	-1.36517	2.95646	19.3468	9.3239e-05	0.00118717
CLIC6	-1.36223	2.01152	32.0211	2.00543e-06	6.20118e-05
SLC2A12	-1.36185	2.02116	20.5959	6.13275e-05	0.000863127
C3orf70	-1.36096	1.41186	29.1743	4.42382e-06	0.000114271
UGDH-AS1	-1.3598	5.64257	45.0142	8.03729e-08	5.33772e-06
ECHDC2	-1.35927	4.62321	32.331	1.84389e-06	5.81885e-05
RP11-81N13.1	-1.3581	3.41513	63.7855	1.78205e-09	3.0336e-07
MYO7A	-1.35681	1.97803	13.1466	0.00088643	0.00657426
RP11-445F12.1	-1.35612	1.90945	14.2713	0.000575315	0.00473228
FLT1	-1.3548	6.29584	130.322	1.67627e-13	1.79478e-10
AC091801.1	-1.35337	0.423835	12.0906	0.00134491	0.00907245
AC010649.1	-1.35307	2.42094	31.2385	2.48386e-06	7.40628e-05
CNPY1	-1.35266	0.71212	10.4127	0.00267176	0.0153214
GOLT1A	-1.35225	1.49058	15.8302	0.000321914	0.0030115
LRRC16B	-1.35163	0.630256	10.4303	0.00265207	0.0152328
SLC17A7	-1.35003	0.299413	7.19452	0.0109829	0.0451307
LGALS7B	-1.34726	0.889304	8.60874	0.00579889	0.0278016
ST6GALNAC5	-1.34609	7.44572	31.555	2.27722e-06	6.92257e-05
IGFBP2	-1.34579	9.37318	81.4582	9.16957e-11	2.71338e-08
RP11-182J23.1	-1.34513	0.0185973	6.91186	0.0125249	0.0497123
ADORA2A	-1.34436	1.14608	22.9803	2.83358e-05	0.000481889
SAMD3	-1.34381	4.12599	28.4152	5.49686e-06	0.000135406
SHROOM1	-1.34376	3.16517	33.6854	1.28328e-06	4.39226e-05
EXPH5	-1.3432	3.19951	27.8074	6.55372e-06	0.0001534
GNG4	-1.34317	4.80829	34.3779	1.06925e-06	3.84553e-05
GDF15	-1.34261	5.22814	22.2083	3.62444e-05	0.000582232
ZNF99	-1.34179	-0.250915	10.279	0.00282574	0.0160217
TEK	-1.34033	3.39903	12.9805	0.000945799	0.00692365
RP11-351A11.1	-1.3386	4.20408	34.1277	1.14187e-06	4.02697e-05
TMEM198	-1.33828	1.21154	16.6201	0.000241724	0.00244517
RIMKLA	-1.33713	4.01741	23.1609	2.67632e-05	0.000461892
SERINC2	-1.33678	4.26865	71.1232	4.89417e-10	1.0401e-07
TSPAN7	-1.33629	2.69595	13.2232	0.000860382	0.00644033
RP11-664D7.4	-1.33482	0.107262	9.79882	0.00346202	0.0187864
GPR126	-1.33305	1.54519	28.2838	5.70893e-06	0.000139309
TMEM106C	-1.333	3.76762	19.9357	7.64283e-05	0.00101979
DLG5-AS1	-1.33293	0.737221	16.6714	0.000237308	0.00240988
RP11-867O8.5	-1.33247	0.444484	11.4481	0.00174288	0.0109827
BEX1	-1.33233	5.97637	24.644	1.68669e-05	0.000323459
SLC8A2	-1.33135	2.20932	21.0904	5.2101e-05	0.000764093
ANXA1	-1.32945	1.97769	7.35038	0.0102211	0.0425993
TNNC1	-1.32929	1.78009	19.2813	9.53374e-05	0.00120797
C1orf51	-1.32828	2.6282	27.7412	6.68122e-06	0.000156031
GRID2IP	-1.328	2.33017	21.4109	4.69155e-05	0.000705301
SMOC2	-1.32748	1.86838	28.3901	5.53666e-06	0.000136164
ZNF385B	-1.32737	3.22202	41.2126	1.94166e-07	1.03867e-05
FAM181B	-1.32736	0.964565	13.3667	0.000813755	0.00616234
HPN-AS1	-1.32307	3.05665	15.9246	0.000310992	0.00292801
DPP4	-1.3214	1.36163	17.1076	0.000203039	0.00215978
TMEM178B	-1.32112	4.47266	47.6316	4.48796e-08	3.47401e-06
TSHZ3	-1.31964	2.94575	8.19752	0.00696108	0.031939
GPR160	-1.31944	3.48448	24.665	1.67585e-05	0.000321909
MOBP	-1.31932	1.47308	16.7653	0.000229445	0.00235872
HID1	-1.31816	0.971064	23.5092	2.39863e-05	0.000424794
ASB5	-1.31757	1.45564	15.9637	0.000306596	0.00289588
RP3-395M20.12	-1.31552	2.30385	20.2854	6.79913e-05	0.000934961
RP11-354K4.1	-1.31479	1.18991	12.0086	0.0013898	0.00929593
PLBD1	-1.31447	4.96539	15.3561	0.000383254	0.0034222
NAGS	-1.31426	1.2578	22.0543	3.80849e-05	0.000601562
RINL	-1.31422	3.33183	16.4706	0.000255088	0.00254186
CECR6	-1.31361	2.6541	41.163	1.96473e-07	1.04385e-05
RGS17	-1.31285	2.9488	29.1692	4.4302e-06	0.00011431
C1RL	-1.31228	3.55745	11.3239	0.00183335	0.011438
TTTY14	-1.31148	8.63681	56.7294	6.79123e-09	8.31196e-07
ZNF90	-1.31122	5.67567	11.6501	0.00160573	0.0103153
PALM3	-1.31111	2.29318	43.8238	1.05444e-07	6.64409e-06
H2AFJ	-1.30912	3.69751	45.2595	7.60385e-08	5.13743e-06
TAC3	-1.30725	0.863258	8.97606	0.00493562	0.0245594
GLB1L2	-1.30452	0.632153	18.948	0.000106822	0.00131847
DEFB109P1	-1.30385	0.312817	10.3255	0.00277115	0.0157772
CD163L1	-1.3036	2.15907	21.2842	4.88973e-05	0.000729
TYRO3	-1.30282	5.60669	45.6043	7.03597e-08	4.85192e-06
WIF1	-1.30224	1.05018	13.9904	0.000640199	0.00512708
RP11-567L7.5	-1.30224	2.41315	19.5045	8.83841e-05	0.00114152
PAQR8	-1.30142	3.59377	20.6064	6.11136e-05	0.000861152
FTCD	-1.30088	1.32064	22.0189	3.8522e-05	0.000607235
C1orf172	-1.30077	4.89003	25.197	1.42435e-05	0.000282638
ZNF577	-1.30031	4.28089	14.4245	0.000542887	0.00452122
KIF5A	-1.30002	2.33724	18.35	0.000131255	0.00153705
IL23A	-1.29921	2.76535	13.478	0.000779459	0.00595861
RP11-535M15.1	-1.29895	2.14674	27.3129	7.57193e-06	0.000172523
ZFYVE28	-1.29748	2.53981	27.3139	7.56972e-06	0.000172523
RP11-932O9.7	-1.29704	1.00596	12.3422	0.0012165	0.00838387
ASPHD2	-1.29696	3.73179	52.4877	1.59768e-08	1.55825e-06
CCNG2	-1.29611	4.32267	29.4985	4.03531e-06	0.000106591
SPEF1	-1.29607	0.0218124	10.4385	0.00264306	0.0152033
NSUN7	-1.29506	4.84477	54.922	9.72945e-09	1.1041e-06
SCXA	-1.29487	0.549732	14.2437	0.000581358	0.00477024
CRB3	-1.29483	2.31373	19.7959	8.0105e-05	0.00105864
CTB-92J24.3	-1.29409	2.40081	9.18676	0.0045034	0.0228491
SCNN1G	-1.29407	0.0198417	7.03255	0.0118398	0.0476748
HEPH	-1.29297	4.69408	20.9214	5.50771e-05	0.000794776
MTL5	-1.2927	5.14755	20.2391	6.90492e-05	0.000946723
AC062029.1	-1.29211	0.355342	9.38975	0.00412508	0.021477
TLE2	-1.29067	3.00097	46.7966	5.39363e-08	4.05548e-06
ZBTB32	-1.29032	0.867705	22.2963	3.52359e-05	0.000570437
AC023115.1	-1.29018	0.485256	9.63719	0.00370928	0.0198198
AC005324.6	-1.28968	0.133209	8.83245	0.00525553	0.025865
CSTF3-AS1	-1.28963	1.32978	21.2005	5.0255e-05	0.000742612
B3GAT1	-1.28914	3.60297	32.684	1.67645e-06	5.40986e-05
CTD-2616J11.10	-1.28817	0.125327	7.27849	0.0105652	0.0437215
C5orf17	-1.28774	4.85591	17.6151	0.000169666	0.00188302
AMPH	-1.28712	2.48626	16.6843	0.000236205	0.00240637
ZNF619	-1.28618	1.4613	10.4394	0.00264206	0.0152015
TOX3	-1.28599	4.38211	10.9095	0.00217329	0.013037
PCDH7	-1.28479	5.09681	14.4359	0.000540572	0.00450836
AC005358.3	-1.28443	0.534003	13.1785	0.000875483	0.00651423
HIF3A	-1.28408	4.39459	43.2965	1.19077e-07	7.26804e-06
TAP2_2	-1.28357	2.31754	15.6483	0.000344119	0.00316587
AC016582.2	-1.28322	1.60986	15.962	0.000306781	0.00289645
MEIOB	-1.28303	1.97873	14.227	0.000585061	0.00479053
KLRD1	-1.28204	1.73242	39.223	3.1373e-07	1.50907e-05
RP11-446F17.3	-1.28055	0.728997	10.6988	0.00237136	0.0139189
EPB41L4B	-1.28036	4.46923	45.9485	6.51355e-08	4.5776e-06
PWRN1	-1.28	2.57608	42.178	1.54551e-07	8.81206e-06
TNFSF12	-1.27979	0.999509	15.484	0.00036557	0.00330981
PHC1	-1.27935	7.30955	62.9274	2.08592e-09	3.38629e-07
KLHL2P1	-1.27911	0.253457	9.66274	0.00366896	0.0196584
RP11-580I1.2	-1.27852	0.858696	21.2734	4.90705e-05	0.000729721
IL27RA	-1.27804	3.35918	49.3806	3.07236e-08	2.61173e-06
TULP2	-1.27713	1.49757	21.7309	4.22798e-05	0.000654119
PROK2	-1.27712	1.94852	19.2258	9.71548e-05	0.00122502
SH2D3C	-1.27637	1.85054	26.3548	1.00513e-05	0.000212834
AEBP1	-1.27593	3.00059	41.2895	1.90648e-07	1.0222e-05
RP11-555F9.2	-1.27578	0.940644	11.2476	0.00189142	0.0117034
AURKC	-1.27536	2.07773	17.8075	0.000158574	0.00178558
DDR1	-1.27499	5.72458	46.8183	5.3678e-08	4.05548e-06
RP11-689K5.3	-1.27495	1.66091	17.2966	0.000189864	0.0020492
NDRG2	-1.27423	4.34669	29.8357	3.6692e-06	9.91617e-05
TERC	-1.27416	1.55634	13.4403	0.00079091	0.00603037
GATSL3	-1.27394	2.93459	50.3526	2.49746e-08	2.22836e-06
PLEKHA4	-1.27209	5.10346	17.3531	0.0001861	0.00201971
THNSL2	-1.2711	2.56174	29.0669	4.56106e-06	0.000116529
RP11-761I4.4	-1.26896	0.0071421	11.5488	0.00167303	0.0106423
RP11-617D20.1	-1.26886	1.7236	13.7206	0.000709877	0.00554268
AL163636.6	-1.2688	0.510901	8.80318	0.00532341	0.0261021
PRRT3-AS1	-1.26843	0.329538	7.79828	0.00833123	0.036602
RP3-467L1.4	-1.26615	0.659334	12.3406	0.00121728	0.00838679
PAIP2B	-1.26597	4.73899	45.0317	8.00558e-08	5.33181e-06
GUCY1B3	-1.26586	0.441779	9.96946	0.00321995	0.0177071
NTN4	-1.26558	4.0034	23.2413	2.60937e-05	0.000453526
BTN3A2	-1.2653	0.776633	13.7857	0.000692353	0.00544404
FAM57B	-1.26507	1.90439	14.4285	0.000542071	0.00451765
CMKLR1	-1.2636	1.54213	7.83694	0.00818669	0.0361472
PADI3	-1.26221	2.48731	8.22616	0.00687255	0.0316446
OR7E12P	-1.26148	2.65418	10.1234	0.00301699	0.0168647
EHD2	-1.26035	2.03698	19.8191	7.94823e-05	0.00105452
RP11-162D16.2	-1.25904	2.49269	12.8216	0.00100657	0.0072603
RP11-796E2.4	-1.25845	1.65497	29.9649	3.53835e-06	9.66309e-05
CARM1P1	-1.25801	0.569924	12.7655	0.00102901	0.00737665
SEMA6B	-1.25568	2.37955	17.4145	0.0001821	0.00199016
CTD-2231H16.1	-1.25533	3.05622	27.1122	8.03165e-06	0.000179962
CTNNA2	-1.25496	5.30519	43.081	1.25176e-07	7.5032e-06
RP11-18A15.1	-1.25476	0.244326	9.22869	0.00442231	0.022598
SPATA16	-1.25403	2.80926	24.8185	1.59876e-05	0.000309646
HCN1	-1.25331	3.33716	22.9772	2.83637e-05	0.000481889
PNMA6C	-1.25211	1.03886	8.7967	0.00533857	0.0261549
C20orf96	-1.25191	4.0436	75.1282	2.51002e-10	6.30932e-08
ZFHX4	-1.25178	2.67082	7.98495	0.00765766	0.034419
FADS6	-1.25137	0.0955647	8.13736	0.00715104	0.0325994
DCLRE1CP1	-1.25125	4.64002	49.7017	2.86837e-08	2.45619e-06
PDZD4	-1.25122	4.36034	19.4851	8.89657e-05	0.0011465
CTD-2015H6.3	-1.25058	1.43826	33.9939	1.18281e-06	4.11468e-05
RP11-215P8.4	-1.24967	2.25115	10.9531	0.0021346	0.012861
ADPRH	-1.24935	1.94339	29.875	3.6289e-06	9.81861e-05
ESRP1	-1.24923	6.55433	23.8114	2.18236e-05	0.000395481
SPRY3	-1.24897	0.605841	11.2609	0.00188113	0.0116729
TAP2_1	-1.24742	3.55083	16.8503	0.000222566	0.00231241
VIL1	-1.24662	2.93632	31.4499	2.34373e-06	7.06959e-05
RP3-449O17.1	-1.2447	0.270937	10.7013	0.00236897	0.0139117
CTD-2308G16.1	-1.2433	0.147157	9.42751	0.00405854	0.0212088
SLC24A2	-1.24325	3.04242	32.681	1.67778e-06	5.40986e-05
TNNT1	-1.24305	6.06005	25.471	1.31075e-05	0.000263694
LYPD3	-1.24214	1.12096	7.84147	0.00816992	0.03609
SLC45A1	-1.24198	0.771643	13.4263	0.000795184	0.00605506
FHOD1	-1.24193	6.75179	27.0535	8.1717e-06	0.000181932
ZNF555	-1.24189	0.773758	7.41017	0.00994415	0.0418152
POTEI	-1.24127	-0.101404	7.52951	0.00941515	0.0401492
MMP23A	-1.24103	-0.0888353	7.39279	0.0100238	0.0420168
RP1-241P17.1	-1.23726	3.07156	8.13871	0.00714673	0.0325861
ASCL5	-1.23696	0.547332	10.1986	0.00292289	0.0164291
SLC7A10	-1.23654	1.75062	35.1048	8.84652e-07	3.32484e-05
MOV10	-1.23598	4.02801	43.1204	1.24035e-07	7.47313e-06
XXbac-BPG181M17.5	-1.23588	-0.264387	7.45726	0.00973169	0.0411063
LRRIQ4	-1.23573	0.267094	10.805	0.00226925	0.0134709
ZNF280D	-1.23476	4.70044	28.2534	5.75928e-06	0.000140391
SPON2	-1.23448	1.61987	16.8034	0.000226335	0.00234117
URGCP	-1.23318	2.15514	20.6347	6.05431e-05	0.000855176
C6orf132	-1.23235	5.70972	49.986	2.69968e-08	2.36368e-06
RP11-334C17.5	-1.23038	0.565844	13.0232	0.000930134	0.00683336
RP1-257A7.5	-1.22971	0.0821381	11.7022	0.00157225	0.0101439
RP4-548D19.3	-1.22811	0.87646	11.22	0.00191294	0.011806
POU2F2	-1.22792	3.76739	33.2953	1.42341e-06	4.75357e-05
THEM5	-1.22757	0.820705	19.5161	8.80388e-05	0.0011382
ZNF826P	-1.22722	5.83415	14.8687	0.000459414	0.00396154
RP11-775H9.2	-1.22533	2.3275	13.9437	0.00065172	0.00520207
GRAMD3	-1.22497	3.66977	43.1762	1.22441e-07	7.41531e-06
CSF2RA	-1.22465	2.91175	35.8678	7.26663e-07	2.88898e-05
FBXO32	-1.22434	0.625075	10.9376	0.00214829	0.0129135
RP11-566K19.6	-1.22288	1.44028	18.5121	0.000124095	0.00147182
CILP2	-1.2218	4.15957	28.2389	5.7835e-06	0.000140834
ISG15	-1.22072	4.63225	45.5665	7.09602e-08	4.86462e-06
RP5-858B6.3	-1.2201	0.355093	8.64432	0.0057086	0.0274984
MCOLN2	-1.21999	1.80658	18.0879	0.000143771	0.00164509
PLEKHG4	-1.21965	3.33451	15.7929	0.000326335	0.00304298
RP11-1E4.1	-1.2193	0.126289	8.3157	0.00660345	0.0306714
KHDRBS2	-1.21901	5.46206	18.6298	0.000119158	0.00143172
DAZL	-1.21886	2.6381	11.5068	0.00170181	0.0107755
LIN7A	-1.21886	4.05259	22.6188	3.17837e-05	0.000525466
ERBB3	-1.21827	3.04595	22.0033	3.87169e-05	0.000608665
PAQR9	-1.21637	1.81839	15.5147	0.00036145	0.00328268
RP11-196G11.2	-1.21559	0.486734	12.4111	0.00118368	0.0082134
DBNDD1	-1.21548	3.43979	31.8797	2.08409e-06	6.41894e-05
RP11-999E24.3	-1.21423	1.78893	8.49385	0.00610106	0.0289184
KIF1A	-1.21383	6.2638	20.9914	5.38234e-05	0.000782967
DDAH1	-1.21355	5.25518	39.6879	2.80127e-07	1.40226e-05
EFEMP2	-1.2134	0.211183	9.58131	0.00379911	0.0201937
FAM101B	-1.21217	4.66395	24.1626	1.9567e-05	0.00036362
IFI6	-1.21074	0.327127	11.0462	0.0020543	0.0124833
PIANP	-1.2091	2.61392	23.3526	2.5195e-05	0.000441517
RP11-104H15.7	-1.20707	1.55239	20.7959	5.74018e-05	0.000820723
SLC27A2	-1.20663	1.56568	19.7257	8.202e-05	0.00107779
PLCXD3	-1.20599	2.46754	23.0822	2.74369e-05	0.000470574
LINC01060	-1.2058	3.49858	24.9668	1.52791e-05	0.000298147
RP11-329E24.6	-1.20561	0.78428	9.04779	0.00478369	0.02395
SPINT1	-1.20504	3.34025	21.666	4.31803e-05	0.00066497
NRP2	-1.20497	5.66753	14.9319	0.000448678	0.00389049
USH1C	-1.20455	1.00816	11.0516	0.00204972	0.0124624
RILPL1	-1.20442	5.05661	77.2124	1.79037e-10	4.70264e-08
NCR1	-1.20318	4.37248	12.7787	0.00102371	0.00735329
C2orf81	-1.20288	1.25782	10.3465	0.00274685	0.0156732
TTLL6	-1.20276	1.76902	14.7539	0.000479588	0.00409771
FAM124A	-1.20121	5.17256	53.9352	1.18762e-08	1.25624e-06
CTD-2306M5.1	-1.20115	8.42724	46.0615	6.35117e-08	4.49949e-06
STAC2	-1.20109	0.167735	7.08369	0.0115617	0.0468663
ST6GALNAC6	-1.20049	3.2457	22.1709	3.66832e-05	0.000585504
AC018816.3	-1.20006	1.7127	22.5374	3.26198e-05	0.000535466
GRIA1	-1.19919	2.39394	20.4803	6.37242e-05	0.000886093
RP11-146I2.1	-1.19787	4.26132	15.5356	0.000358688	0.00326393
BTBD8	-1.19775	2.45829	25.6063	1.25819e-05	0.000256209
ZNF726	-1.19629	0.109161	8.70967	0.00554664	0.0268827
RP11-165A20.3	-1.19563	0.465282	12.302	0.00123613	0.00848916
GRIN3B	-1.19458	0.562125	19.7656	8.09255e-05	0.0010652
CTC-513N18.7	-1.19348	4.96067	8.46408	0.00618208	0.0292015
NRXN2	-1.19336	0.918485	15.577	0.000353253	0.00323336
SPATC1	-1.19284	0.820932	11.6973	0.00157534	0.0101563
KCTD8	-1.19259	4.58414	29.8925	3.61106e-06	9.793e-05
SLC6A8	-1.19101	6.15752	23.8747	2.13974e-05	0.000391073
RNF144A-AS1	-1.19044	1.37522	16.4218	0.000259623	0.00257826
CTD-2034I21.2	-1.19043	0.449933	10.8637	0.0022148	0.0132316
RNF208	-1.19035	0.813649	16.6577	0.000238474	0.00241753
RP11-513G19.1	-1.19015	1.80316	23.3231	2.54306e-05	0.000443319
LMO7	-1.18995	3.96447	48.3682	3.82215e-08	3.11232e-06
MYB	-1.1898	2.22134	16.1884	0.000282519	0.00273024
BGN	-1.18878	0.41664	10.3172	0.00278085	0.0158132
PNPLA5	-1.18819	0.828588	11.2848	0.00186287	0.0115943
TMEM238	-1.18815	0.450129	8.74055	0.00547184	0.0266712
AP001816.1	-1.18656	0.135286	12.7635	0.00102982	0.00738018
C2orf80	-1.18642	0.346364	7.63423	0.00897581	0.0387565
SMTNL1	-1.18574	-0.0801372	7.56843	0.00924922	0.0396441
SLC16A7	-1.18553	2.27136	27.0332	8.22069e-06	0.000182279
PRDM7	-1.18456	0.472902	9.17562	0.00452521	0.0229271
LINGO3	-1.18311	0.517214	12.6508	0.00107658	0.00763338
CCDC27	-1.18251	1.81266	12.7041	0.00105421	0.00749749
LXN	-1.18181	-0.0032688	7.49226	0.00957696	0.0406243
COL5A3	-1.1817	1.78073	13.0378	0.000924833	0.00680296
FCHSD1	-1.1811	2.62033	24.2901	1.88101e-05	0.00035178
CYB561	-1.1806	6.08507	38.5553	3.69637e-07	1.72131e-05
OSBPL10	-1.18054	5.94632	50.3937	2.47581e-08	2.21751e-06
NIPAL3	-1.18027	3.96981	42.3448	1.48619e-07	8.58415e-06
FAM47E_2	-1.17951	1.25483	24.8297	1.59331e-05	0.000308846
RASAL1	-1.17858	1.99318	11.1947	0.00193279	0.0118965
ST6GALNAC4	-1.17774	2.90616	34.6859	9.86491e-07	3.60895e-05
RP11-145O15.3	-1.17768	0.691274	9.63827	0.00370757	0.0198152
SHISA4	-1.1768	1.73533	18.8602	0.000110081	0.00134612
DHDH	-1.17645	0.816716	13.097	0.000903726	0.00667712
SNHG18	-1.17557	3.16286	27.6399	6.88128e-06	0.000160063
CCDC88B	-1.17435	2.31912	11.4365	0.00175116	0.0110193
NKAIN3	-1.17416	4.00456	19.5979	8.56351e-05	0.0011165
SLC7A3	-1.17394	6.72112	34.707	9.81081e-07	3.59668e-05
CTC-478M6.1	-1.17379	0.338796	11.1404	0.00219249	0.0131185
RAPGEF5	-1.17342	4.0463	37.8959	4.3527e-07	1.97725e-05
SH2D3A	-1.17308	3.1507	21.2941	4.87388e-05	0.000727565
MUC3A_1	-1.173	1.72192	19.3874	9.19628e-05	0.00117598
AC004221.2	-1.17204	-0.0133032	7.42646	0.00987012	0.0415512
AC016723.4	-1.16973	4.42351	29.9525	3.55068e-06	9.67622e-05
RP11-635N19.1	-1.16931	0.973923	10.4379	0.00264368	0.0152033
RP11-731D1.4	-1.16912	0.564351	12.4859	0.00114908	0.00802089
RP11-72L22.1	-1.16884	2.1378	29.5176	4.01353e-06	0.000106136
FEZ1	-1.16864	5.02728	11.2166	0.0019156	0.0118156
MSANTD1	-1.16599	1.19457	20.0685	7.31019e-05	0.000986883
CLIP2	-1.16372	4.44002	95.1026	1.24724e-11	6.47929e-09
CATSPER4	-1.16343	0.430578	11.5378	0.0016805	0.0106782
PAOX	-1.16174	2.04234	20.4115	6.51971e-05	0.000902283
MGAT4C	-1.16114	6.58288	11.715	0.00156412	0.0101091
EVC2	-1.16112	2.9202	25.924	1.14339e-05	0.00023738
ZSCAN2	-1.16028	4.64604	27.9518	6.28458e-06	0.000149539
CTC-429C10.2	-1.15996	2.43056	12.1904	0.00129234	0.00877715
RNF182	-1.15795	3.60724	17.8412	0.000156717	0.00176813
P4HA2	-1.15788	2.81158	39.2833	3.09137e-07	1.49312e-05
NYNRIN	-1.15781	2.10615	14.5722	0.000513483	0.0043291
TAC4	-1.15666	0.589728	16.4906	0.000253255	0.00252898
RP11-399D6.2	-1.15614	2.25616	15.977	0.000305109	0.00288533
C1QTNF2	-1.15598	0.713244	17.1621	0.000199145	0.00212964
RP11-174G6.5	-1.15523	3.50755	14.6278	0.00050284	0.00426056
SNTB1	-1.15467	4.26092	46.8345	5.34864e-08	4.05548e-06
RHOV	-1.15437	2.67262	16.8815	0.000220092	0.00229282
FSD1	-1.15393	4.09109	34.3307	1.08257e-06	3.88744e-05
A4GALT	-1.15384	2.30759	16.2994	0.000271374	0.00265542
KNDC1	-1.15344	3.5876	14.5759	0.000512768	0.00432587
RP13-225O21.2	-1.15319	2.02617	25.908	1.1489e-05	0.000238313
RP11-168G16.2	-1.15209	1.53297	11.7772	0.00152537	0.00993552
RP11-770G2.2	-1.15069	1.94528	20.0341	7.39467e-05	0.000995767
OXER1	-1.15063	0.545979	12.4056	0.00118624	0.00822751
ACAP1	-1.14978	2.17326	29.4392	4.1035e-06	0.000107663
B3GALNT1	-1.14969	2.85384	13.3779	0.000810241	0.00614819
RP11-510H23.1	-1.1496	0.16192	7.09402	0.0115064	0.0467231
HSPA12B	-1.14928	1.09784	11.1935	0.00193381	0.0118996
FGD5	-1.14863	1.89	34.1297	1.14126e-06	4.02697e-05
PPP2R5B	-1.14855	2.13483	35.4331	8.12645e-07	3.14847e-05
FAM86LP	-1.14761	0.0637186	9.35903	0.00418008	0.0216717
LPL	-1.14687	1.31924	21.8203	4.10744e-05	0.000639278
MAPK11	-1.14651	0.788544	7.20339	0.010938	0.0449745
HTRA1	-1.14647	3.36706	19.0392	0.00010354	0.00128679
CACNA2D4	-1.14617	1.17097	7.98122	0.00767053	0.0344503
ACE2	-1.14559	2.74585	27.2714	7.66452e-06	0.000173786
CLEC4C	-1.14516	2.38818	11.6481	0.00160701	0.0103178
ZDHHC19	-1.14259	1.53767	16.2463	0.00027665	0.00268796
ACBD4	-1.14229	2.77717	11.9789	0.00140646	0.00936452
DEF6	-1.14224	1.97841	23.8049	2.18682e-05	0.000395982
AC005355.1	-1.14149	3.22384	8.86959	0.00517073	0.0255013
IFI27L2	-1.1413	2.97567	19.5757	8.62807e-05	0.00112179
CYP4Z1	-1.14092	0.79741	10.0081	0.00316773	0.0174816
MMP9	-1.13993	1.93747	7.25944	0.0106585	0.0440294
HLA-B	-1.13896	4.67447	22.772	3.02716e-05	0.000506556
KIAA1244	-1.13822	5.18981	36.3816	6.37284e-07	2.61365e-05
AKT3	-1.13808	6.87628	84.6473	5.63654e-11	2.0585e-08
HIST2H2BE	-1.13727	2.09828	23.5521	2.36663e-05	0.000420081
CADPS2	-1.1367	5.20756	35.3268	8.35253e-07	3.20523e-05
VSTM2L	-1.13658	0.754356	9.36687	0.00416597	0.0216177
AC068499.10	-1.13642	2.395	9.84458	0.00339525	0.0185143
PLEKHH2	-1.13589	3.07593	30.4139	3.12079e-06	8.7686e-05
XKRX	-1.13546	1.34012	8.77513	0.00538934	0.0263405
EPHA1-AS1	-1.13528	3.55478	23.1164	2.71426e-05	0.000467241
CHSY3	-1.13519	2.90086	14.5631	0.000515245	0.00433893
PALM	-1.13398	3.02927	14.0042	0.000636826	0.00511166
FXYD7	-1.13358	1.15177	12.6879	0.00106096	0.00753636
CTD-2012K14.6	-1.13318	2.07315	19.5806	8.61391e-05	0.00112058
FAM83F	-1.13211	3.87748	11.9902	0.00140009	0.00934342
YPEL2	-1.13171	2.54842	10.0821	0.00307012	0.0170994
APLP1	-1.13137	2.82129	24.9223	1.5488e-05	0.00030197
USP2-AS1	-1.13095	5.04763	48.1743	3.98658e-08	3.20255e-06
PCAT6	-1.13083	3.2759	10.9604	0.00212819	0.012829
EMP1	-1.13044	-0.116605	7.10535	0.0114461	0.0465266
DTX3L	-1.12993	3.83548	22.7246	3.07309e-05	0.000512042
TSGA10IP	-1.12989	1.67047	11.173	0.00195007	0.0119744
COL14A1	-1.12955	3.64655	43.7148	1.08121e-07	6.79446e-06
MPZ	-1.12861	1.17783	9.89747	0.0033198	0.0181834
CTD-2540B15.9	-1.12849	0.343217	11.0076	0.00208722	0.0126439
AC074363.1	-1.12829	5.83983	19.1518	9.96338e-05	0.00125119
FAM151A	-1.12777	0.889411	16.7164	0.000233505	0.00238682
HFE	-1.12627	0.220038	11.7175	0.00156253	0.0101016
MAP3K10	-1.12618	2.7973	32.1189	1.95289e-06	6.07891e-05
LOXHD1	-1.12586	1.31915	13.4967	0.000773832	0.0059214
PIK3IP1	-1.12581	1.73555	18.4187	0.000128167	0.00151016
PRKCDBP	-1.12571	3.86982	10.4584	0.00262111	0.015092
AC007092.1	-1.12521	4.50744	39.511	2.9244e-07	1.43923e-05
DACT2	-1.12514	1.65172	16.3156	0.00026979	0.00264107
AP001631.1	-1.12429	-0.173795	7.28099	0.010553	0.0436942
LPPR4	-1.12416	0.403633	8.73482	0.00548564	0.0267126
PCDHA1	-1.12378	2.92986	27.1002	8.06006e-06	0.000179962
RP11-21B21.4	-1.12361	0.242717	9.19256	0.00449208	0.022837
ZNF521	-1.12352	4.1927	10.9336	0.00215184	0.0129315
DNAJA4	-1.1235	0.729274	9.11061	0.00465475	0.023416
RP11-661A12.9	-1.12349	1.51923	7.27091	0.0106022	0.0438533
GRIN2B	-1.12322	3.43238	11.0113	0.00208398	0.0126344
ADM	-1.12311	7.13684	22.8331	2.96893e-05	0.000498596
RNF157-AS1	-1.12285	1.40121	10.4677	0.002611	0.0150616
GDPD1	-1.12217	3.55591	25.0776	1.47711e-05	0.000290905
SCN2A	-1.12215	1.47386	23.8472	2.15819e-05	0.000392568
CDYL2	-1.12178	2.51228	21.3395	4.80218e-05	0.000717778
NDRG4	-1.12147	4.86816	22.6856	3.11145e-05	0.000516593
HOOK1	-1.12118	4.49388	38.3263	3.91157e-07	1.80002e-05
HESX1	-1.12084	2.46387	28.0086	6.1819e-06	0.000148068
SLC5A9	-1.11931	1.82376	12.5371	0.00112603	0.00790009
BSPRY	-1.11861	2.58566	13.2439	0.000853482	0.00639277
PCED1B	-1.1186	3.37434	26.8363	8.71265e-06	0.000190173
HLA-F	-1.11857	0.922926	8.69981	0.00557077	0.0269735
MXD4	-1.11806	4.65825	29.7179	3.7929e-06	0.000101682
CTD-2031P19.5	-1.11803	3.21901	23.4438	2.44834e-05	0.00043131
GABRD	-1.11692	0.391332	9.4761	0.00397459	0.0208561
SPAG16	-1.11465	6.27963	39.0849	3.24513e-07	1.54397e-05
RDM1	-1.1146	3.82452	16.0205	0.000300306	0.00285608
KIF17	-1.1145	2.52367	17.3962	0.000183284	0.00200217
CDH3	-1.11315	6.58502	18.7644	0.000113763	0.00138081
RP11-618K13.2	-1.1094	1.8844	23.3451	2.52552e-05	0.00044191
TUBBP5	-1.10891	3.9336	18.9538	0.000106609	0.00131786
GOLGA6L5	-1.1089	0.706732	9.93339	0.00326957	0.0179293
ZNF763_2	-1.10887	3.784	33.0146	1.53418e-06	5.01008e-05
TNFRSF11A	-1.10805	2.17284	13.6087	0.000741115	0.00572918
ZNF677	-1.1077	4.72478	10.4233	0.00265987	0.0152626
SEL1L3	-1.10764	5.35734	39.3555	3.03735e-07	1.47618e-05
YBX2	-1.10687	0.518736	10.4669	0.00261183	0.0150616
ADCY6	-1.10593	2.58257	11.2367	0.0018999	0.0117435
TMSB15A	-1.10494	5.64251	18.6625	0.000117823	0.00141903
DUSP4	-1.10442	4.17641	7.43362	0.00983773	0.0414447
RARRES2	-1.10413	3.52423	12.1409	0.00131813	0.00892258
SAMHD1	-1.10361	4.0578	12.9475	0.000958087	0.00697515
SCAMP5	-1.1031	4.97063	92.518	1.78986e-11	8.36829e-09
UGT3A1	-1.10294	2.52164	7.37157	0.010122	0.0423083
MSL3P1	-1.10277	3.57909	41.1632	1.96462e-07	1.04385e-05
LMCD1-AS1	-1.10211	5.45729	19.105	0.000101238	0.00126558
KCNC4	-1.10165	3.00051	31.7309	2.17035e-06	6.64087e-05
RP11-446N19.1	-1.10154	3.14176	24.4578	1.7861e-05	0.00033754
AC064871.3	-1.10095	1.39711	14.7653	0.000477535	0.00408913
TMEM198B	-1.10021	1.57267	12.5056	0.00114014	0.00797409
CTHRC1	-1.09996	2.87602	23.3538	2.51859e-05	0.000441517
GNG11	-1.09729	1.69016	12.6336	0.00108391	0.00767137
EPS8L1	-1.09727	3.95818	29.2721	4.30259e-06	0.000111633
STAP2	-1.09638	2.86088	32.3298	1.84445e-06	5.81885e-05
FHDC1	-1.09597	2.93654	34.2336	1.11052e-06	3.95517e-05
GAL3ST1	-1.09513	1.77023	27.0335	8.21994e-06	0.000182279
AIM1L	-1.09459	3.21023	49.8265	2.79295e-08	2.42717e-06
DSCAM	-1.09446	4.94184	28.0512	6.10609e-06	0.000146703
TYRP1	-1.09388	1.00671	7.31225	0.0104021	0.0431843
RP11-718G2.5	-1.09324	0.364518	8.51215	0.00605182	0.0287197
LINC00926	-1.09302	1.96313	16.7057	0.000234399	0.00239177
HS3ST2	-1.09301	2.77858	32.1061	1.95969e-06	6.09197e-05
RP11-463C8.4	-1.09252	4.53962	60.9131	3.03534e-09	4.32666e-07
DLG4	-1.09185	2.67362	27.5741	7.01481e-06	0.000162045
LCA5L	-1.09168	0.595539	11.7201	0.00156092	0.0100967
ZNF578	-1.09101	3.41783	12.2145	0.00127995	0.00870822
BEST4	-1.09085	1.93932	13.736	0.000705688	0.00552289
RP11-266K4.1	-1.09046	1.41349	9.43438	0.00404654	0.0211646
ACOT11	-1.09023	2.78296	30.7999	2.80348e-06	8.18188e-05
SAMD13	-1.08968	2.86995	36.1733	6.72029e-07	2.72743e-05
MATK	-1.08836	2.31733	13.5103	0.000769787	0.0059001
RPS6KA6	-1.08645	2.81517	19.8244	7.93398e-05	0.00105382
PDE2A	-1.08617	0.940252	9.68719	0.00363084	0.0194898
HCG16	-1.08585	1.21781	14.4872	0.000530184	0.00444552
AC005104.3	-1.08484	2.00886	16.339	0.000267513	0.00262977
U52111.12	-1.08398	0.315973	8.04572	0.00745121	0.0337375
2016-03-09	-1.08369	2.80672	44.8513	8.3395e-08	5.46326e-06
PRR5	-1.08359	1.51211	15.2013	0.000405866	0.00359391
XXbac-B135H6.15	-1.08317	0.0574431	8.5146	0.00604527	0.0287003
CADPS	-1.08248	4.57413	88.1837	3.33583e-11	1.39253e-08
BACH2	-1.08207	4.78507	59.1177	4.26937e-09	5.66205e-07
COL8A2	-1.07952	1.41416	20.792	5.74766e-05	0.000820788
ALDH3B1	-1.07856	0.801429	11.8716	0.00146841	0.00963891
SLC35G2	-1.07796	4.08272	52.3958	1.62832e-08	1.57947e-06
SPEG	-1.07742	3.79196	52.4814	1.59978e-08	1.55825e-06
CA9	-1.07727	0.389382	10.1252	0.00301478	0.0168604
FAR2	-1.07667	5.24149	46.093	6.30663e-08	4.49949e-06
FER1L5	-1.07609	1.34607	19.2431	9.6586e-05	0.00121982
LFNG	-1.07598	3.56925	16.5254	0.000250098	0.00250387
LGALS3BP	-1.07527	2.39531	13.0896	0.000906325	0.00668576
PART1	-1.0748	0.85223	11.5093	0.00170008	0.0107755
RP11-33B1.2	-1.07463	0.041137	8.17836	0.00702099	0.0321225
RASSF2	-1.07418	2.6746	22.1424	3.70202e-05	0.000587806
P2RX5	-1.07404	1.57883	11.8622	0.00147401	0.00966833
ERBB2	-1.07308	6.49353	45.467	7.25652e-08	4.94564e-06
LTBP3	-1.07183	2.13288	24.9117	1.55385e-05	0.000302702
ABCA5	-1.07126	2.00397	12.2214	0.00127643	0.00869437
LEPREL2	-1.07122	4.42737	46.5653	5.67725e-08	4.18666e-06
SH3GL2	-1.07063	2.66728	20.5482	6.23039e-05	0.000872779
PTGES	-1.07014	2.48621	11.3806	0.00179144	0.0112214
TJP2	-1.06985	5.2381	39.4977	2.93388e-07	1.44087e-05
ITGB8	-1.06781	2.79363	22.0087	3.86494e-05	0.000608013
RP11-74E22.4	-1.06779	2.99653	16.9068	0.00021811	0.00227674
ACY1	-1.06772	2.50814	24.1243	1.98006e-05	0.000367072
ZNF22	-1.06754	3.92975	38.4345	3.80829e-07	1.75594e-05
PEX11A	-1.06696	2.83864	8.33196	0.0065558	0.0305046
FBLL1	-1.06667	1.88856	11.3382	0.00182272	0.0113869
PCLO	-1.06656	4.15353	38.8609	3.4284e-07	1.6191e-05
FBXO6	-1.06562	2.77588	27.8582	6.45767e-06	0.00015264
RP11-104H15.10	-1.06488	1.98061	16.0238	0.000299951	0.00285503
SH3GL3	-1.06438	4.27803	60.1117	3.53173e-09	4.88528e-07
SLC48A1	-1.06399	2.72674	37.1722	5.21723e-07	2.27119e-05
CTD-2319I12.2	-1.06364	0.499008	8.0492	0.00743954	0.0336978
ANO1	-1.06346	1.40995	14.0239	0.000632065	0.00508108
GPR143	-1.06174	4.43587	21.2166	4.9991e-05	0.000740113
CTD-2113L7.1	-1.06146	3.08016	23.9298	2.1034e-05	0.000386565
ARHGAP27	-1.05976	2.07275	28.3885	5.53929e-06	0.000136164
RHPN1	-1.05958	1.71901	9.40408	0.0040997	0.0213878
RP1-66C13.4	-1.05887	2.37958	18.6292	0.000119183	0.00143172
AC006277.2	-1.05871	1.36603	13.3862	0.000807634	0.00613587
GRAMD2	-1.0584	0.903286	11.4899	0.00171349	0.0108377
ONECUT2	-1.05782	1.58663	9.84013	0.00340168	0.0185277
RP11-945C19.4	-1.05765	2.72583	18.5685	0.000121704	0.00145157
ETV1	-1.05746	5.70951	31.6471	2.22059e-06	6.78573e-05
URAHP	-1.05597	1.00558	8.42592	0.00628762	0.0295271
TEX28P1	-1.0548	0.237046	7.46127	0.00971384	0.041056
RP11-490D19.6	-1.05406	3.90437	27.1207	8.01171e-06	0.000179741
RP11-903H12.3	-1.0535	2.07452	10.4496	0.00263085	0.0151444
KIT	-1.0529	4.60015	65.3961	1.33107e-09	2.35731e-07
RP11-164P12.4	-1.05181	5.24377	21.8464	4.07281e-05	0.000635158
ZNF385D	-1.05054	4.1308	35.3847	8.22842e-07	3.17943e-05
SHANK2	-1.05029	4.9849	33.5754	1.32123e-06	4.48931e-05
PDE6B	-1.05022	2.83621	16.2464	0.000276637	0.00268796
GRM4	-1.05016	5.04496	10.189	0.00293474	0.0164838
LUZP2	-1.04957	3.6218	22.6047	3.19266e-05	0.000527082
NFE2L3	-1.04957	5.04503	15.5398	0.000358129	0.00326318
MRAP2	-1.0462	2.23169	20.1516	7.10981e-05	0.000969697
PLCB2	-1.0461	2.42677	13.8841	0.000666749	0.00528359
MPL	-1.04574	0.273456	9.5275	0.0038878	0.0205131
RP11-373N22.3	-1.04523	1.22834	9.06014	0.00475805	0.0238433
CNR1	-1.04492	1.96186	7.77006	0.00843847	0.0369481
PIK3CD	-1.04374	5.46983	29.6858	3.82739e-06	0.000102372
TNK1	-1.04337	1.90633	18.3818	0.000129818	0.00152423
AC010729.2	-1.04244	1.0429	7.67969	0.008792	0.0381545
KRTCAP3	-1.04232	4.78816	45.0748	7.92791e-08	5.29654e-06
PLAU	-1.04169	1.69071	8.11279	0.00723023	0.0328869
SDR42E2	-1.04164	0.917791	12.2899	0.00124209	0.00851254
RP11-250B2.3	-1.03987	1.40091	8.13493	0.00715883	0.0326222
TMEM92	-1.03908	2.49989	23.7688	2.21155e-05	0.000398682
ABAT	-1.03906	2.1272	11.5227	0.0016908	0.0107319
TAPSAR1	-1.03877	1.30681	10.9225	0.00216172	0.0129776
RP11-206M11.7	-1.03837	4.38116	18.5317	0.000123258	0.00146487
SLC4A11	-1.03812	3.30785	21.4439	4.64134e-05	0.000700003
ASMT	-1.03754	1.37217	15.6957	0.000338177	0.00312844
MAP7	-1.03509	6.40451	11.8876	0.00145898	0.00960477
ZNF219	-1.03439	3.6442	36.9471	5.52176e-07	2.38159e-05
AP001462.6	-1.0325	1.17495	14.9231	0.00045016	0.00389899
RP11-18I14.10	-1.03114	3.62985	14.9433	0.000446786	0.00387981
DBNDD2	-1.03087	1.62628	18.3917	0.000129373	0.00152054
TRIM4	-1.02988	4.10304	29.4511	4.08979e-06	0.000107424
DUSP8	-1.02962	1.04561	7.40952	0.00994715	0.0418152
SYTL2	-1.02877	2.01108	24.7126	1.6515e-05	0.000317493
UNC13A	-1.02869	4.56087	22.8238	2.97774e-05	0.000499358
VSNL1	-1.02762	4.3719	12.3521	0.00121175	0.00836101
SCG3	-1.02728	4.52051	19.6868	8.31054e-05	0.00108838
ITM2A	-1.02701	4.34611	14.4049	0.000546929	0.00455327
CHST9	-1.02685	3.0226	13.879	0.000668059	0.00529218
PAM	-1.02666	5.82921	72.5871	3.82312e-10	8.35262e-08
PADI1	-1.02639	0.27709	9.98595	0.00319753	0.0176128
PDCD4	-1.02455	3.33619	23.9745	2.07435e-05	0.000381654
AC138430.4	-1.02375	1.07754	8.21224	0.00691541	0.0318043
TNFSF12-TNFSF13	-1.02349	1.84454	25.6324	1.24832e-05	0.000254865
SNPH	-1.02299	2.11227	14.7606	0.000478392	0.00409198
USP6	-1.02278	2.6475	20.9392	5.47546e-05	0.000791458
AC009299.2	-1.02037	2.05982	15.2431	0.000399621	0.00354667
PLK1S1	-1.01976	7.01896	10.6874	0.00238261	0.0139647
RP11-705C15.5	-1.01948	0.841183	10.2467	0.00286437	0.0161623
RP11-1C8.4	-1.01941	1.10533	12.3627	0.00120663	0.00833549
CLMN	-1.0194	2.73513	12.8948	0.000978072	0.00708534
NTF4	-1.01894	1.41083	14.9392	0.000447472	0.00388291
MMP17	-1.01888	1.26254	8.96812	0.00495276	0.0246132
SNURF_1	-1.0188	7.80097	14.6278	0.000502839	0.00426056
MORN5	-1.01821	0.714539	7.58954	0.00916053	0.0393578
RP11-568K15.1	-1.0182	0.87374	8.02794	0.00751097	0.0339136
RP1-197B17.3	-1.01737	0.227705	8.43891	0.00625147	0.0294223
WIPF3	-1.01717	4.17159	42.0057	1.60942e-07	9.00662e-06
CACNA1B	-1.01651	5.06902	17.2835	0.000190749	0.00205396
MOXD1	-1.01616	2.19103	23.6053	2.32754e-05	0.000415034
RP11-460I13.2	-1.01606	2.36653	14.9504	0.000445601	0.00387675
ICAM3	-1.01597	3.53239	18.1968	0.000138422	0.00160431
ZSWIM4	-1.01534	4.04474	87.4099	3.7367e-11	1.53251e-08
SLC25A21-AS1	-1.01501	1.20339	11.9833	0.00140397	0.00936128
N4BP2L1	-1.01425	1.99143	18.0988	0.000143229	0.0016405
FAM149A	-1.01325	2.8451	31.1944	2.51415e-06	7.46802e-05
RP4-541C22.5	-1.01129	0.908078	13.3318	0.000824847	0.00622416
RNF217	-1.01082	3.986	51.8366	1.8287e-08	1.73779e-06
RP1-4G17.5	-1.01056	5.86214	21.5803	4.43986e-05	0.000676161
FAM83A	-1.0103	2.39075	12.6064	0.00109562	0.00773082
ZNF585B	-1.01014	1.22414	11.0364	0.0020626	0.012524
ITGA7	-1.00974	4.11642	21.7703	4.17437e-05	0.00064754
TFR2	-1.00956	1.71066	11.4478	0.0017431	0.0109827
ART5	-1.00936	2.54622	16.807	0.000226037	0.00233971
RP13-279N23.2	-1.00933	4.96806	39.3751	3.02284e-07	1.47311e-05
AL355490.1	-1.00887	1.66925	12.4835	0.00115018	0.00802378
SEC14L6	-1.00867	1.44281	18.2947	0.000133796	0.00155609
TBX6	-1.00844	0.404958	7.91733	0.00789464	0.0352133
PNLIPRP2	-1.00783	0.0290381	9.57509	0.00380924	0.0202154
ITPR2	-1.00703	4.82321	54.0685	1.15591e-08	1.23702e-06
PARP12	-1.00685	2.25549	24.5305	1.74656e-05	0.000332757
ATP8A1	-1.00578	4.30344	28.2037	5.84254e-06	0.000142041
RP11-281O15.4	-1.00452	1.01387	11.8292	0.00149372	0.0097729
PPL	-1.00431	4.28497	37.2636	5.09869e-07	2.23206e-05
ARNT2	-1.0042	3.23147	16.3586	0.000265627	0.00261886
CLUL1	-1.00387	2.47134	9.71319	0.00359074	0.0193323
KCNN2	-1.00365	3.53713	10.8973	0.00218433	0.0130864
C10orf82	-1.00342	2.11033	15.8125	0.000324005	0.00302728
RP11-168O16.1	-1.00284	1.89572	6.93079	0.0124147	0.0493906
SEZ6L2	-1.00276	5.70281	39.6043	2.85874e-07	1.41301e-05
LMOD1	-1.00216	2.28945	10.1209	0.00302029	0.0168751
CRYBB1	-1.002	1.36856	13.1847	0.000873358	0.00650273
TIGD4	-1.00195	0.769143	10.6447	0.00242532	0.01416
HTATIP2	-1.00099	4.575	30.1839	3.32781e-06	9.20226e-05
GSDMB	-1.00061	2.53591	16.7956	0.000226968	0.00234253
CDCP1	-1.00023	4.32172	25.443	1.32191e-05	0.000265711
GFAP	-1.00016	0.529252	9.47028	0.00398453	0.0208989
RCAN2	-1.00008	3.27209	19.7957	8.01103e-05	0.00105864
CTIF	1.00247	4.82241	36.3835	6.3698e-07	2.61365e-05
RPS3A	1.00639	6.63033	21.0455	5.28749e-05	0.000773
AC068196.1	1.01066	0.509556	7.95542	0.00776022	0.0347797
NKD1	1.01075	4.39293	8.3392	0.00653471	0.0304338
EIF4G1	1.0126	5.55794	19.3611	9.27875e-05	0.00118336
RNU2-2P	1.01449	3.04652	7.51283	0.00948722	0.0403394
MRPL34	1.0154	2.97977	16.1917	0.00028218	0.00272922
LDLR	1.01752	5.63008	37.6476	4.63094e-07	2.06598e-05
TNS3	1.01755	5.67427	46.7952	5.39528e-08	4.05548e-06
LMO1	1.01911	1.25085	7.68179	0.00878362	0.0381379
AC108025.2	1.01978	1.63189	8.55053	0.00594993	0.0283264
ITIH6	1.02337	1.28149	13.3292	0.000825684	0.00622646
TYMS	1.0242	6.01244	27.1962	7.83566e-06	0.000176299
ADI1	1.02497	6.09986	34.158	1.13279e-06	4.0184e-05
RP11-326E22.1	1.02504	0.848681	7.85825	0.00810815	0.0358917
HMGN2	1.02567	6.95492	12.332	0.00122143	0.00841293
RPS3AP34	1.02607	0.761744	8.88131	0.00514427	0.0253922
CHST15	1.02638	4.74964	23.5988	2.33225e-05	0.000415557
RP11-138C9.1	1.02737	0.64562	10.7331	0.00233783	0.013787
WNT5B	1.02799	4.29891	11.6022	0.00163717	0.0104686
SLC44A5	1.03013	5.61368	11.4575	0.0017362	0.0109576
RP11-388C12.5	1.03082	-0.00815031	7.36254	0.0101641	0.0424063
MESP1	1.03247	0.251776	8.13182	0.00716881	0.032655
RP1-34H18.1	1.03492	3.64737	23.8898	2.12971e-05	0.000390481
RP11-563E2.2	1.03949	1.3022	8.02768	0.00751185	0.0339136
PICALM	1.04076	9.86132	18.0861	0.000143865	0.00164536
FAM43B	1.04291	1.30882	10.2257	0.00288976	0.016282
SLC2A7	1.04316	1.15467	11.7334	0.00155252	0.0100619
EFNA3_1	1.04373	1.39748	20.1156	7.19586e-05	0.000978009
MACC1-AS1	1.04376	1.55752	12.2928	0.00124063	0.00850505
OAT	1.04576	6.86573	17.3828	0.000184158	0.00200787
MDH1	1.04645	3.07792	11.5987	0.00163952	0.0104787
KLK8	1.04771	1.3254	12.0379	0.00137361	0.0092156
PSAT1	1.04798	8.57814	28.6847	5.08735e-06	0.000127195
CXCL14	1.05031	2.89611	7.78779	0.00837091	0.036728
RP11-315I20.1	1.05088	4.74253	40.0327	2.57669e-07	1.31231e-05
WHAMMP2	1.05234	0.274164	7.61864	0.00903981	0.0389824
Z83001.1	1.05306	0.684577	7.29699	0.0104755	0.0434319
CTD-2562J17.7	1.05483	6.21674	10.3652	0.00272535	0.0155694
USH2A	1.05557	6.10987	7.34499	0.0102465	0.0426823
HIST1H4C	1.05569	8.62466	50.1018	2.634e-08	2.31906e-06
IBA57	1.06	3.96129	81.7647	8.74548e-11	2.62107e-08
TIMM17A	1.06168	6.52646	60.9573	3.01021e-09	4.31715e-07
RP1-35C21.2	1.06241	1.65581	7.38463	0.0100615	0.0421141
RBM34	1.06281	1.89452	12.2219	0.00127618	0.00869437
ARMC9	1.063	7.66683	8.12682	0.00718491	0.0327092
SESN2	1.06437	6.33462	29.0773	4.54765e-06	0.000116313
CISH	1.06564	1.11886	9.6426	0.00370071	0.0197922
POF1B	1.06625	1.18635	12.6382	0.00108193	0.00766202
CTD-3006G17.2	1.06745	7.32124	33.1529	1.4785e-06	4.87486e-05
TKTL1	1.06782	1.33822	13.5059	0.000771101	0.0059063
KLHL15	1.06878	3.06674	16.3418	0.000267241	0.00262839
RP11-554D15.3	1.06942	0.812768	8.08277	0.00732826	0.0332775
AB015752.3	1.07194	1.75829	29.9352	3.56801e-06	9.69876e-05
GS1-72M22.1	1.074	2.31615	16.9493	0.000214828	0.00225005
SCGB1A1	1.07591	0.938048	11.3506	0.00181347	0.0113412
OSBPL6	1.07769	5.33158	61.6366	2.65028e-09	3.87373e-07
COMMD3-BMI1	1.07937	2.12649	13.1775	0.000875828	0.00651423
RP11-3L8.3	1.07946	1.76533	7.89471	0.00797568	0.0355003
YAF2	1.07971	5.19291	18.2828	0.000134349	0.00156175
RP4-665J23.1	1.08413	2.10744	11.4394	0.00174905	0.011009
SVEP1	1.08434	2.89151	23.7658	2.21367e-05	0.000398682
BHLHE40	1.08533	2.29617	8.33618	0.00654352	0.0304595
CEBPB	1.08672	6.28491	26.928	8.47981e-06	0.000186836
CTD-3025N20.3	1.09109	0.378477	7.22415	0.0108335	0.0446029
HRASLS5	1.09285	5.76961	18.3894	0.000129476	0.00152098
MTM1	1.09608	4.96418	18.8412	0.000110801	0.00135117
KCNG1	1.09894	2.81612	12.2024	0.00128616	0.00874059
LRRC3	1.09928	2.97412	8.92204	0.00505344	0.0250507
CRCP	1.10216	1.53061	20.4512	6.43427e-05	0.000891606
TMEM109	1.10671	4.50502	29.3644	4.19145e-06	0.000109357
POP1	1.11242	5.17425	81.8487	8.63297e-11	2.62095e-08
SNHG17	1.11414	5.05996	85.5825	4.89912e-11	1.87749e-08
PRDM6	1.11447	0.906229	10.5142	0.0025608	0.0148324
C1orf145	1.11945	0.376984	10.267	0.00284007	0.0160756
RP11-122C21.1	1.12015	3.92291	8.35096	0.00650061	0.0303021
CNTN6	1.12102	2.71808	8.3803	0.00641634	0.029963
GYPC	1.12102	5.63313	30.5621	2.99468e-06	8.58977e-05
PSMD9	1.1214	5.99673	25.0549	1.48738e-05	0.000292435
RP11-320M16.2	1.12204	0.84962	7.58553	0.00917732	0.0394227
RP11-549K20.1	1.12319	2.2886	13.5784	0.000749823	0.00578502
KB-1615E4.2	1.12605	1.08547	8.23132	0.00685672	0.0315779
RP11-163E9.2	1.12618	0.459013	9.70523	0.00360297	0.0193802
RAP2C-AS1	1.12673	6.13728	72.8746	3.64351e-10	8.03532e-08
CTC-472C24.1	1.12923	1.44466	9.35225	0.00419232	0.0217111
RP11-268G12.1	1.12988	1.37663	7.64265	0.00894145	0.0386685
SBDSP1	1.13154	3.44374	16.0111	0.000301332	0.00285893
RP11-111G23.1	1.13161	3.14108	20.5709	6.18378e-05	0.000868217
REPIN1	1.13537	0.12043	8.57446	0.00588735	0.0281047
SNHG15	1.13539	4.873	84.4906	5.77118e-11	2.0585e-08
TNN	1.13564	1.7732	20.0155	7.4411e-05	0.00100029
RP11-574K11.29	1.13767	0.119223	9.79419	0.00346885	0.018796
RP11-542G1.1	1.14049	1.39755	13.1267	0.000893325	0.0066191
MRPL2	1.14262	1.82738	15.5017	0.000363195	0.00329196
SPARCL1	1.14388	2.45092	26.3619	1.003e-05	0.000212769
RP11-680H20.2	1.14399	1.73473	10.625	0.00244523	0.0142549
CTD-2555O16.3	1.1461	0.411145	7.06741	0.0116494	0.0471157
NECAB3	1.14727	1.09003	12.053	0.00136528	0.0091766
UBE2T	1.15361	6.77414	68.1909	8.11163e-10	1.58021e-07
AC011754.1	1.15494	3.42397	11.3789	0.00179268	0.0112262
AC113607.1	1.16136	1.36838	11.9967	0.00139647	0.00932454
NCOA5	1.16264	5.60977	33.4042	1.38271e-06	4.65088e-05
OLFML3	1.16337	7.29067	16.4695	0.000255197	0.00254186
RP5-834N19.1	1.16393	3.09928	16.4193	0.00025986	0.00257951
LINC00467	1.17215	6.31752	15.706	0.000336907	0.0031204
AC107057.2	1.17273	2.98369	13.9192	0.000657865	0.00523448
ODC1	1.17484	8.08888	14.9978	0.000437792	0.00382348
RP4-660H19.1	1.17508	3.90857	10.8281	0.00224764	0.0133731
HMGCS1	1.17691	7.78895	58.851	4.49382e-09	5.86883e-07
FNDC8	1.1814	1.06325	15.7444	0.000332186	0.00308645
TCF7	1.18355	4.74369	38.4359	3.80697e-07	1.75594e-05
RP11-536O18.1	1.18637	0.2819	7.25085	0.0107008	0.044181
RP11-882G5.1	1.18878	0.787621	7.16237	0.0111476	0.0456388
RP11-445O3.2	1.19042	3.66923	7.15301	0.011196	0.0457807
RP4-601K24.1	1.19236	4.95523	16.2977	0.000271539	0.00265542
EFNA4	1.19952	1.13097	12.5456	0.00112226	0.00788312
ZNF703	1.19974	3.77227	14.912	0.000452032	0.00390942
LINC00641	1.20049	4.22089	28.3523	5.59739e-06	0.00013716
SIPA1L2	1.20135	6.96782	34.5147	1.03162e-06	3.73711e-05
UBA52	1.20364	7.02331	129.844	1.76584e-13	1.79478e-10
RP11-255C15.4	1.20386	0.456482	10.2148	0.0029031	0.0163335
TSC22D3	1.20562	7.1841	15.6542	0.000343367	0.00316144
RNY4	1.20576	0.915935	12.4178	0.00118052	0.00820364
ZFHX4-AS1	1.20716	1.16339	16.0135	0.000301075	0.00285893
NRBP2	1.20738	1.15871	7.52482	0.00943535	0.0401914
RP11-2H8.2	1.20845	0.990946	17.9254	0.000152162	0.00172758
RP11-354I13.2	1.20865	2.76001	8.14522	0.00712593	0.0325103
NQO2	1.20967	5.32358	45.0736	7.92997e-08	5.29654e-06
RP4-598G3.1	1.21242	0.647877	6.95794	0.0122584	0.0489435
DDIT3	1.215	1.78562	11.2666	0.00187681	0.0116625
ARHGAP6	1.22219	6.69749	47.5662	4.55273e-08	3.51251e-06
NDNL2	1.22356	1.35215	11.6714	0.00159193	0.0102407
HS3ST3A1	1.22528	5.45175	43.0874	1.24989e-07	7.5032e-06
PLAGL2	1.23142	1.92657	31.4929	2.31631e-06	7.00495e-05
RP11-1000B6.2	1.23591	-0.349709	8.74218	0.00546791	0.0266576
ATP5G1	1.23825	5.44704	21.9084	3.99201e-05	0.000624926
ETNK2	1.24094	2.19342	19.2925	9.49762e-05	0.0012047
LINC00474	1.24102	0.645362	7.52802	0.00942155	0.0401554
RP11-817O13.6	1.24716	0.607315	7.54931	0.00933035	0.0398895
TSEN15	1.25122	6.62153	67.3262	9.44113e-10	1.75163e-07
PAICSP7	1.252	4.74173	31.9637	2.037e-06	6.28218e-05
RP11-268P4.5	1.25416	0.634263	8.54396	0.00596723	0.0283875
GABRA4	1.25597	0.841754	17.6799	0.00016584	0.0018514
RP5-1024G6.2	1.25938	-0.129714	8.43949	0.00624986	0.0294223
RP1-90J20.12	1.25999	1.9848	29.9067	3.59668e-06	9.76535e-05
PIEZO2	1.2678	4.91285	37.7834	4.47646e-07	2.0202e-05
MTX1P1	1.2686	2.18799	26.0791	1.09145e-05	0.000228422
MROH6	1.27245	0.407496	8.23185	0.00685508	0.0315766
ASAH2	1.27926	-0.101061	9.73513	0.00355727	0.0191963
AGR2	1.2839	0.819142	9.54427	0.00385993	0.0204194
ZYG11A	1.29023	4.18267	11.5664	0.00166109	0.0105779
CBR3	1.29372	1.80323	11.008	0.00208679	0.0126439
RP11-309I15.1	1.2948	0.754923	8.7843	0.00536769	0.0262676
AF127577.10	1.29599	0.511235	13.7543	0.000700759	0.00549535
NBPF15	1.29879	6.44566	171.854	2.985e-15	1.39561e-11
ZSCAN22	1.29911	1.49126	29.2588	4.31886e-06	0.000111807
RP11-82L7.4	1.30896	2.76542	10.4663	0.00261253	0.0150616
BCYRN1	1.31049	2.67332	16.3416	0.000267257	0.00262839
CITED2	1.31058	0.961931	15.6691	0.000341496	0.00315166
A1CF	1.31165	1.09871	22.3069	3.51165e-05	0.000568897
RABGGTB	1.3161	5.3633	24.7318	1.64181e-05	0.000315889
CHAC1	1.31805	5.2952	15.761	0.000330176	0.00306911
RP11-422J15.1	1.32377	2.69232	8.41572	0.00631617	0.0296135
RP11-640M9.2	1.32534	3.5559	42.8697	1.31475e-07	7.80072e-06
RPPH1	1.33239	2.09483	17.1414	0.000200619	0.00214345
SNCG	1.33293	1.16674	16.8372	0.000223609	0.00231859
RP1-28O10.1	1.338	2.17705	7.74258	0.00854432	0.0373207
AC069277.2	1.33817	6.0898	19.304	9.46032e-05	0.00120165
COMMD3	1.33884	1.34767	19.2567	9.61377e-05	0.00121503
HPDL	1.33905	4.2735	18.0326	0.000146574	0.00167144
EME1	1.33985	1.41325	13.2624	0.000847374	0.00635721
NIN	1.3461	5.31318	130.198	1.69896e-13	1.79478e-10
XXbac-BPGBPG55C20.1	1.35532	0.147534	8.27233	0.00673235	0.0311339
RP11-238K6.2	1.35912	2.32712	21.3525	4.7819e-05	0.000716272
RP11-8L2.1	1.36165	5.33989	12.7754	0.00102502	0.00735706
F2RL1	1.36469	4.57926	28.6578	5.12679e-06	0.000127422
RGAG1	1.36664	0.842948	7.90208	0.00794919	0.0354026
RNU1-59P	1.37328	2.72522	12.7076	0.00105273	0.00749607
SIGLEC15	1.37726	0.599268	9.02729	0.0048266	0.0241218
CTD-2128A3.2	1.37824	3.16819	9.18031	0.004516	0.0228855
RP11-60L3.1	1.38056	2.23863	29.2977	4.27143e-06	0.000111195
RP5-865N13.2	1.38884	5.30533	22.2033	3.63036e-05	0.000582232
IGFBP7	1.39509	7.24119	54.7778	1.00156e-08	1.13071e-06
RP11-380P13.2	1.39708	0.15791	7.8526	0.00812891	0.0359564
CTD-3092A11.2	1.39769	0.771992	10.1335	0.00300418	0.0168132
GRM7-AS3	1.40583	0.832099	9.6314	0.00371848	0.0198463
XXyac-YX65C7_A.2	1.40839	5.88231	23.0702	2.75413e-05	0.000470982
C17orf96	1.40996	5.2245	18.4502	0.000126779	0.00149834
RP11-494M8.4	1.41381	4.39598	14.5183	0.000524016	0.00440118
PSG8	1.41471	2.49561	20.8097	5.71415e-05	0.000819005
UNC45B	1.41489	8.78059	7.44694	0.00977785	0.0412445
CTB-58E17.1	1.41529	0.44917	9.19735	0.00448277	0.0228127
LRRN2	1.4157	4.65247	34.4101	1.06026e-06	3.82097e-05
FCGR3A	1.41571	-0.155806	11.7136	0.00156501	0.0101102
EIF1	1.41662	1.65186	16.3188	0.000269474	0.00263908
RP11-973D8.4	1.41664	0.300309	10.1607	0.00296999	0.0166378
CCDC85A	1.4228	1.15355	12.3469	0.00121423	0.00837318
LINC01032	1.4263	0.949041	7.49982	0.00954388	0.0405207
HES1	1.42835	4.98792	27.9143	6.35332e-06	0.000150783
CEACAMP10	1.43229	-0.282133	7.49921	0.00954652	0.0405246
TEX19	1.43296	1.74252	16.7301	0.000232357	0.00238081
RP11-1275H24.2	1.43987	-0.0347199	9.56054	0.00383309	0.0203234
TBX10	1.4404	1.26015	7.88157	0.00802314	0.0356019
TSPAN18	1.44367	5.05961	65.8315	1.23112e-09	2.19693e-07
ST8SIA2	1.44826	4.36961	15.0877	0.000423371	0.00371934
RP11-134G8.8	1.44921	1.75215	22.5895	3.20822e-05	0.000528531
SLC7A11	1.45206	6.57501	32.1464	1.9384e-06	6.06612e-05
RP11-360K13.1	1.45778	6.92088	21.6359	4.36035e-05	0.000669284
LYPD1	1.46596	2.15759	8.57631	0.00588254	0.0280932
RP11-59N23.1	1.47609	-0.127464	7.16412	0.0111385	0.0456388
C15orf37	1.4803	-0.0479733	9.43983	0.00403708	0.0211318
AXIN2	1.48276	4.29452	49.269	3.14676e-08	2.66528e-06
EFNB1	1.48362	1.7747	7.62352	0.00901971	0.0389101
RBM20	1.48541	4.41357	18.7435	0.000114582	0.00138859
RP11-589P10.5	1.48946	-0.155584	7.50168	0.00953574	0.0405009
MT-TN	1.49121	0.599109	10.9053	0.00217705	0.0130528
CD101	1.5035	-0.23731	8.16119	0.00707516	0.0323228
RP1-40E16.9	1.5046	3.63506	31.4641	2.33467e-06	7.05136e-05
GRPEL2	1.50771	1.48186	25.5337	1.28612e-05	0.000260309
RP5-968D22.3	1.51492	3.07861	11.0572	0.00204502	0.0124431
RP11-408H20.1	1.51625	-0.0291181	7.57664	0.00921463	0.0395466
GADD45B	1.52301	5.11997	15.829	0.000322058	0.0030115
ENTPD1	1.52571	3.58016	13.2075	0.000865644	0.00646384
CDK2	1.53211	2.57649	11.9158	0.00144253	0.0095368
RP11-699L21.2	1.53286	-0.301142	7.49819	0.00955097	0.0405361
IDI1	1.54152	4.58367	83.2172	6.99957e-11	2.30463e-08
MT-TE	1.54311	2.30966	18.8564	0.000110227	0.00134627
RP11-1070N10.6	1.54822	3.53619	9.23892	0.00440278	0.0225167
RP5-1024G6.8	1.54836	5.16169	30.3595	3.16852e-06	8.87073e-05
RP11-478K7.2	1.55121	-0.132413	11.5921	0.00164392	0.0104885
RP11-762E8.1	1.56043	2.33379	9.20474	0.00446843	0.0227579
GAD1	1.56085	5.02788	61.8432	2.55007e-09	3.846e-07
CTD-2244C20.2	1.56423	0.123077	7.68636	0.00876536	0.0380657
HPGD	1.58258	4.9082	13.096	0.000904087	0.00667767
RP11-354I13.1	1.58717	2.0224	15.0288	0.00043275	0.0037875
TSNAXIP1	1.59295	8.71542	28.9318	4.74025e-06	0.000119927
BTNL10	1.59984	0.0991431	7.12369	0.0113491	0.046218
SOAT1	1.61019	4.83004	60.484	3.29122e-09	4.57969e-07
C1orf180	1.61112	-0.0569013	10.9791	0.00211181	0.0127599
RP11-76P2.4	1.61217	-0.0476433	8.60049	0.00582004	0.027863
RP11-449J1.1	1.61233	-0.405794	8.51801	0.00603615	0.0286687
RP11-319E12.1	1.61333	0.952691	11.3077	0.00184552	0.0114986
HSD11B1	1.61613	-0.416734	7.193	0.0109906	0.0451543
BSND	1.61901	0.573691	11.7446	0.00154554	0.0100305
RPS6P12	1.61951	3.24242	9.18553	0.00450579	0.0228535
CNPY4	1.62127	1.35111	30.431	3.10599e-06	8.75271e-05
RPS28	1.62405	9.65778	9.00287	0.00487824	0.024336
ZEB1	1.62778	4.21173	17.103	0.000203377	0.00216205
RP11-287F9.2	1.63957	0.263397	8.42161	0.00629967	0.0295599
AC084125.4	1.6406	-0.326792	7.34678	0.0102381	0.0426623
ACAD11	1.64221	2.81475	20.5478	6.2312e-05	0.000872779
ZNF552	1.64516	-0.301273	7.8733	0.0080532	0.0357026
RP11-401P9.4	1.64625	1.60603	18.1439	0.000140994	0.00162126
RP11-574M7.1	1.64638	0.66563	11.5769	0.00165404	0.0105358
GUCY1B2	1.64871	3.15686	19.5163	8.80335e-05	0.0011382
RP11-758M4.4	1.65067	3.11092	11.5984	0.0016397	0.0104787
LINC00504	1.65562	4.73802	7.57012	0.00924208	0.039628
GNG12-AS1	1.65703	5.71877	53.6796	1.25104e-08	1.2998e-06
PDE3A	1.65796	6.45852	27.8283	6.51404e-06	0.000153352
CBX8	1.6714	1.48438	30.4925	3.05326e-06	8.67587e-05
SSTR1	1.67144	-0.105544	7.54132	0.00936447	0.039989
GABRA6	1.68046	1.07392	28.0873	6.0426e-06	0.000145777
RP11-598D12.4	1.6834	-0.249552	11.3279	0.00183035	0.0114254
MT2A	1.68476	7.02243	20.7991	5.73413e-05	0.000820522
ADORA1	1.68544	2.9707	19.4297	9.06527e-05	0.00116311
LHFP	1.688	5.46374	40.4481	2.33117e-07	1.21101e-05
RPL7AP66	1.69034	-0.428105	7.08764	0.0115405	0.0468211
SNORA57_4	1.69565	0.369545	7.825	0.00823103	0.0362914
AC113167.1	1.69675	-0.125114	9.86699	0.00336305	0.0183816
AC009410.1	1.70055	3.37862	10.1751	0.00295203	0.0165533
RP11-742B18.1	1.70179	3.17207	9.26196	0.0043591	0.0223518
RNU1-1	1.70256	-0.281486	11.7775	0.00152514	0.00993552
PVRL4	1.70357	0.424281	13.6676	0.00072451	0.00563144
RASL10A	1.70383	0.209312	16.8006	0.000226556	0.00234241
RNVU1-20	1.70768	-0.339166	10.6374	0.00243268	0.0141959
LINC00428	1.70839	0.892866	28.8474	4.85584e-06	0.000122454
AF003625.3	1.70916	1.90752	7.8519	0.00813147	0.0359609
NRGN	1.71723	2.03437	16.8144	0.00022544	0.002335
TEX41	1.7185	5.4146	15.0888	0.000423201	0.00371934
RP11-1103G16.1	1.72364	3.1606	24.0456	2.029e-05	0.000374955
IRX1	1.72429	4.50471	11.9857	0.00140262	0.00935496
RNU1-4	1.72565	-0.248657	7.71574	0.00864911	0.0376448
AC019118.3	1.73005	-0.292914	8.97148	0.00494549	0.0245963
RP11-328J6.1	1.74356	1.18954	10.4293	0.00265327	0.0152345
RP1-90L14.1	1.74893	1.79103	11.929	0.00143495	0.00949474
DUSP10	1.75455	3.22979	63.5409	1.8636e-09	3.06798e-07
RP11-474D1.4	1.75652	-0.231841	9.03283	0.00481496	0.0240872
RP11-573J24.1	1.75716	0.00518315	9.30452	0.00427962	0.0220508
HOXB2	1.76963	2.75812	14.9453	0.000446446	0.00387832
CD200R1L	1.77318	2.79641	7.25331	0.0106886	0.0441385
AP000692.10	1.77762	0.544966	16.9701	0.000213239	0.00223675
LEF1	1.77944	3.18916	24.5119	1.7566e-05	0.000333854
KREMEN2	1.78125	3.23455	42.0908	1.57751e-07	8.9076e-06
SCML1	1.78874	2.50921	41.0311	2.02744e-07	1.06987e-05
CTD-3065B20.3	1.79349	-0.182924	9.99636	0.00318347	0.017556
RP11-125O5.2	1.80199	5.61753	8.76148	0.00542176	0.0264824
CDHR1	1.82892	2.7123	42.6366	1.38817e-07	8.15355e-06
RNU12	1.8324	0.107223	8.38436	0.00640476	0.0299231
WNT8A	1.83979	0.936122	19.3053	9.45638e-05	0.00120165
LINC00621	1.84205	5.52012	19.4479	9.00955e-05	0.00115723
CTD-2591A6.2	1.8603	4.39253	31.5017	2.31075e-06	6.9972e-05
HES5	1.87307	-0.0426562	9.53188	0.0038805	0.0204912
PRR22	1.88677	-0.314129	10.9702	0.00211962	0.0127905
CNTNAP1	1.88739	0.417518	13.8158	0.000684414	0.00538887
THBS2	1.89573	5.17304	20.4846	6.36328e-05	0.00088597
RP11-403A21.1	1.89997	0.480596	13.2118	0.000864198	0.00645649
TTC29	1.9044	3.5803	34.8241	9.51608e-07	3.51433e-05
NPPC	1.91003	-0.459602	9.66198	0.00367017	0.0196603
RP11-48B3.4	1.91572	0.795235	19.3839	9.20706e-05	0.00117614
LINC00707	1.91892	7.34271	37.7536	4.50991e-07	2.02746e-05
RP11-420L9.5	1.92349	0.616539	9.29025	0.00430609	0.0221531
ADM5	1.93405	-0.149339	11.4667	0.00172976	0.0109229
FOXC1	1.94872	1.07369	19.0764	0.000102233	0.00127471
AC010970.2	1.95124	5.26684	23.5131	2.39575e-05	0.000424605
RN7SL299P	1.95308	0.927194	16.4338	0.000258503	0.00257041
TNFSF15	1.96119	-0.387175	12.8336	0.00100185	0.00723072
RP11-180K7.1	1.96129	1.43848	8.02879	0.00750811	0.0339098
WNT10B	1.96321	2.82935	15.3604	0.00038264	0.00342064
NUPR1	1.96352	0.982383	8.65638	0.00567833	0.0273696
CTB-33G10.6	1.9639	0.882439	27.9068	6.36713e-06	0.000150958
ZNF812	1.97965	0.151115	14.9169	0.000451211	0.00390396
RP11-6E9.4	1.98539	2.70086	49.5719	2.94902e-08	2.51603e-06
SLC1A2	1.99236	3.00598	46.2338	6.11162e-08	4.40961e-06
RP11-554F20.1	2.00688	5.82518	8.04032	0.00746931	0.0338031
UTP14A	2.01918	3.78301	51.1229	2.12296e-08	1.94664e-06
RP11-217E22.5	2.01991	0.0313345	7.64247	0.0089422	0.0386685
BCRP3	2.02557	2.20957	18.0348	0.000146459	0.00167095
TRH	2.02598	1.55039	20.6573	6.00932e-05	0.000851282
RP11-400N13.3	2.0304	0.335261	19.1288	0.000100419	0.00125803
SLC6A17	2.03409	-0.341444	7.80444	0.00830802	0.0365354
RP11-361H10.3	2.04003	0.27879	10.0529	0.00310821	0.0172496
REG1A	2.042	0.0147582	10.3065	0.00279328	0.0158724
PTH1R	2.04602	4.54251	41.5921	1.77445e-07	9.69189e-06
AC022311.1	2.04699	1.28935	9.19171	0.00449374	0.022837
VAX2	2.05585	0.392785	16.0178	0.000300599	0.00285771
RP11-320N7.2	2.05657	7.5513	38.0478	4.19129e-07	1.91741e-05
FGF18	2.06484	3.00106	35.0466	8.98125e-07	3.35479e-05
AC073071.1	2.07054	3.43531	9.49466	0.00394302	0.020747
MT1M	2.07513	2.28057	10.3212	0.00277615	0.015798
HIST1H2AH	2.07688	-0.378052	12.5989	0.00109887	0.00775147
MFAP3L	2.07917	3.59466	43.3981	1.16313e-07	7.15541e-06
EREG	2.09649	-0.375642	7.59184	0.00915092	0.0393382
USF1	2.11384	2.49239	13.6227	0.000737141	0.00570223
RPRM	2.11654	0.379518	18.5173	0.000123873	0.00146993
RP11-16P6.1	2.12619	-0.403155	13.6289	0.000735365	0.00569226
CBLN1	2.15557	4.51092	42.7712	1.34527e-07	7.96164e-06
WNT5A	2.1587	2.88634	85.8206	4.72816e-11	1.84217e-08
GABRG2	2.16691	1.94397	13.832	0.000680194	0.00536649
NKX3-2	2.17126	-0.22219	10.1796	0.00294647	0.0165377
MT1A	2.17565	0.466399	22.1849	3.65184e-05	0.000584719
RP11-401H2.1	2.17706	1.63638	10.9061	0.00217641	0.0130523
GABRB2	2.19652	5.47883	33.9785	1.18764e-06	4.12484e-05
RP11-436D23.1	2.20604	6.53717	9.26831	0.00434714	0.0223151
AC064834.1	2.227	0.177388	6.89924	0.012599	0.0499199
SP5	2.2336	8.11832	32.1333	1.9453e-06	6.06772e-05
PSG9	2.2773	0.0262801	14.5169	0.000524297	0.00440118
NEFL	2.27869	5.75059	83.4671	6.73832e-11	2.25031e-08
RP3-514A23.2	2.28451	1.69288	46.6473	5.5749e-08	4.13729e-06
SMYD2	2.29142	5.83335	156.992	1.13974e-14	2.96042e-11
RP11-384O8.1	2.30361	0.678087	11.5902	0.00164514	0.0104921
PXDC1	2.30825	1.70393	36.8105	5.71569e-07	2.42938e-05
RP11-281A20.2	2.31658	1.63536	6.94084	0.0123566	0.0492479
RNVU1-13	2.3507	0.287838	8.18393	0.0070035	0.0320707
RP11-359M6.1	2.35769	7.70704	74.084	2.98024e-10	6.8303e-08
FZD10	2.37327	3.25394	25.0142	1.50593e-05	0.000294596
C11orf45	2.394	-0.492801	12.6817	0.00106355	0.00755245
RP11-183G22.1	2.40208	-1.0714	13.4431	0.000790027	0.00602757
HOXB-AS1	2.42327	3.42593	20.111	7.20684e-05	0.000978409
APLNR	2.42776	2.51929	14.7641	0.000477751	0.00408913
RP1-170O19.17	2.43886	1.30724	13.3776	0.000810321	0.00614819
SNAI2	2.44061	-0.0381134	23.0642	2.75933e-05	0.000471527
AC009014.3	2.454	0.240985	12.1544	0.00131107	0.0088837
HMX1	2.45534	-0.29769	7.4536	0.00974805	0.0411559
CTD-2589H19.6	2.4582	-0.175515	17.9192	0.000152496	0.00173
RP13-238F13.5	2.50014	6.01329	35.1107	8.83311e-07	3.32484e-05
KLHL30	2.51019	0.221914	19.0454	0.000103322	0.00128476
RP11-273B20.3	2.51516	-0.0270897	22.3204	3.49649e-05	0.000567227
RP3-406A7.3	2.53421	4.51338	17.0698	0.000205792	0.00217782
HOXB1	2.53424	0.72877	17.0773	0.000205243	0.00217595
AP000470.2	2.55044	-0.160087	23.7588	2.2185e-05	0.000399245
AC079135.1	2.57556	4.48555	97.9673	8.42754e-12	4.92527e-09
HOXA7	2.58872	-0.433359	12.3426	0.00121632	0.00838387
RNF43	2.60865	2.63111	77.8949	1.60504e-10	4.31277e-08
CTB-60B18.6	2.61066	7.83641	17.0741	0.000205477	0.00217602
RP4-630C24.3	2.61941	2.49354	38.7139	3.55461e-07	1.6686e-05
VN2R5P	2.65644	0.186675	12.7211	0.00104715	0.00747002
RBP1	2.66331	4.50736	17.9145	0.000152745	0.00173
RNU1-120P	2.68873	-0.0639852	9.76773	0.00350817	0.0189751
HAND1	2.70394	0.197377	16.3763	0.000263925	0.00260658
PPIAL4G	2.75334	-0.752849	14.6598	0.000496824	0.00422183
RP11-451G4.1	2.76056	0.345962	10.2928	0.00280944	0.0159486
RP11-834C11.4	2.77209	0.889157	29.2879	4.28332e-06	0.000111381
KCNJ8	2.81056	-0.494122	17.2408	0.000193654	0.00208045
AMH	2.83905	0.553335	30.6318	2.93726e-06	8.47708e-05
RP4-704D23.1	2.84035	-0.0301069	9.14513	0.00458548	0.0231722
RP5-945I17.2	2.87338	-0.489136	9.74217	0.00354662	0.0191521
RP11-217C7.1	2.87517	3.74306	12.0899	0.00134528	0.00907245
RNVU1-6	2.88367	0.491329	15.9582	0.000307205	0.00289928
DHRS2	2.89426	3.93196	31.2046	2.50711e-06	7.46608e-05
SPOCK3	2.90824	6.27294	18.9977	0.00010502	0.00130172
RP11-12K6.2	2.92895	0.0401765	8.07151	0.0073654	0.0334202
SLCO1C1	2.98502	4.85305	63.4213	1.90489e-09	3.11402e-07
RP11-131K5.2	3.05774	0.258327	11.2596	0.00188219	0.0116742
RP11-598D14.1	3.07509	4.85267	15.453	0.000369778	0.00334144
AC007405.2	3.0919	0.312175	31.2746	2.45933e-06	7.34249e-05
USP9YP4	3.14903	1.3972	11.1074	0.00200325	0.0122527
AC010983.1	3.16496	1.12736	19.956	7.59091e-05	0.00101612
RP11-282I1.2	3.22325	-0.724383	14.2416	0.000581824	0.00477238
HOTAIRM1	3.29883	5.25822	67.3842	9.34503e-10	1.74767e-07
RP11-815M8.1	3.31001	5.60505	139.643	6.25314e-14	9.13623e-11
WLS	3.39839	5.74192	53.2647	1.36168e-08	1.37207e-06
RP1-135L22.1	3.40622	0.174223	8.71663	0.00552968	0.0268357
TEX13B	3.44115	0.366474	16.7791	0.000228308	0.00235117
GMNC	3.46984	5.56822	25.4002	1.33913e-05	0.000268712
RP11-191N8.2	3.51852	2.86641	59.5442	3.93472e-09	5.31687e-07
HOXA-AS3	3.59427	-0.874773	21.5114	4.54039e-05	0.000688779
GBX2	3.71506	2.51166	70.0951	5.83325e-10	1.19618e-07
SPINK14	3.72444	-0.669662	15.1576	0.000412505	0.00364304
PSG11	3.74453	-0.77987	29.9518	3.55144e-06	9.67622e-05
RNVU1-15	3.79199	-0.303349	23.2729	2.58351e-05	0.0004497
RP11-798K23.4	3.82936	3.70502	12.7015	0.00105527	0.00750278
CDX1	3.88119	1.66144	26.9571	8.40709e-06	0.000185888
RP11-357H14.17	3.92352	-0.589276	24.16	1.95832e-05	0.00036362
PSG5	3.95028	-0.541318	41.6471	1.75151e-07	9.61153e-06
PRR9	3.99445	-1.21266	17.4321	0.000263821	0.00260658
HIST1H3E	4.01983	-0.705859	24.7547	1.63036e-05	0.000314204
PRAC2	4.08838	1.54034	30.8544	2.76151e-06	8.07959e-05
HOXA1	4.10738	1.13324	41.0691	2.00917e-07	1.06263e-05
RNVU1-16	4.11735	-0.444995	25.792	1.18969e-05	0.00024553
HOXB13	4.18694	-0.679792	23.4961	2.4085e-05	0.000425896
PRAC1	4.58896	3.10558	16.1515	0.000286332	0.0027591
PEG3	4.59851	1.39735	42.0531	1.59157e-07	8.96307e-06
RP11-284G10.1	4.68485	-0.2039	15.429	0.000512099	0.00432198
ZIM2	4.95157	2.74814	29.7112	3.80012e-06	0.000101759
NKX6-1	4.99735	2.53635	92.9186	1.69159e-11	8.2384e-09
