# Supplementary material for: Direct comparison of distinct naive pluripotent states in human embryonic stem cells
Source: Nat Commun. 2017 Apr 21;8:15055. doi: 10.1038/ncomms15055 (PMC5413953; doi:10.1038/ncomms15055)
Supplement: Supplementary Data 8 — Differential Gene Expression Analysis between primed hESC and RT-MEFs hESCs (FC>2, FDR<0.05) [file ncomms15055-s9.xlsx]

## Sheet: DifGenes_PrimedvsRT_ JasinC8_12
Gene	logFC	logCPM	F	PValue	FDR
AL132709.5	-6.73741	2.99045	56.8226	6.66784e-09	1.21777e-06
MEG3	-6.35605	5.83724	72.4627	3.90366e-10	1.90474e-07
RP11-909M7.3	-6.06172	3.80176	68.0266	8.34818e-10	3.14767e-07
AL132709.8	-6.03588	3.83885	51.2442	2.06961e-08	2.78416e-06
MEG9	-5.90094	1.18283	75.5073	2.35926e-10	1.37881e-07
MEG8	-5.72611	5.80264	48.833	3.45634e-08	4.08291e-06
NPTX1	-5.39108	2.95538	75.704	2.28486e-10	1.36957e-07
CLEC4G	-5.14777	-0.884802	38.4864	4.75299e-06	0.000146006
HIST1H1A	-5.02751	-0.473285	31.5595	5.20879e-06	0.000156475
GPR143P	-4.99004	-0.859298	24.316	0.000184699	0.00220605
AC005082.12	-4.91362	-0.113034	56.1202	7.66e-09	1.30707e-06
RP11-123M6.2	-4.66955	5.08636	32.3064	1.85618e-06	7.41743e-05
SNORD113_6	-4.62936	-0.717287	47.1942	1.8607e-07	1.42149e-05
AL117190.3	-4.50073	0.888376	57.1244	6.28419e-09	1.17524e-06
RP3-326L13.2	-4.41339	-1.03825	21.2137	8.20562e-05	0.00122727
SRY	-4.35272	-1.03832	19.228	0.00240765	0.0147416
CTC-490G23.4	-4.28507	0.09795	31.332	2.42081e-06	9.02967e-05
AP000459.4	-4.20026	0.225799	45.5543	7.11555e-08	6.81722e-06
EIF1AY	-4.13868	1.83577	17.2452	0.000193353	0.00228676
CRYGD	-4.0552	1.04221	33.4589	1.36275e-06	6.09615e-05
LHX1	-4.01565	1.83313	26.926	8.48476e-06	0.000223563
RP4-604G5.1	-3.87115	0.246264	59.8228	3.73108e-09	8.46811e-07
PCDHB5	-3.792	0.90062	24.6451	1.68609e-05	0.000371785
TMSB4Y	-3.78238	1.3971	29.6384	3.87891e-06	0.000125662
AC068134.5	-3.73759	1.58503	31.141	2.5514e-06	9.3486e-05
BEX5	-3.72232	3.86696	22.3476	3.46608e-05	0.000647729
TCEAL5	-3.67532	1.18526	35.7932	7.40697e-07	3.98969e-05
ANKRD34B	-3.67065	-0.540894	42.5284	1.42369e-07	1.1437e-05
RP11-432I5.2	-3.60645	-0.765025	23.8105	2.18299e-05	0.000454019
CTC-559E9.5	-3.57216	-0.520767	23.9568	2.08581e-05	0.000436136
ENTPD2	-3.56856	-0.258556	33.8872	1.2166e-06	5.58753e-05
PRSS22	-3.56084	-0.4885	29.5978	3.92361e-06	0.000125922
ZNF572	-3.54308	0.780161	32.9296	1.56948e-06	6.73207e-05
NETO1	-3.53652	1.8779	54.6995	1.01748e-08	1.61806e-06
PRSS3P2	-3.46841	-0.913749	22.6415	3.15545e-05	0.000601671
IZUMO2	-3.46344	-0.231862	28.4532	5.43697e-06	0.000160886
TACSTD2	-3.45497	-0.645242	25.6171	1.25409e-05	0.000301303
DDX3Y	-3.39314	2.28421	8.53493	0.00599113	0.0291359
POTEE	-3.38028	-0.833472	8.48365	0.00697846	0.0324583
ZNF667-AS1	-3.373	3.16182	15.5225	0.000360417	0.00360217
ZFY	-3.37255	0.969076	17.5452	0.000173892	0.00211282
AC005083.1	-3.3699	-0.0703716	32.8972	1.5832e-06	6.75372e-05
RP11-424G14.1	-3.35627	-0.780664	10.1227	0.00623742	0.0299778
RP3-326L13.3	-3.34651	0.460654	19.6982	8.27861e-05	0.0012311
RP11-579O24.1	-3.31982	-0.149654	20.0492	7.35744e-05	0.00113426
FGB	-3.30471	-0.726506	11.5379	0.0016804	0.0112365
ERAS	-3.28896	-0.506564	23.9195	2.1101e-05	0.000440426
MT1H	-3.26895	4.28762	21.1819	5.05619e-05	0.000857132
PLEKHN1	-3.26655	-0.141026	47.7629	4.36085e-08	4.71961e-06
FGA	-3.16219	-1.01464	10.8931	0.00218808	0.0136877
RP11-89K21.1	-3.13728	-0.397029	20.9133	5.5224e-05	0.000914933
NLGN4Y	-3.12409	3.73477	19.0064	0.000104706	0.00146746
CCDC152	-3.11564	3.07419	66.4123	1.10993e-09	3.6545e-07
RNF183	-3.10923	0.580132	24.5144	1.75524e-05	0.000382763
RP11-91J3.3	-3.107	-1.01026	13.0672	0.0017391	0.0114942
ZNF728	-3.06379	0.582204	14.8102	0.000469579	0.00436328
CUZD1	-3.06071	2.58125	32.0215	2.00523e-06	7.81272e-05
RP11-445F12.2	-3.06019	0.641921	18.5954	0.000120579	0.00162465
RP11-621K7.1	-3.05858	0.0216865	15.4383	0.000371786	0.00368742
IGFBP6	-3.05404	1.73432	95.7935	1.13383e-11	1.66355e-08
CLDN3	-3.02645	2.47981	59.131	4.25845e-09	9.04999e-07
OTX1	-3.01773	-0.826816	16.2851	0.00027278	0.0029454
RP4-595K12.1	-3.00914	-1.15718	7.94451	0.0106465	0.0444591
GAGE10	-2.99921	0.339584	34.2489	1.10607e-06	5.28924e-05
MST1P2	-2.99203	0.477645	59.0141	4.35514e-09	9.17209e-07
TSTD1	-2.98768	5.77935	15.1462	0.000414267	0.0039759
NT5E	-2.95455	-0.310123	21.2378	4.96443e-05	0.000845255
PRSS1	-2.94085	-0.810422	16.0904	0.000292766	0.00308984
AC006369.3	-2.93575	-0.697912	21.0161	5.33872e-05	0.000890816
PSMB8	-2.93505	1.78617	72.6706	3.76999e-10	1.90474e-07
OLIG1	-2.93413	-0.740419	14.809	0.000469794	0.00436328
CTB-191K22.5	-2.92257	0.286399	21.6541	4.33472e-05	0.000760756
PNMA5	-2.91502	-0.763411	17.528	0.000174951	0.00212018
SPTSSB	-2.91305	0.470428	46.7711	5.42418e-08	5.46556e-06
ZNF667	-2.88247	3.13344	23.9392	2.09724e-05	0.000438134
ZNF717	-2.85305	3.66599	55.7761	8.20177e-09	1.36952e-06
GPR176	-2.85135	5.15288	63.0966	2.02193e-09	5.43296e-07
TSSC2	-2.84946	5.08674	36.949	5.51917e-07	3.14687e-05
HHEX	-2.8434	1.09444	48.1585	4.00034e-08	4.39042e-06
S100A6	-2.83592	2.82329	30.801	2.80264e-06	9.91184e-05
TFF1	-2.82769	-0.626362	16.6886	0.000235845	0.00264049
RP11-564D11.3	-2.82357	2.58729	39.6377	2.83561e-07	1.967e-05
ZNF680	-2.80394	4.80347	15.6817	0.000339916	0.00345638
RAX	-2.79413	-0.0241089	24.8898	1.56425e-05	0.000352968
RLN2	-2.79276	-0.322238	25.5284	1.28819e-05	0.000307285
RP11-37C7.1	-2.78611	4.91414	66.6724	1.05983e-09	3.59067e-07
CHRNA4	-2.78444	1.21686	32.9751	1.55046e-06	6.70601e-05
PPP1R3C	-2.77892	0.254378	27.8201	6.52952e-06	0.000184516
ZSCAN1	-2.7781	0.858949	44.9823	8.09557e-08	7.45079e-06
USP9Y	-2.77596	3.24439	11.9152	0.0014429	0.0100121
SFRP5	-2.76008	0.870631	33.0646	1.5138e-06	6.57772e-05
C17orf107	-2.75814	-0.34952	19.0868	0.000101871	0.00143882
BHLHE41	-2.75659	0.293216	14.7429	0.000481566	0.00444787
C19orf77	-2.73768	0.850661	30.9773	2.66921e-06	9.61452e-05
LINC00599	-2.72398	4.38375	18.564	0.000121892	0.00163481
TTN	-2.72317	3.80729	24.9954	1.51463e-05	0.000345236
CTD-2126E3.4	-2.72116	-0.885619	16.4077	0.000260948	0.00285322
CHP2	-2.71919	1.77115	23.6446	2.29905e-05	0.000471034
KALP	-2.70766	3.68202	17.1868	0.000197408	0.00232367
ZNF649	-2.69283	2.8207	32.2251	1.8975e-06	7.51058e-05
TTTY15	-2.69129	1.69185	9.93554	0.00326659	0.0185934
NOVA2	-2.68763	3.27549	34.197	1.12124e-06	5.31668e-05
AC005592.1	-2.68396	2.04295	14.9186	0.000450927	0.00423783
COL11A2	-2.68251	-0.00204368	40.897	2.09343e-07	1.55359e-05
SLCO4A1	-2.67774	1.90059	67.0832	9.8548e-10	3.43844e-07
PADI3	-2.67382	2.48731	29.9446	3.55859e-06	0.000118166
DUPD1	-2.6722	-0.00205768	29.097	4.52217e-06	0.000140179
SLFN13	-2.66922	2.00769	11.4568	0.00173673	0.0114883
MIAT	-2.66408	4.89004	24.6092	1.70481e-05	0.000374562
CXCL6	-2.66291	0.0870595	22.1102	3.74066e-05	0.000682101
ZNF835	-2.66211	-0.44645	14.0525	0.00062521	0.00539518
AIF1	-2.66151	0.0149047	34.6123	1.00564e-06	4.89766e-05
CTC-559E9.8	-2.6541	4.37444	44.5858	8.85793e-08	7.9643e-06
CBLN3	-2.64817	-0.452067	17.2475	0.000193199	0.00228676
TPSG1	-2.64523	1.08992	44.2838	9.4894e-08	8.40279e-06
AC026806.2	-2.6443	0.81126	48.6013	3.63382e-08	4.13509e-06
RP11-370F5.4	-2.63459	-0.701074	11.6995	0.00157398	0.0106869
RPL21P17	-2.6312	-0.296566	8.14203	0.00713612	0.0329786
IL36B	-2.62511	-0.62908	13.3103	0.000831762	0.00666807
CTB-92J24.2	-2.61904	-0.730388	15.3935	0.000377984	0.00373148
CCDC64B	-2.60436	1.85735	37.3948	4.93353e-07	2.89527e-05
RP3-462D8.2	-2.57737	-0.809804	10.697	0.00237314	0.0145876
S100A14	-2.56887	3.88093	15.9026	0.000313503	0.00325145
CD164L2	-2.56667	-0.244906	31.2928	2.44705e-06	9.09453e-05
C5orf63	-2.5626	1.17956	34.7557	9.68701e-07	4.77439e-05
WDR86-AS1	-2.55585	0.017961	19.4198	9.09572e-05	0.0013205
KCNQ1-AS1	-2.54731	-0.127967	37.2979	5.05492e-07	2.93952e-05
CTD-2587H24.4	-2.53454	-0.061825	29.9808	3.52266e-06	0.000117474
MAT1A	-2.52947	-0.236248	21.1634	5.08682e-05	0.000860399
PRKY	-2.52769	2.45468	15.1481	0.000413972	0.0039759
CACNG6	-2.52641	2.26594	39.8485	2.6942e-07	1.91435e-05
RPL35AP19	-2.50677	-0.337206	10.2577	0.00285113	0.0167717
GNA14	-2.50037	4.78228	55.8559	8.07261e-09	1.36051e-06
RP11-209D14.2	-2.49665	-0.485458	16.1352	0.000288032	0.00305643
TMEM125	-2.48406	4.22161	53.6985	1.24623e-08	1.90413e-06
AC027269.2	-2.47897	1.11024	39.3188	3.06471e-07	2.07104e-05
RP11-267J23.1	-2.47785	2.43795	21.9283	3.96646e-05	0.000712166
RP11-44K6.2	-2.47038	2.00368	9.88371	0.00333925	0.0188676
DIO3	-2.45683	3.41982	13.0351	0.00092581	0.00721903
APOA2	-2.44237	-0.474094	13.5448	0.000759604	0.00622189
DOC2GP	-2.43565	-0.851463	11.5172	0.00208282	0.0131702
PIP5KL1	-2.43354	2.44351	35.7112	7.56465e-07	4.05594e-05
LYPD3	-2.42567	1.12096	24.7788	1.61836e-05	0.00036114
IDO1	-2.42538	2.68501	10.1651	0.00296444	0.0172774
OR7E53P	-2.41573	0.910176	31.3871	2.38447e-06	8.94209e-05
SLC30A3	-2.41397	2.9634	42.0153	1.60576e-07	1.26783e-05
RP11-835E18.5	-2.40803	-0.33797	20.9558	5.44562e-05	0.000904431
ZNF844	-2.40501	3.00497	27.3047	7.59006e-06	0.000205125
RP11-279O9.4	-2.39572	1.19704	30.1562	3.35363e-06	0.000113785
KCNK6	-2.39185	2.31587	63.7242	1.80212e-09	5.05664e-07
CST6	-2.38893	1.02008	14.8004	0.000471307	0.00437386
VCAM1	-2.38369	-0.62261	12.0183	0.00138444	0.00972474
RP11-378G13.2	-2.38134	-0.55423	12.822	0.00100644	0.00765123
SIX3	-2.38121	0.244361	16.5901	0.000244347	0.00272005
RP5-884G6.2	-2.36659	-0.26756	16.1311	0.00028846	0.0030582
RPS3AP23	-2.35854	-0.571699	9.69496	0.00361881	0.0200354
C19orf33	-2.35433	1.11062	10.6735	0.00239641	0.0146921
CTD-2201I18.1	-2.34896	-0.628879	11.1393	0.00197719	0.0127015
MFSD6L	-2.3413	0.27967	24.5496	1.73631e-05	0.00037899
VIPR2	-2.3411	2.02874	51.1634	2.10501e-08	2.78416e-06
FBXO24	-2.33132	1.9254	35.6612	7.66255e-07	4.08035e-05
FAM86GP	-2.31025	4.74183	24.6488	1.68416e-05	0.000371773
SLC17A7	-2.30615	0.299413	17.3337	0.000187382	0.00222923
RP11-554D14.4	-2.30533	0.0999756	20.1673	7.07258e-05	0.00110004
RP11-473M20.5	-2.30498	0.646919	19.6942	8.28967e-05	0.00123196
ZNF676	-2.29993	-0.58308	9.65082	0.00368772	0.0203081
RIMS4	-2.29992	5.70554	59.3073	4.11702e-09	8.89601e-07
TCEAL7	-2.29946	1.80382	33.0459	1.52137e-06	6.59834e-05
KDM5D	-2.28769	0.953145	8.49153	0.00610733	0.0295348
ZDHHC22	-2.28418	0.273545	27.2286	7.76152e-06	0.000208793
HRC	-2.27973	0.375206	21.0609	5.26072e-05	0.000882209
ACSM4	-2.27212	0.661869	41.1091	1.99011e-07	1.48846e-05
ADAP1	-2.26871	0.887849	30.0561	3.44898e-06	0.000115843
FEZF1	-2.26683	2.04752	14.566	0.00051467	0.00466017
AF186192.5	-2.25862	-0.454792	13.7018	0.000715047	0.00593596
WFDC2	-2.25845	2.30195	67.0992	9.82687e-10	3.43844e-07
CILP2	-2.25548	4.15957	89.1353	2.90424e-11	3.23297e-08
RP11-296A18.5	-2.24546	-0.897868	7.42208	0.00988997	0.0420666
ARHGEF19	-2.24092	2.53221	68.589	7.56753e-10	2.98637e-07
ACSS1	-2.23828	0.630526	40.6243	2.23461e-07	1.6479e-05
GYPE	-2.23113	-0.198394	15.2165	0.000403593	0.00390141
RP4-555L14.4	-2.22969	-0.541741	15.8378	0.000321017	0.00330883
FREM3	-2.22916	0.708951	20.8973	5.55158e-05	0.000918133
GPX2	-2.22696	-0.619699	15.68	0.000340139	0.00345714
CTC-398G3.2	-2.22653	1.74655	14.2884	0.000571598	0.00504617
TMEM190	-2.22155	-0.799098	12.8129	0.00101005	0.00766869
RP11-963H4.3	-2.2209	0.00779739	18.0916	0.000143586	0.00183622
SHISA7	-2.22062	-0.0132254	22.8608	2.94299e-05	0.000569995
ABTB1	-2.2181	-0.411549	20.0148	7.44264e-05	0.0011439
SHH	-2.21311	0.167405	13.6127	0.000739978	0.00608887
MFGE8	-2.20481	7.69666	87.4821	3.69721e-11	3.60124e-08
SDAD1P1	-2.20342	0.911952	32.8336	1.61043e-06	6.81171e-05
C1orf210	-2.20269	0.492167	23.7899	2.1971e-05	0.000456548
HMGB1P3	-2.1956	0.23018	13.9146	0.000659014	0.00561026
RP11-266J6.2	-2.19372	-0.676588	8.39167	0.006384	0.0305379
RP11-686D22.5	-2.1936	-0.23837	9.68378	0.00363612	0.0200997
C20orf195	-2.19325	-0.357101	9.89072	0.00332932	0.0188349
RP11-676J15.1	-2.19162	-0.174172	21.9693	3.91433e-05	0.000706059
LINC00884	-2.19127	1.42986	45.6526	6.96008e-08	6.72338e-06
RP11-524C21.2	-2.18077	0.147161	20.75	5.82789e-05	0.000951157
HSD3BP4	-2.18061	-0.16561	10.3964	0.00268997	0.0160131
KIAA0825	-2.17817	9.0419	68.751	7.35729e-10	2.96537e-07
CTC-513N18.7	-2.17807	4.96067	26.1424	1.07094e-05	0.000267758
GALNT9	-2.17435	1.17646	47.9705	4.16755e-08	4.53139e-06
SPINK1	-2.17109	0.673144	18.9853	0.000105467	0.00147458
MYH14	-2.17098	3.07611	48.8503	3.44349e-08	4.08291e-06
RPL21P106	-2.17017	1.48862	17.8975	0.000153654	0.00193637
RP11-35O15.1	-2.1594	1.2966	32.4997	1.76174e-06	7.19514e-05
ST13P11	-2.15294	-0.571971	18.3826	0.000129779	0.00170728
FN1	-2.15271	9.66025	24.6192	1.69958e-05	0.000373763
F11R_2	-2.14604	4.37671	26.6628	9.17188e-06	0.000236396
DACT2	-2.145	1.65172	51.5168	1.95483e-08	2.75908e-06
TRBC2	-2.14499	0.289899	13.3879	0.000807097	0.00652178
OR7E15P	-2.14485	0.670366	22.5545	3.24422e-05	0.000614588
RP11-496D24.2	-2.13182	0.221524	15.9234	0.000311132	0.00323403
RP11-1081L13.4	-2.12537	0.487835	34.5783	1.0146e-06	4.93105e-05
CTC-429C10.2	-2.12502	2.43056	37.5767	4.71369e-07	2.80386e-05
SCN1A	-2.12406	-0.00805297	20.434	6.47113e-05	0.00103119
EGR3	-2.12247	1.05827	27.4946	7.17962e-06	0.000197184
IHH	-2.12225	0.673284	13.6521	0.000728836	0.00601577
PHYHIP	-2.11848	0.303472	23.2878	2.57141e-05	0.000514216
MATK	-2.11815	2.31733	47.0019	5.15438e-08	5.29465e-06
MKRN3	-2.11754	1.22017	21.083	5.22276e-05	0.000877752
BX470102.3	-2.11499	2.43153	22.7739	3.02529e-05	0.000581596
RP11-465B22.3	-2.11342	0.350458	28.8997	4.78383e-06	0.000146568
ASPG	-2.113	-0.450578	19.3786	9.22386e-05	0.00133267
TTR	-2.11236	0.53785	7.05651	0.0117086	0.0476365
RP11-449H3.2	-2.11174	-0.834519	12.6894	0.00106034	0.0079808
RP11-538P18.1	-2.11169	6.89607	14.7897	0.000473191	0.00438786
AC092570.3	-2.10736	-0.881748	8.18408	0.00809644	0.0362865
PANX2	-2.10519	1.60127	46.1369	6.24517e-08	6.13417e-06
CR1L	-2.10032	5.35782	12.1031	0.00133822	0.00949136
BZRAP1	-2.09529	3.07758	23.7084	2.25371e-05	0.000465004
LOC124685	-2.09496	-0.458187	8.00893	0.00757547	0.0345007
EPHB6	-2.09284	1.40188	34.0053	1.17928e-06	5.49162e-05
MAL2	-2.09242	5.39427	27.3129	7.57189e-06	0.00020487
ZNF577	-2.09238	4.28089	32.7572	1.64378e-06	6.87712e-05
NOXA1	-2.08985	0.591673	17.5001	0.000176682	0.00213293
CACNG7	-2.08929	4.8694	33.5461	1.33158e-06	5.98622e-05
MYL4	-2.08463	2.38798	14.5343	0.000520866	0.00470854
RPL21P110	-2.08217	3.46834	21.2212	4.99144e-05	0.000849236
RASGRP2	-2.07941	1.75627	42.3432	1.48677e-07	1.18622e-05
ADRA2A	-2.07877	0.821252	20.8094	5.71476e-05	0.000937024
RP11-729I10.2	-2.07629	0.186613	24.7942	1.61071e-05	0.000359976
AC104395.1	-2.07169	0.0880205	25.7882	1.19107e-05	0.000290947
GJC3	-2.07088	-0.17467	25.9374	1.13881e-05	0.000280591
DTX1	-2.06893	1.18468	44.091	9.91726e-08	8.63382e-06
FAM153B	-2.06242	0.942565	14.6926	0.000490757	0.00450783
C19orf66	-2.05724	0.862471	30.6812	2.89723e-06	0.000102155
RP11-7K24.3	-2.05511	0.374775	11.1832	0.00194195	0.0125461
GRHL2	-2.05506	3.89231	56.8961	6.57215e-09	1.20974e-06
AC114803.3	-2.05383	-0.143611	11.933	0.00143261	0.00995547
RP11-511B23.1	-2.05213	1.1429	22.4114	3.39604e-05	0.000636132
MAP7	-2.05024	6.40451	46.8779	5.29745e-08	5.36097e-06
RP11-14K2.1	-2.04893	2.33112	19.7211	8.21474e-05	0.00122785
RP11-438B23.2	-2.04728	-0.477287	14.3165	0.000565539	0.00500402
MT-TL2	-2.04617	-0.398196	10.0648	0.00309268	0.0178468
MT1G	-2.04551	5.67194	9.72831	0.00356765	0.0198289
SYT5	-2.04357	-0.203549	9.65791	0.00367655	0.0202561
RP11-686D22.8	-2.03806	2.18866	14.5942	0.000509233	0.00462484
TMEM54	-2.03601	0.0566849	13.8043	0.000687452	0.00577455
GS1-24F4.1	-2.03585	0.256336	10.8017	0.00227233	0.0140977
ZFY-AS1	-2.03548	0.276655	12.1765	0.00129952	0.00927319
RP11-762H8.1	-2.03526	0.327271	27.0911	8.08178e-06	0.000215425
KIF12	-2.03497	-0.214068	12.8482	0.000996115	0.00760241
RPL35AP35	-2.03429	1.04479	9.5761	0.0038076	0.0207822
HAPLN3	-2.02953	2.63132	43.8984	1.03652e-07	8.84331e-06
TMEM26	-2.02809	-0.432501	12.8494	0.000995639	0.00760241
C4orf47	-2.02627	2.77684	53.342	1.34032e-08	2.02147e-06
EPSTI1	-2.02567	4.89938	15.2362	0.000400647	0.00388305
RPL21P133	-2.01845	3.62896	13.9569	0.000648439	0.00554649
TMEM255B	-2.01765	-0.290052	11.2462	0.00189247	0.0122792
CTD-3018O17.3	-2.01603	3.85223	32.1155	1.95471e-06	7.65416e-05
RP11-138P22.1	-2.01453	-0.615777	10.6144	0.00245609	0.0149755
FAM24B	-2.0142	1.75782	24.0001	2.0579e-05	0.000432232
COLCA2	-2.01404	-0.028337	13.156	0.000883162	0.00697489
RPS12P27	-2.01064	-0.581391	11.8438	0.00148497	0.0102492
ANKRD1	-2.00998	5.15388	16.5408	0.000248718	0.00275428
ECEL1	-2.00745	0.953327	48.6242	3.61591e-08	4.13509e-06
CLDN4	-2.00684	2.41322	57.0575	6.36719e-09	1.18132e-06
HOXC4_1	-2.00566	-0.561658	8.72763	0.005503	0.0273535
POTEF	-2.00147	1.07431	8.35989	0.00647482	0.0308022
HLA-DRA	-1.99656	-0.49829	8.38466	0.00640393	0.0305935
RPS12P18	-1.98935	-0.425334	9.30726	0.00427456	0.0227106
SFTA1P	-1.98931	-0.443117	10.8119	0.00226275	0.0140532
BEST2	-1.98909	-0.324105	20.1412	7.13458e-05	0.00110527
RP11-762H8.4	-1.98789	0.297274	23.5518	2.36684e-05	0.000481128
CTD-2020K17.4	-1.98701	1.24957	35.5187	7.94899e-07	4.16644e-05
SPATC1	-1.98352	0.820932	29.2443	4.33672e-06	0.000136263
BTN3A1	-1.97881	0.7081	22.4434	3.36144e-05	0.00063133
WDR86	-1.97585	3.12322	44.0102	1.01026e-07	8.7147e-06
IFIH1	-1.97545	-0.491556	16.0036	0.000302158	0.00316751
CTD-2203K17.1	-1.97527	0.778459	21.9994	3.87649e-05	0.000700855
RPS12P20	-1.97135	-0.652631	8.13259	0.00716634	0.0330886
SCNN1G	-1.96762	0.0198417	14.81	0.000469612	0.00436328
EMX2	-1.96489	-0.662388	8.6784	0.00562352	0.0277751
ZNF257	-1.96479	1.06598	15.579	0.000352996	0.00354772
CBX7	-1.96117	3.10995	51.3596	2.02017e-08	2.77797e-06
RP11-736K20.5	-1.95781	-0.240811	14.5465	0.000518476	0.00469057
TNNI3	-1.95701	4.13839	16.8321	0.000224019	0.00254837
HSP90AA5P	-1.95533	-0.0684184	13.4693	0.000782069	0.00637437
CXCL3	-1.95211	0.428098	28.2091	5.83349e-06	0.000169403
PCSK4	-1.94673	1.96822	38.3142	3.92332e-07	2.45886e-05
LINC00558	-1.9414	-0.00298573	8.59099	0.00584451	0.0285891
FAM71F1	-1.93909	2.56512	45.4635	7.26226e-08	6.87327e-06
ZNF732	-1.93471	2.26786	25.4343	1.32538e-05	0.000314234
TLE6	-1.93222	1.20172	44.3121	9.42832e-08	8.38045e-06
OR7E12P	-1.92975	2.65418	21.9003	4.00252e-05	0.0007166
RP11-229A12.2	-1.92842	4.29098	17.8085	0.000158521	0.00197888
RP3-449M8.9	-1.92816	0.461382	36.9607	5.50282e-07	3.14522e-05
COX6B2	-1.92393	1.06876	11.868	0.00147057	0.0101649
RP11-508N12.3	-1.92187	1.29589	8.80416	0.00532113	0.0266584
LCK	-1.92041	2.41529	72.2349	4.05588e-10	1.90474e-07
MACC1	-1.91946	2.89246	72.4292	3.92568e-10	1.90474e-07
ZFP57	-1.91615	0.927462	12.6351	0.00108327	0.00811465
B3GALT1	-1.91597	0.309271	20.3224	6.71581e-05	0.00106006
RP11-314A20.2	-1.91461	3.40738	29.9143	3.58898e-06	0.000118907
AQP5	-1.9132	0.0412686	16.303	0.000271023	0.00292913
STRCP1	-1.91304	-0.33849	16.8608	0.000221731	0.00252849
RP11-70F11.2	-1.9123	-0.523526	7.0689	0.0116414	0.047494
NPPB	-1.9111	6.07205	8.06951	0.007372	0.0337805
RDH16	-1.90737	0.831394	22.2558	3.56961e-05	0.000659138
METTL7A	-1.90715	4.87467	26.5783	9.4048e-06	0.000240543
CCDC27	-1.90364	1.81266	30.1117	3.39572e-06	0.000114713
RP11-44N11.1	-1.90287	-0.71971	8.70808	0.00555054	0.0275196
RPS6P16	-1.90155	0.891878	9.61066	0.00375163	0.0205579
RP11-462G12.1	-1.89887	-0.83059	7.37384	0.0101115	0.0427675
UBE2L6	-1.89886	2.4931	51.2687	2.059e-08	2.78416e-06
HLA-DOA	-1.89877	2.32689	25.6121	1.256e-05	0.000301454
TINAGL1	-1.89755	0.893094	21.0302	5.31413e-05	0.000889251
CACNA1A	-1.88998	5.22411	85.1544	5.22315e-11	4.60466e-08
BEND5	-1.88862	-0.357866	13.8835	0.000666908	0.00565071
RGL3	-1.88727	4.47583	45.0742	7.92887e-08	7.32622e-06
BGN	-1.88484	0.41664	23.3593	2.51421e-05	0.000504936
RPS2P1	-1.88408	2.51253	13.9454	0.000651302	0.0055669
ZNF788_1	-1.88396	0.986948	16.5691	0.0002462	0.00273459
AC000032.2	-1.88315	1.44225	33.8296	1.23524e-06	5.63989e-05
AP000688.14	-1.8802	5.39113	20.8962	5.55349e-05	0.000918133
PKP3	-1.87927	4.29799	33.8632	1.22433e-06	5.60099e-05
KLK10	-1.87851	0.262319	16.801	0.000226529	0.00257131
HLA-F	-1.8734	0.922926	21.8397	4.08176e-05	0.000723971
CLDN7	-1.86297	3.68801	19.0419	0.000103443	0.00145508
ESPN	-1.86266	2.26048	24.7236	1.64595e-05	0.000366103
RHOBTB3	-1.86086	5.29072	47.476	4.64371e-08	4.93436e-06
MYO15B	-1.85994	2.52209	29.5514	3.97537e-06	0.000126982
CST4	-1.85609	0.625222	10.4054	0.00267985	0.0159732
ZNF677	-1.85604	4.72478	28.2855	5.70612e-06	0.000166117
LINC00669	-1.85483	6.86527	16.8233	0.000224724	0.00255266
C2orf40	-1.85437	-0.209317	11.2895	0.00185926	0.012107
KLK14	-1.8526	-0.259889	12.3951	0.00119124	0.00870507
FRZB	-1.85251	3.71975	10.9077	0.00217493	0.0136195
HIST2H2BB	-1.85147	0.460531	26.4973	9.6337e-06	0.000245056
GOLGA8I	-1.84986	-0.355997	10.4139	0.00267041	0.0159413
ZNF135	-1.84911	3.58099	39.6743	2.81049e-07	1.95825e-05
CTD-2144E22.10	-1.84668	-0.323169	9.63223	0.00371716	0.0204269
HES4	-1.84301	1.02281	17.8777	0.000154723	0.00194669
MNS1	-1.8373	3.36898	28.1951	5.85708e-06	0.000169877
ZNF726	-1.83237	0.109161	18.917	0.00010796	0.001495
FOXO6	-1.83183	0.389284	19.2981	9.47931e-05	0.00136284
ZNF300	-1.83166	3.08871	8.03805	0.00747691	0.0341249
ZDHHC19	-1.8309	1.53767	37.7002	4.57049e-07	2.7396e-05
CTA-373H7.7	-1.83079	4.47131	28.0301	6.14348e-06	0.000175355
RP11-44K6.3	-1.82957	4.04424	15.5191	0.000360873	0.00360365
FCRL5	-1.82924	-0.0431343	9.76985	0.003505	0.0195412
AP001258.4	-1.82812	0.595524	32.4487	1.78619e-06	7.24925e-05
CTA-211A9.5	-1.82757	5.44591	32.7612	1.64201e-06	6.87712e-05
VPS37D	-1.82549	0.0528543	16.3323	0.000268159	0.00290994
AC078852.2	-1.82509	-0.197112	7.75391	0.00850053	0.0375504
KCNG3	-1.82346	4.7471	20.6015	6.12122e-05	0.000983476
PPP1R32	-1.82078	-0.0138511	15.5758	0.000353408	0.00355033
HLA-J	-1.82009	-0.527774	9.27483	0.0043349	0.0229529
CKMT1B	-1.81564	2.78103	21.3306	4.81611e-05	0.000826017
CTD-2616J11.2	-1.81054	-0.489631	9.12644	0.00462284	0.0239991
TCTE1	-1.80995	-0.24221	11.8407	0.00148683	0.010259
CD74	-1.8098	1.23568	48.6958	3.56035e-08	4.10915e-06
SPIN2A	-1.80936	-0.602984	9.23982	0.00440106	0.0232034
CYP2A13	-1.80935	-0.0623848	17.0492	0.000207306	0.00241034
OGFR-AS1	-1.8093	0.164537	14.0312	0.000630303	0.00542511
RP13-476E20.1	-1.80813	0.383709	18.7193	0.00011554	0.00157125
F12	-1.80694	1.73511	21.2832	4.89125e-05	0.000835354
RHBDL1	-1.80611	0.351023	15.7523	0.000331234	0.00339022
FAM155A	-1.8051	6.26165	27.5008	7.16664e-06	0.000197099
SCARNA2	-1.80499	0.387188	12.343	0.00121614	0.00885664
C1orf213	-1.80299	-0.0798207	12.4114	0.00118354	0.00866055
RIMKLA	-1.80058	4.01741	40.9054	2.08923e-07	1.55359e-05
NYAP1	-1.80009	1.60897	51.4318	1.98989e-08	2.75982e-06
LINC00992	-1.79797	2.01807	24.2113	1.92739e-05	0.000411852
ADAMTS8	-1.79728	2.6023	25.5004	1.29914e-05	0.000308951
LDLRAD2	-1.79498	3.29021	32.693	1.67238e-06	6.95645e-05
LA16c-325D7.2	-1.79308	1.89418	21.3204	4.83213e-05	0.000828158
NCCRP1	-1.79261	-0.180135	14.13	0.000607028	0.00527724
RP11-864N7.2	-1.78819	6.12801	20.2654	6.84462e-05	0.00107744
RASIP1	-1.78598	2.83736	30.5824	2.97788e-06	0.000104057
CRIP3	-1.78274	1.75386	36.0837	6.87598e-07	3.77323e-05
GIPC3	-1.78156	0.723109	20.6187	6.08651e-05	0.000979245
TMEM221	-1.77898	2.44262	45.4718	7.24873e-08	6.87327e-06
SOX8	-1.77852	0.108623	12.6893	0.00106037	0.0079808
MBP	-1.77782	4.61611	30.9479	2.69099e-06	9.66899e-05
RP11-1398P2.1	-1.77708	0.681016	13.6908	0.00071806	0.0059483
RP4-792G4.2	-1.77474	4.24806	25.5237	1.29001e-05	0.000307303
OLR1	-1.77289	-0.375185	12.1888	0.00129314	0.00923895
P4HA2-AS1	-1.77151	4.45946	61.6225	2.65731e-09	6.47082e-07
KCNK17	-1.77089	0.51919	19.5228	8.78401e-05	0.00128985
FOXD3	-1.77061	1.24762	21.0775	5.23216e-05	0.000878679
SELV	-1.76844	2.10318	64.3361	1.61199e-09	4.6523e-07
ZNF528	-1.76824	1.44716	16.6332	0.000240583	0.00268839
PTCHD2	-1.76805	2.43731	35.1433	8.7587e-07	4.46083e-05
RP11-461K13.1	-1.76746	-0.173162	9.84579	0.00339351	0.0190835
DHDH	-1.76692	0.816716	27.2007	7.82546e-06	0.000210271
MYL7	-1.76664	3.8721	15.803	0.000325133	0.00333997
RP11-433J8.1	-1.76374	-0.602693	9.59948	0.00376965	0.0206329
ZNF836	-1.76212	0.440925	12.0599	0.00136152	0.00960763
CGB1	-1.76113	5.32059	16.4227	0.000259536	0.00284577
APOA1	-1.76081	2.02687	7.31124	0.010407	0.043701
ACRBP	-1.75901	-0.0298996	10.6318	0.00243831	0.0148865
RP11-114G22.1	-1.7589	4.61734	39.0878	3.24279e-07	2.15973e-05
GUSBP5	-1.75547	0.944047	32.1014	1.9622e-06	7.67063e-05
TFF3	-1.75162	0.525117	9.46487	0.00399382	0.0216019
MYCBPAP	-1.7509	1.18432	22.3474	3.46626e-05	0.000647729
AC116614.1	-1.75078	3.10659	11.1509	0.00196783	0.0126623
CLIP2	-1.74907	4.44002	205.823	1.94354e-16	4.54341e-12
LINC00865	-1.74689	-0.162817	9.28136	0.00432266	0.022914
FBXO2	-1.74434	4.30365	19.8455	7.87799e-05	0.00119011
PWRN3	-1.74303	-0.535291	8.67859	0.00562305	0.0277751
TSGA10IP	-1.74008	1.67047	25.1158	1.46003e-05	0.000336931
CELF5	-1.73976	2.58631	43.7041	1.08387e-07	9.08158e-06
RPS12P23	-1.73691	6.55081	17.742	0.00016226	0.00201121
RP11-531A24.5	-1.73646	5.73795	47.011	5.14403e-08	5.29465e-06
AC005944.2	-1.73595	4.97001	56.6562	6.88995e-09	1.22951e-06
RP11-563K23.1	-1.73455	2.14502	53.7689	1.22849e-08	1.891e-06
RPL17P51	-1.7302	0.154707	11.736	0.00155094	0.0105734
C1orf61	-1.7278	2.19994	10.7377	0.00233338	0.0144001
RP11-118K6.3	-1.72508	0.34293	11.7803	0.00152343	0.0104292
MT-TV	-1.72082	2.99584	20.1858	7.02888e-05	0.00109667
CCDC81	-1.72052	2.53881	34.7325	9.74577e-07	4.78628e-05
CTC-260E6.9	-1.71871	-0.354471	8.55067	0.00594955	0.0289816
GAPDHP65	-1.71835	2.81343	16.9974	0.000211169	0.00244288
KCND2	-1.71804	4.89088	57.9312	5.36848e-09	1.05461e-06
CXCR4	-1.71775	4.20129	13.6286	0.000735463	0.00605936
HMGB1P38	-1.7168	0.67328	7.92437	0.00786961	0.0355013
PDK4	-1.71536	-0.676215	9.67047	0.00365686	0.0201809
CCDC141	-1.71503	3.78235	29.7145	3.79651e-06	0.000123437
RP11-478C6.6	-1.71227	-0.04287	7.04818	0.011754	0.0477918
RP11-432J24.5	-1.71109	-0.286447	8.9112	0.00507743	0.0257306
GPRIN2	-1.70938	2.41567	25.0757	1.47795e-05	0.000339886
AC009413.2	-1.70655	2.84141	13.7762	0.000694899	0.00581582
CLMN	-1.70614	2.73513	34.2322	1.11093e-06	5.28924e-05
C16orf92	-1.70433	2.03044	44.8665	8.31072e-08	7.53022e-06
DDIT4	-1.70305	7.66814	16.6985	0.000235009	0.00263492
HLA-DPA3	-1.70217	3.29754	11.8894	0.00145797	0.0100897
MMP25	-1.69768	3.76063	55.0019	9.57441e-09	1.54359e-06
DDX25	-1.69742	1.62553	19.5892	8.58875e-05	0.00126435
AP1M2	-1.69662	4.21491	27.703	6.75584e-06	0.000188462
ZNF502	-1.69655	1.55329	10.0666	0.00309027	0.0178417
ZNF107	-1.69571	4.53222	14.6012	0.000507903	0.00461994
TMEM59L	-1.6934	1.46885	28.566	5.26358e-06	0.000157148
USH1C	-1.69172	1.00816	20.3882	6.57044e-05	0.00104206
CCDC125	-1.68992	2.43229	17.8499	0.000156236	0.0019566
KRTDAP	-1.68989	1.23758	29.4503	4.09073e-06	0.000129931
RPL21P132	-1.6886	4.55934	19.126	0.000100516	0.00142756
MIR210HG	-1.68519	2.9516	14.2014	0.000590786	0.0051784
NAALADL1	-1.68397	0.521094	19.0025	0.000104846	0.00146792
RP11-796E2.4	-1.68386	1.65497	51.8164	1.83639e-08	2.6337e-06
HEPH	-1.6762	4.69408	33.45	1.36599e-06	6.09615e-05
SLC7A3	-1.6752	6.72112	70.0756	5.85278e-10	2.53371e-07
LTF	-1.6739	-0.18519	9.85924	0.00337415	0.0189883
PIK3IP1	-1.67346	1.73555	37.841	4.41269e-07	2.69335e-05
RP3-434P1.6	-1.67137	0.225469	11.5252	0.00168913	0.0112787
APOBEC3A	-1.6687	0.542444	16.7597	0.000229904	0.00259636
RP11-144L1.8	-1.66838	2.51754	15.3604	0.000382645	0.00376319
CACNG8	-1.66828	2.68968	24.1286	1.97745e-05	0.000420222
ZNF763_2	-1.66769	3.784	72.2085	4.07396e-10	1.90474e-07
PNCK	-1.66635	3.18804	17.2133	0.000195556	0.00230535
HSPA2	-1.66628	4.6716	14.847	0.000463149	0.00432045
ARHGEF19-AS1	-1.66557	4.02095	62.7058	2.17297e-09	5.77244e-07
KCNH6	-1.66533	1.01274	16.3275	0.000268632	0.00291271
RP11-84A14.5	-1.66529	-0.0947653	11.258	0.00188342	0.0122336
RBP5	-1.66497	0.656186	27.0565	8.16454e-06	0.000217136
ZNF558	-1.66373	2.9576	8.50199	0.0060791	0.029447
KCNN4	-1.66284	0.0137678	9.08894	0.00469879	0.0242675
RP11-346J10.1	-1.65942	-0.0272327	13.731	0.000707068	0.00588617
HNF1B	-1.65813	1.47659	10.9769	0.00211377	0.0133011
CBLC	-1.65601	2.95537	22.1852	3.6515e-05	0.000670384
RP11-723O4.2	-1.65297	1.21951	28.5233	5.32849e-06	0.00015868
ICA1	-1.65268	4.14868	43.7555	1.07112e-07	9.03953e-06
MAST1	-1.65236	0.829551	12.746	0.00103697	0.00785267
RP4-765H13.1	-1.65234	0.920254	19.6375	8.44992e-05	0.00124934
HMX2	-1.65086	-0.590764	13.2562	0.000849416	0.00677244
RP11-693J15.4	-1.65027	-0.220469	10.9484	0.0021387	0.0134255
RAB25	-1.64987	1.99739	48.3304	3.8536e-08	4.26946e-06
AP001615.9	-1.64477	2.2096	17.275	0.000191325	0.0022692
KCNQ2	-1.64409	3.62368	18.9132	0.000108103	0.00149504
RP11-315D16.4	-1.64044	-0.160298	7.51321	0.00948557	0.0408413
RP11-1191J2.2	-1.63879	0.0614431	13.5957	0.00074484	0.00612241
GALNT3	-1.63719	3.72157	29.6245	3.8942e-06	0.000125913
C7orf41	-1.63707	2.08441	28.3328	5.62888e-06	0.000164465
LINC00577	-1.63403	-0.240985	12.0725	0.00135467	0.00957608
TAC3	-1.63379	0.863258	13.4969	0.000773778	0.00632469
CCKBR	-1.63233	2.77973	18.2325	0.000136717	0.00177262
UPK1A	-1.63217	1.21679	15.9177	0.000311778	0.00323787
CNTN1	-1.63002	3.25565	38.3541	3.88478e-07	2.44826e-05
ZNF560	-1.6293	5.10954	15.9695	0.000305938	0.00319139
RP11-4K16.2	-1.62862	5.39451	25.9469	1.13558e-05	0.000280591
RP11-758I14.3	-1.62687	1.23799	9.9245	0.00328192	0.0186489
LOXL4	-1.62566	1.75621	23.9843	2.068e-05	0.000433576
RP11-342D11.2	-1.62554	-0.379481	9.3206	0.00424999	0.0226114
GLYATL1P3	-1.62446	-0.225605	11.9563	0.00141927	0.0098899
RP11-680F20.9	-1.62392	3.45262	51.839	1.82777e-08	2.6337e-06
PTGES	-1.62356	2.48621	25.11	1.46261e-05	0.000337193
TERF1	-1.6235	8.69165	66.8109	1.03413e-09	3.55511e-07
UTF1	-1.62298	1.33007	8.65287	0.00568711	0.0279777
CRYM	-1.6225	2.19953	45.4255	7.32477e-08	6.89981e-06
JPH4	-1.62242	1.63736	17.053	0.000207025	0.00241034
EHHADH	-1.62125	2.77789	65.6768	1.26569e-09	3.98735e-07
PPFIA4	-1.62073	3.90318	17.808	0.000158551	0.00197888
DENND1C	-1.61929	3.00341	37.1338	5.26796e-07	3.04824e-05
ZNF208	-1.61603	2.68255	11.32	0.00183629	0.0119918
MMP23A	-1.61526	-0.0888353	11.9355	0.00143121	0.00994866
OXCT2	-1.61482	-0.321164	11.5134	0.00169719	0.0113132
LGALS3BP	-1.61461	2.39531	27.8137	6.54163e-06	0.000184516
DNAJC5G	-1.60958	-0.293045	12.4509	0.00116514	0.0085567
RP11-282I1.1	-1.60935	2.08264	27.7112	6.7399e-06	0.000188337
H3F3C	-1.60713	2.11212	19.6852	8.31487e-05	0.00123414
PAQR8	-1.60602	3.59377	31.0899	2.58761e-06	9.44748e-05
MARVELD3	-1.60528	4.20588	25.9385	1.13844e-05	0.000280591
SPAG4	-1.60115	2.43282	35.1647	8.71042e-07	4.44593e-05
RP11-73E6.2	-1.59987	1.85029	7.34896	0.0102278	0.0431348
HEY1	-1.59866	1.55536	13.8023	0.000687974	0.00577669
PARP12	-1.59796	2.25549	58.1323	5.163e-09	1.03409e-06
AC018865.8	-1.59739	1.9351	8.19882	0.00695703	0.0323744
CTD-2319I12.3	-1.5956	0.237452	10.0551	0.00310539	0.0178893
RPL7AP25	-1.5951	2.01731	7.01284	0.0119489	0.04831
RP11-192H23.5	-1.59505	2.65251	37.7914	4.46756e-07	2.70699e-05
RP11-1017G21.6	-1.59263	0.218031	12.638	0.00108201	0.00810972
PRKAG2-AS1	-1.5926	-0.228862	7.5317	0.00940572	0.0406053
NFATC4	-1.59222	5.05782	19.4125	9.11827e-05	0.0013205
CAMK1G	-1.59115	-0.0885376	7.28904	0.010514	0.0440238
DIRC3	-1.58894	3.746	50.1995	2.57993e-08	3.19106e-06
WBSCR27	-1.58873	1.10999	26.7593	8.91316e-06	0.00023203
SNAI3	-1.5887	-0.165029	13.0015	0.000938073	0.00729276
UPK1A-AS1	-1.5872	0.143291	11.982	0.00140472	0.00981978
ZNF883	-1.58634	2.30953	12.0585	0.00136231	0.00960847
SMIM14	-1.5853	4.71682	29.0164	4.62726e-06	0.000142706
SLC16A14	-1.58494	1.96368	34.0839	1.15511e-06	5.40062e-05
ITIH1	-1.58444	1.49787	13.2582	0.000848735	0.00676932
S1PR5	-1.58218	0.840137	12.0064	0.00139103	0.00975642
CCDC153	-1.58198	0.452625	17.1739	0.000198314	0.00233081
RP11-446F17.3	-1.58195	0.728997	16.0619	0.000295811	0.00311153
UNC5A	-1.58061	1.94418	22.0285	3.84036e-05	0.000697019
AC104655.3	-1.57813	0.65738	20.4829	6.36683e-05	0.00101734
AC012317.1	-1.57752	0.263557	8.82983	0.00526156	0.0264344
CD34	-1.57711	-0.196429	7.75325	0.00850305	0.0375545
AC073321.3	-1.57611	-0.48814	7.55915	0.00928849	0.040218
SNORA12_3	-1.57366	0.803178	16.227	0.000278588	0.00298194
AC005307.1	-1.57192	0.151142	7.88867	0.00799748	0.0359602
IRF6	-1.57158	1.47276	20.3108	6.74187e-05	0.00106346
PRSS46	-1.57128	-0.0412605	12.2969	0.00123865	0.00896467
ADAD2	-1.56922	-0.412375	8.97312	0.00494195	0.0252299
RP11-309P22.1	-1.5685	4.61055	12.1866	0.00129432	0.0092397
EFNA2	-1.56575	0.218788	9.78743	0.00347884	0.0194371
COL5A3	-1.56394	1.78073	22.2585	3.56654e-05	0.000659091
GSTO2	-1.56368	4.46913	32.6165	1.70717e-06	7.06345e-05
MT-TM	-1.55997	3.20307	22.7813	3.01817e-05	0.000580706
TSPO	-1.55953	2.99843	46.8802	5.29483e-08	5.36097e-06
CD40	-1.55889	2.60169	24.3495	1.84682e-05	0.000397542
TMEM200A	-1.55763	2.30603	34.701	9.82625e-07	4.81568e-05
NFATC1	-1.55708	3.67598	33.9209	1.20581e-06	5.54888e-05
LGI4	-1.55666	1.85716	9.20698	0.0044641	0.0234195
DUSP8	-1.55533	1.04561	15.8176	0.000323408	0.00332906
RP13-977J11.2	-1.55446	1.0065	10.6352	0.00243487	0.0148732
SMIM1	-1.55283	0.308884	14.341	0.000560313	0.00498039
AC140481.7	-1.55208	2.55106	35.8314	7.33484e-07	3.95997e-05
PLAC9	-1.55092	2.09432	41.7936	1.69191e-07	1.31839e-05
RP11-337N6.2	-1.5478	-0.0607761	7.63684	0.00896516	0.0391224
FAM131B	-1.54762	2.5606	48.4308	3.77061e-08	4.21749e-06
AC005324.6	-1.54708	0.133209	12.2687	0.00125262	0.00904342
RP5-1049N15.2	-1.54308	-0.179441	12.8235	0.00100584	0.0076501
FADS6	-1.54193	0.0955647	11.683	0.0015845	0.0107427
ART5	-1.54032	2.54622	37.2686	5.09232e-07	2.95392e-05
AC114752.2	-1.5402	0.240661	8.83115	0.00525853	0.0264249
HLA-G	-1.53995	-0.0762789	11.6861	0.00158251	0.0107355
CTD-2587H24.5	-1.53879	1.75717	12.4411	0.00116969	0.00857981
ANGPTL4	-1.53715	3.87522	49.7377	2.84642e-08	3.46566e-06
ACADS	-1.53515	4.45439	95.763	1.13859e-11	1.66355e-08
RP11-566K19.3	-1.53487	0.0631632	10.0462	0.00311706	0.0179467
DPP4	-1.53478	1.36163	23.1622	2.67523e-05	0.000530304
CTD-2162K18.4	-1.53464	1.73477	10.539	0.00253443	0.0153037
STK32A	-1.53297	2.75499	28.5933	5.22254e-06	0.000156522
NPFFR2	-1.53187	2.18022	32.5997	1.71493e-06	7.0765e-05
OLFM2	-1.53094	4.87773	57.3203	6.04768e-09	1.15882e-06
RP11-731D1.4	-1.53034	0.564351	20.3678	6.61507e-05	0.00104628
RP11-761I4.4	-1.52999	0.0071421	16.4749	0.000254694	0.00280055
ST6GALNAC4	-1.52902	2.90616	57.6444	5.6767e-09	1.10587e-06
KB-1683C8.1	-1.52871	5.19639	12.7095	0.00105196	0.00793788
MOGAT3	-1.52787	0.272372	10.8938	0.00218741	0.0136871
RP4-539M6.14	-1.52622	0.983668	13.0718	0.000912651	0.00713546
TGFA	-1.52596	0.916045	25.8357	1.17416e-05	0.000287116
LINC00032	-1.52575	0.898965	35.8449	7.30944e-07	3.95997e-05
APLN	-1.52473	1.65667	8.65541	0.00568077	0.0279742
MMP9	-1.52278	1.93747	11.9809	0.00140532	0.00981978
HSP90AB2P	-1.52272	2.66497	20.6852	5.95401e-05	0.000963231
GAPDHP1	-1.51978	0.862095	8.23709	0.00683906	0.0319753
OPLAH	-1.51868	1.22074	12.4569	0.00116234	0.00853932
CTD-2369P2.2	-1.51776	-0.367286	13.1964	0.000869399	0.00689648
MAATS1	-1.51742	2.23597	29.997	3.50666e-06	0.000117211
RP11-673E1.1	-1.51684	0.282955	14.2426	0.000581609	0.00511138
TSPAN2	-1.51559	3.27073	28.8012	4.92048e-06	0.000149774
AASS	-1.51195	5.4442	56.317	7.36712e-09	1.27571e-06
RP11-798G7.7	-1.50911	-0.148018	12.0435	0.0013705	0.00965002
GUCA1B	-1.50791	1.16966	19.6069	8.53769e-05	0.00125842
CTD-2006C1.2	-1.50712	4.51393	34.095	1.15174e-06	5.39565e-05
STMN3	-1.5052	2.77119	17.9836	0.000149102	0.00189477
CCDC68	-1.50405	0.416891	10.3073	0.00279237	0.0164883
RP11-839D17.3	-1.5031	-0.206918	12.564	0.00111412	0.00827341
AES	-1.50212	2.78957	17.914	0.000152773	0.00192856
UTY	-1.50057	3.46091	15.9968	0.000302912	0.00317067
FGF11	-1.49949	2.041	31.252	2.47464e-06	9.18247e-05
RP11-290F5.1	-1.49926	-0.13332	8.5698	0.00589947	0.0287916
AEBP1	-1.49518	3.00059	56.4454	7.18249e-09	1.25302e-06
HMCN2	-1.49506	2.0036	25.7198	1.21586e-05	0.000295152
CLDND2	-1.49138	3.20676	7.51057	0.00949704	0.0408486
CTD-2576F9.2	-1.4911	-0.00547655	9.5708	0.00381625	0.02081
FCHSD1	-1.49	2.62033	37.666	4.60966e-07	2.74898e-05
LEFTY1	-1.48972	7.78818	8.13305	0.00716487	0.0330883
AC068499.10	-1.48965	2.395	16.2547	0.000275802	0.00296297
MRAP2	-1.48749	2.23169	39.5448	2.90045e-07	1.98838e-05
CABP1	-1.48664	1.45669	15.7945	0.000326144	0.00334692
ATP2A3	-1.4833	2.47956	32.8984	1.58268e-06	6.75372e-05
VTRNA1-3	-1.48187	-0.335336	7.37923	0.0100865	0.0427004
FAM129C	-1.47832	0.568449	19.6999	8.27368e-05	0.0012311
FAM114A1	-1.47796	3.64923	62.1399	2.41311e-09	6.01537e-07
RPL21P4	-1.47777	0.908303	8.22204	0.00688522	0.0321124
LINGO3	-1.47743	0.517214	18.7466	0.00011446	0.00156293
TMEM130	-1.47619	1.97966	15.1459	0.000414309	0.0039759
MAPK11	-1.47289	0.788544	11.7465	0.00154433	0.0105376
PSME1	-1.47205	3.63122	51.1565	2.10804e-08	2.78416e-06
ASB5	-1.47112	1.45564	19.8372	7.89986e-05	0.00119145
RP11-1365D11.1	-1.47109	1.16577	11.4391	0.00174928	0.0115452
SPOCD1	-1.47106	0.626776	16.4146	0.0002603	0.00285013
IFI6	-1.47094	0.327127	15.741	0.000332607	0.00339832
SLC1A6	-1.47073	2.27462	17.0539	0.000206958	0.00241034
SGSM1	-1.46799	3.17518	40.5445	2.27782e-07	1.66923e-05
OSTCP1	-1.46701	-0.138506	8.71824	0.00552578	0.0274201
CTB-73N10.1	-1.46522	0.525304	14.7243	0.000484946	0.00447202
ATCAY	-1.46402	3.81197	25.3792	1.34771e-05	0.000318236
CHRNE	-1.4639	0.979834	20.1345	7.15052e-05	0.00110701
AP000233.4	-1.46134	1.13081	17.1468	0.000200234	0.00234983
GOLGA6L5	-1.46057	0.706732	16.9381	0.00021569	0.00247626
HNF4A	-1.46054	2.63354	18.1442	0.00014098	0.00181182
KCNIP2	-1.4596	0.297534	15.84	0.000320767	0.00330883
MME-AS1	-1.4596	1.59505	14.3644	0.000555367	0.00494772
CA11	-1.45945	3.97602	25.2731	1.39178e-05	0.000324707
RP11-57H12.2	-1.45926	0.871106	17.4143	0.000182113	0.00218321
RP4-669P10.16	-1.45879	0.587423	11.2779	0.00186815	0.0121513
TWIST2	-1.45764	0.677998	8.41563	0.00631642	0.030258
PIK3R5	-1.4576	2.79853	51.2883	2.05056e-08	2.78416e-06
CTD-2568A17.8	-1.45684	0.660801	14.0339	0.000629655	0.00542353
HPN	-1.45677	3.00604	14.2525	0.000579434	0.0051012
RUNDC3A	-1.45676	0.601451	16.1243	0.000289175	0.00306161
SPRY3	-1.45408	0.605841	14.7259	0.00048466	0.00447115
CTD-2207O23.12	-1.4535	-0.00313965	13.7367	0.000705512	0.00587767
ITGA2	-1.45346	2.86021	41.7658	1.70307e-07	1.32268e-05
REEP6	-1.45296	0.49157	15.3655	0.000381925	0.00375836
SLC6A11	-1.45274	1.75025	10.115	0.00302781	0.0175592
TMEM145	-1.45207	1.10497	15.4565	0.000369296	0.00367207
YPEL3	-1.45154	2.40165	50.7255	2.30813e-08	2.91803e-06
CPNE9	-1.44992	1.17673	21.8569	4.05909e-05	0.0007235
HAS1	-1.44929	1.39798	8.90361	0.00509433	0.025805
RDM1	-1.44928	3.82452	26.7318	8.98619e-06	0.000232671
ZNF737	-1.44868	2.82623	12.8053	0.00101307	0.00768911
AC062029.1	-1.44851	0.355342	11.5125	0.00169787	0.0113144
MYOZ1	-1.44552	0.500144	13.0817	0.00090915	0.007115
CADM3	-1.44444	0.963738	9.724	0.00357421	0.0198466
AC005027.3	-1.44411	6.39394	9.85986	0.00337326	0.0189883
BTN3A3	-1.44343	0.244792	8.84748	0.00522104	0.026276
GRID2IP	-1.44068	2.33017	24.9941	1.51521e-05	0.000345236
ROBO2	-1.43973	6.97249	51.5061	1.95922e-08	2.75908e-06
ADSSL1	-1.43723	1.16107	16.8544	0.00022224	0.00253183
AIM1	-1.43705	2.77731	17.774	0.000160451	0.00199833
CDH1	-1.43689	8.04484	15.7359	0.000333227	0.00340317
DHX58	-1.43527	0.240403	12.9962	0.000940007	0.00730286
CHST13	-1.43487	0.427473	14.9721	0.000442007	0.00417825
RP11-660L16.2	-1.4346	-0.240076	7.79229	0.00835386	0.0371129
EFEMP1	-1.43442	2.00755	21.4615	4.61488e-05	0.000799125
RP11-258F1.1	-1.43278	-0.13396	9.05099	0.00477703	0.024577
RUFY4	-1.43262	-0.0127692	10.5206	0.00255395	0.0153836
PIANP	-1.43136	2.61392	32.8658	1.59658e-06	6.78605e-05
AL162497.1	-1.43093	-0.249473	11.0004	0.00209334	0.0132188
RP1-240B8.3	-1.42953	0.635846	10.5443	0.00252882	0.0152809
ABCA1	-1.42787	2.54017	23.6954	2.26288e-05	0.000465165
CTD-3138B18.6	-1.42777	-0.362857	7.5922	0.00914944	0.0397337
ADRA2B	-1.42755	0.465841	11.8094	0.00150566	0.0103418
STARD5	-1.42706	0.0939961	8.2999	0.0066501	0.0314313
IL20RA	-1.4265	0.799319	23.6972	2.26161e-05	0.000465165
RP11-933H2.4	-1.42486	3.52451	35.675	7.63541e-07	4.07518e-05
RP11-810P12.1	-1.41926	5.6156	10.973	0.00211713	0.0133186
CD300A	-1.41865	-0.00706762	9.21613	0.00444645	0.0233426
CXCL16	-1.41766	-0.131711	10.22	0.00289674	0.0169888
DUSP15	-1.41568	1.38997	12.3073	0.0012335	0.00894127
UGDH-AS1	-1.4144	5.64257	47.6634	4.4568e-08	4.7792e-06
RNF208	-1.41418	0.813649	23.3874	2.49213e-05	0.000502228
COL8A1	-1.41257	1.95532	23.6304	2.30934e-05	0.000472726
OSBPL10	-1.40696	5.94632	69.8841	6.04846e-10	2.56827e-07
TSPAN19	-1.40435	-0.174103	9.62077	0.00373543	0.0204846
FGFRL1	-1.40393	2.54067	20.6693	5.98542e-05	0.000966974
CD300E	-1.40173	0.0258283	11.1221	0.00199123	0.0127647
GS1-358P8.4	-1.40157	5.07198	16.7138	0.000233718	0.00262674
HLA-B	-1.40103	4.67447	33.8169	1.23939e-06	5.64779e-05
SLC9A5	-1.39882	2.89112	31.1791	2.52476e-06	9.28007e-05
GALT_1	-1.39879	2.29494	17.7481	0.000161917	0.0020091
TMC4	-1.39798	1.65279	38.1576	4.07858e-07	2.52904e-05
RP11-314A20.1	-1.39676	3.10171	10.5441	0.00252906	0.0152809
P4HA2	-1.39665	2.81158	56.5512	7.03401e-09	1.24198e-06
RP11-345K20.2	-1.39581	-0.266815	6.96816	0.0122002	0.049063
NSG1	-1.39475	1.40653	17.0127	0.000210022	0.0024359
KISS1R	-1.39454	2.27368	15.9264	0.000310792	0.00323193
TNNC1	-1.39357	1.78009	22.0125	3.86017e-05	0.00069903
ANKS1A	-1.39325	7.98488	18.8133	0.000111868	0.00153291
SEC14L4	-1.3932	-0.110603	10.1554	0.00297655	0.017335
RP11-782C8.1	-1.39313	1.13059	8.39975	0.00636113	0.0304534
ZNF788_2	-1.39308	3.08439	28.1131	5.99764e-06	0.000172244
CTD-2224J9.8	-1.39194	0.558293	16.5065	0.000251813	0.00278196
SNED1	-1.39137	0.278872	8.37557	0.00642985	0.0306819
CTD-2132N18.4	-1.39105	-0.538116	7.41464	0.0099238	0.0421491
WDR54	-1.39021	5.41382	65.6173	1.27925e-09	3.98735e-07
GAREML	-1.38814	3.69511	47.5412	4.57776e-08	4.8865e-06
ELOVL2	-1.38776	2.75422	19.2931	9.49553e-05	0.00136327
BTN3A2	-1.38764	0.776633	16.2187	0.000279431	0.00298777
MFNG	-1.38588	0.509239	10.9639	0.00212512	0.0133581
RP11-203J24.9	-1.38499	3.31219	31.9251	2.05848e-06	7.98464e-05
GRIN3B	-1.38379	0.562125	26.1467	1.06958e-05	0.000267704
XIST	-1.38343	0.0209945	7.56367	0.00926935	0.0401426
C2orf50	-1.38291	-0.204466	9.18581	0.00450524	0.0235983
SCN7A	-1.38224	0.25429	11.2427	0.00189521	0.0122931
ZNF534	-1.38138	-0.314734	8.08828	0.00731017	0.0335736
MIR1302-10	-1.38017	0.0122288	11.6439	0.00160973	0.0108634
RBPJL	-1.37858	0.547619	17.8283	0.000157426	0.00196905
TNNT1	-1.37849	6.06005	31.5695	2.2682e-06	8.62176e-05
SMOC2	-1.37759	1.86838	30.8473	2.76695e-06	9.83024e-05
GUCA1A	-1.37718	2.20475	12.1449	0.00131604	0.00937386
GP1BB	-1.37656	1.72952	19.8708	7.8112e-05	0.00118419
CNGA1	-1.37541	1.60161	22.4831	3.31909e-05	0.000627247
RSRC1	-1.37468	9.28293	17.4726	0.000178407	0.00214758
SLC43A1	-1.3733	5.0268	55.4138	8.81631e-09	1.43124e-06
RP3-414A15.2	-1.37288	0.0757207	9.62957	0.0037214	0.0204379
SLC24A2	-1.37284	3.04242	39.6927	2.79798e-07	1.95825e-05
ACBD4	-1.37254	2.77717	17.04	0.000207987	0.00241655
KB-1507C5.2	-1.37199	3.33741	18.9801	0.000105653	0.0014763
ARMC12	-1.37191	0.195768	7.49718	0.00955539	0.0410325
RPL21P41	-1.37171	1.5621	8.52027	0.00603011	0.0292703
TERT	-1.37168	3.44241	39.4506	2.96771e-07	2.02854e-05
CYP4Z1	-1.36865	0.79741	14.0033	0.000637068	0.00547728
SAPCD1	-1.36819	0.135279	9.04359	0.00479245	0.0246335
MIR296	-1.36766	2.43604	19.4533	8.99291e-05	0.00131048
AC003102.3	-1.36619	1.85853	19.0609	0.000102774	0.00144881
RP11-761I4.3	-1.36568	0.39989	21.8786	4.03071e-05	0.000720382
DPYS	-1.36365	1.30718	37.9601	4.28375e-07	2.62269e-05
AL662890.3	-1.363	4.54981	8.37353	0.00643566	0.0306908
ASMTL-AS1	-1.36217	0.941744	19.0852	0.000101924	0.00143882
CTC-459I6.1	-1.35947	0.0968543	8.59575	0.00583223	0.0285409
ZNF395	-1.35708	5.85947	21.6064	4.4023e-05	0.000769727
CCL28	-1.35677	1.03539	8.09319	0.00729407	0.0335326
HCN1	-1.3566	3.33716	27.7225	6.71769e-06	0.000188297
PWWP2B	-1.35601	2.85525	39.6683	2.81461e-07	1.95825e-05
AP001631.1	-1.35567	-0.173795	10.4488	0.00263169	0.0157464
AC124944.3	-1.3542	-0.258858	8.26804	0.00674525	0.0316761
PDLIM3	-1.35415	3.17033	25.7375	1.20938e-05	0.00029419
IRGM	-1.35237	3.31043	16.9861	0.000212027	0.00244889
ZNF44	-1.35228	4.59469	47.4193	4.7018e-08	4.97349e-06
ZNF471	-1.35146	0.945951	9.4504	0.00401875	0.0217016
RP11-104H15.10	-1.35106	1.98061	25.2973	1.38159e-05	0.00032332
C2orf81	-1.34863	1.25782	13.309	0.000832174	0.00666909
CDC42EP5	-1.34818	0.366312	9.9145	0.00329588	0.01871
GALNT18	-1.34747	3.81275	66.4498	1.10255e-09	3.6545e-07
EFEMP2	-1.34704	0.211183	12.202	0.00128635	0.00921499
AC005775.2	-1.34695	0.187883	15.0916	0.000422761	0.00403713
TMEM247	-1.34629	0.878141	10.895	0.00218639	0.0136844
NAPRT1	-1.34501	1.63121	8.28155	0.00670471	0.0315772
XXbac-BPG308K3.6	-1.34353	3.01922	8.06685	0.00738082	0.0337949
RP11-849F2.9	-1.34204	3.70895	35.3439	8.31577e-07	4.30336e-05
RP11-277A4.4	-1.34175	2.59621	19.1612	9.93156e-05	0.00141481
IL32	-1.34171	2.63484	8.18501	0.00700014	0.0325203
SNTG2	-1.34116	5.22115	14.1888	0.000593603	0.00518908
CPNE7	-1.33693	2.3867	27.2862	7.63132e-06	0.000205764
EPS8L2	-1.33692	4.82209	38.4407	3.8024e-07	2.42204e-05
ERBB3	-1.33624	3.04595	27.0377	8.20975e-06	0.000217843
SLC2A1-AS1	-1.33599	3.41765	20.2177	6.95456e-05	0.00109039
FAUP1	-1.33528	2.13294	20.95	5.45602e-05	0.00090522
CACNA2D2	-1.33453	7.53839	48.8306	3.45817e-08	4.08291e-06
RP11-554A11.8	-1.33341	1.28683	13.9222	0.000657106	0.00559809
RP11-305L7.1	-1.33334	-0.0218142	7.32951	0.0103198	0.043452
OXER1	-1.33306	0.545979	16.4915	0.000253179	0.00279046
ANKRD29	-1.33305	1.54194	21.2092	5.01109e-05	0.000851958
ZNF66	-1.33225	3.55632	13.4436	0.000789893	0.00642273
RP11-392P7.6	-1.33178	4.19438	68.5156	7.66489e-10	2.98637e-07
RP11-125B21.2	-1.33076	4.5486	29.6051	3.91557e-06	0.000125922
SEMA3F	-1.32935	4.0648	18.2482	0.000135976	0.00176988
BATF2	-1.32849	0.929984	15.0267	0.000433104	0.00410404
IGFL4	-1.32772	0.466047	21.0974	5.1982e-05	0.000875492
ANKRD37	-1.3277	2.65938	28.8814	4.809e-06	0.000147
RP11-483G21.3	-1.32729	1.79517	7.52085	0.00945251	0.0407395
RP11-382J12.1	-1.32643	2.03893	27.2959	7.60964e-06	0.000205416
RPL23AP78	-1.32595	3.83463	11.1797	0.00194478	0.0125519
KCNC3	-1.32498	0.344341	7.82682	0.00822427	0.0366849
RP11-492M23.2	-1.32312	3.8586	10.6993	0.00237091	0.0145778
RP13-578N3.3	-1.32291	2.06662	43.1948	1.21916e-07	1.01065e-05
RP11-694I15.7	-1.32212	2.98814	25.2091	1.41913e-05	0.000329117
SIGLEC10	-1.32134	0.470112	9.77127	0.00350289	0.0195388
SHISA2	-1.32122	2.93149	8.42004	0.00630405	0.0302351
TMEM198B	-1.32092	1.57267	17.8022	0.000158873	0.00198079
TMPRSS5	-1.31961	1.14956	32.4958	1.76362e-06	7.19514e-05
IL11	-1.31955	2.2616	29.1491	4.45558e-06	0.000138508
TC2N	-1.31939	4.02588	18.8556	0.000110258	0.00151796
ALS2CL	-1.31836	1.32851	14.7715	0.000476428	0.00441489
PLEKHG5	-1.31817	3.44417	20.1828	7.03602e-05	0.00109667
AATK	-1.31733	2.33752	36.9013	5.58609e-07	3.16956e-05
BIRC3	-1.31593	-0.165754	8.08154	0.00733229	0.0336686
RP11-417J8.3	-1.31588	0.925938	7.31258	0.0104005	0.0436976
RP5-855D21.1	-1.31539	0.160414	16.0009	0.000302463	0.00316928
AC093391.2	-1.31485	1.75437	25.0131	1.50646e-05	0.000344584
SYNGR1	-1.31065	2.81242	27.007	8.28433e-06	0.000219572
RP11-690I21.2	-1.30973	-0.0865711	12.2957	0.0012392	0.00896589
C1RL-AS1	-1.30956	0.641563	14.08	0.000618694	0.00535316
ADM	-1.30918	7.13684	30.5169	3.03255e-06	0.000105648
CTC-471J1.8	-1.30875	3.60734	33.5958	1.31411e-06	5.93049e-05
RP11-388M20.1	-1.30767	-0.296614	9.07854	0.00472011	0.0243363
MST1	-1.30759	1.72265	21.1132	5.17122e-05	0.000871576
TAPBP	-1.30757	4.56158	48.0847	4.06515e-08	4.4407e-06
ZNF85	-1.30738	3.41528	28.7585	4.98098e-06	0.000151221
FLJ27365	-1.30699	0.391049	7.24696	0.01072	0.044669
SLC45A1	-1.30515	0.771643	15.1783	0.000409353	0.00394291
SELM	-1.30206	2.36369	27.1007	8.05886e-06	0.000215305
RP11-903H12.3	-1.30161	2.07452	15.5245	0.000360151	0.00360105
GNG4	-1.30072	4.80829	33.6293	1.30251e-06	5.89056e-05
CAMK2N1	-1.30069	1.15025	8.85481	0.00520429	0.0262087
CCDC24	-1.30048	0.68653	11.7907	0.00151707	0.0103999
TLDC2	-1.30047	3.56758	11.9559	0.00141953	0.0098899
AC006277.2	-1.30031	1.36603	19.7115	8.24162e-05	0.00122951
PLEKHA4	-1.30007	5.10346	18.5528	0.000122362	0.00163776
ST14	-1.29813	3.72082	12.5264	0.00113082	0.00837614
IL17RE	-1.29804	1.30668	27.5806	7.00138e-06	0.000193923
AC010967.2	-1.29802	2.13286	9.90147	0.00331415	0.0187818
GLYATL2	-1.29641	2.29312	13.0872	0.000907179	0.00710218
IRF2BPL	-1.29525	2.19036	31.0253	2.63408e-06	9.53943e-05
GSTM1	-1.29409	0.0625247	8.281	0.00670637	0.0315772
OTUD1	-1.29347	0.611913	14.9242	0.000449981	0.00423546
NPSR1	-1.29129	-0.203959	7.67032	0.00882955	0.0386617
RHOV	-1.29078	2.67262	20.9965	5.37327e-05	0.000894664
AL590369.1	-1.29068	0.538358	18.5083	0.000124258	0.00165798
ADAM8	-1.29048	2.05466	31.4818	2.32335e-06	8.78852e-05
VLDLR	-1.28962	4.54016	62.2017	2.38559e-09	6.01537e-07
MYB	-1.28885	2.22134	18.8516	0.000110408	0.00151913
SPEG	-1.28818	3.79196	74.5952	2.73936e-10	1.48926e-07
SYT17	-1.2874	3.45572	56.2766	7.42637e-09	1.27652e-06
ACY1	-1.28724	2.50814	34.93	9.25738e-07	4.62414e-05
ZNF20	-1.28712	3.14993	29.2703	4.30476e-06	0.000135623
PGLYRP2	-1.28643	2.56913	58.3613	4.939e-09	1.00791e-06
RP11-164P12.4	-1.2864	5.24377	32.2353	1.89226e-06	7.51023e-05
PCOLCE-AS1	-1.28566	1.49904	19.1486	9.97448e-05	0.00142006
MOXD1	-1.28517	2.19103	37.3782	4.95405e-07	2.89527e-05
HELZ2	-1.28462	3.36464	51.4191	1.99517e-08	2.75982e-06
FAM57B	-1.2824	1.90439	15.0877	0.000423364	0.00403958
SLC22A18	-1.28225	1.66066	12.4956	0.00114466	0.0084497
MLLT4-AS1	-1.28038	1.06176	8.8922	0.00511981	0.025906
PFKFB4	-1.27919	4.61162	19.4117	9.12077e-05	0.0013205
RP11-229P13.2	-1.27866	1.18751	19.8444	7.8808e-05	0.00119011
MXI1	-1.27775	4.22805	113.97	1.09081e-12	3.18748e-09
RASA3	-1.27745	3.80126	30.2718	3.247e-06	0.000111225
CTB-92J24.3	-1.27708	2.40081	9.19302	0.0044912	0.0235352
CTB-79E8.2	-1.27673	5.03487	50.6765	2.33214e-08	2.9311e-06
RHOH	-1.27563	1.19687	18.5521	0.000122392	0.00163776
EHD2	-1.27551	2.03698	20.7796	5.77116e-05	0.000943562
IGFBP2	-1.27544	9.37318	73.008	3.56329e-10	1.85109e-07
INMT	-1.27466	1.16859	7.02169	0.0118997	0.0482197
RP11-211G3.3	-1.27385	0.583604	10.2442	0.00286739	0.0168462
TM6SF2	-1.27157	0.84659	16.5658	0.00024649	0.00273609
EPOR	-1.27154	1.87132	25.9757	1.12579e-05	0.000279083
TAP2_2	-1.27129	2.31754	16.2452	0.000276755	0.0029686
BCL6B	-1.27037	2.31453	9.05089	0.00477725	0.024577
KNDC1	-1.26951	3.5876	17.6178	0.0001695	0.00207152
GPR78	-1.26741	2.18975	12.2629	0.00125551	0.00905031
CCDC110	-1.26661	0.814157	20.0191	7.43206e-05	0.00114302
RP11-403I13.5	-1.26519	0.787112	13.6912	0.000717946	0.0059483
RP11-909N17.3	-1.26493	1.66091	10.7957	0.00227799	0.0141258
RP11-22C11.2	-1.26372	1.03353	8.9199	0.00505818	0.0256691
PADI2	-1.26342	1.85731	18.9155	0.000108015	0.001495
PAIP2B	-1.26049	4.73899	44.2659	9.52833e-08	8.40542e-06
NDRG4	-1.25978	4.86816	27.4792	7.21197e-06	0.000197417
TMEM9B-AS1	-1.25822	1.86311	12.5845	0.00110513	0.00823282
DNASE2	-1.25767	4.5044	32.5688	1.72924e-06	7.10446e-05
CD27-AS1	-1.2572	2.03886	14.0681	0.000621498	0.00536869
SYT4	-1.25681	2.25967	11.1828	0.00194226	0.0125461
KCNAB3	-1.2567	1.399	13.6976	0.000716187	0.00594331
RP11-580I1.2	-1.25549	0.858696	21.1363	5.13226e-05	0.000865944
RP11-498D10.6	-1.25151	1.52078	16.1443	0.000287075	0.00305182
CEND1	-1.25088	0.974113	7.08847	0.0115361	0.0471761
CARM1P1	-1.2505	0.569924	12.8502	0.000995343	0.00760241
RP11-235G24.1	-1.25042	5.87313	9.28929	0.00430788	0.0228512
SYT12	-1.24854	2.42412	17.218	0.000195228	0.00230265
ACOT11	-1.24811	2.78296	40.498	2.30342e-07	1.68272e-05
2016-03-04	-1.24163	1.22802	14.5648	0.000514917	0.00466017
CTC-255N20.1	-1.24153	0.59888	10.2465	0.00286466	0.0168386
MAP1LC3A	-1.24081	3.21754	16.3375	0.000267659	0.00290738
CAT	-1.23992	2.97807	18.9775	0.000105747	0.00147637
AC007204.2	-1.23971	5.4449	36.0879	6.86857e-07	3.77323e-05
ZNF469	-1.23895	1.03971	11.9727	0.00140998	0.00984205
PSMB9	-1.23841	1.66472	17.0012	0.000210888	0.00244176
C1QTNF1	-1.23633	0.046178	7.25384	0.010686	0.0445766
FBXO41	-1.23546	2.26907	19.6222	8.49351e-05	0.00125349
CLPSL2	-1.23492	0.740257	9.16674	0.00454266	0.0237305
C3orf22	-1.23439	0.54786	12.9548	0.000955359	0.00740568
XYLT2	-1.23332	4.73214	74.9403	2.58848e-10	1.47587e-07
CTD-2542C24.3	-1.2316	0.770821	8.66151	0.00566551	0.0279238
C5orf17	-1.2312	4.85591	16.2579	0.000275482	0.00296297
HIST1H2BH	-1.23063	0.222364	9.2756	0.00433345	0.0229516
BSPRY	-1.2297	2.58566	15.2542	0.000397988	0.00387085
PDGFB	-1.22953	1.31563	6.95302	0.0122866	0.0493052
RP11-555F9.2	-1.22944	0.940644	10.8396	0.00223698	0.0139302
TMEM8B	-1.22935	3.86336	31.2265	2.49204e-06	9.21476e-05
MYH7B	-1.22896	1.03373	11.6922	0.00157858	0.010715
ZC3H6	-1.22862	4.20883	16.0976	0.000291992	0.00308446
TMEM74B	-1.22847	1.63798	26.8354	8.71476e-06	0.00022788
BMF	-1.22836	3.19011	23.3237	2.54256e-05	0.000509318
SP110	-1.22787	1.37119	16.742	0.000231366	0.00260909
CDCP1	-1.22686	4.32172	37.9582	4.2857e-07	2.62269e-05
MAGEL2	-1.2257	1.6318	8.41757	0.00631097	0.0302381
RP11-1250I15.3	-1.22479	0.878035	8.78773	0.00535962	0.0267733
TCP11L2	-1.22433	1.65701	23.1936	2.64886e-05	0.000527228
AC009133.17	-1.22188	2.1939	29.4029	4.14592e-06	0.000131505
TBX6	-1.22137	0.404958	11.3585	0.00180769	0.0118504
RHEBL1	-1.22092	3.32076	42.5652	1.41149e-07	1.13781e-05
HLA-DPB2	-1.22055	3.7433	7.14737	0.0112253	0.046232
CXCL5	-1.21983	0.897903	10.6306	0.00243955	0.0148902
RP11-490M8.1	-1.21823	1.664	26.8857	8.58642e-06	0.000225533
SLC7A10	-1.21702	1.75062	35.5715	7.84146e-07	4.11932e-05
GPC2	-1.21618	5.37143	65.275	1.36038e-09	4.13007e-07
NDRG1	-1.21573	4.11873	12.6249	0.00108762	0.00813611
RP11-69E11.4	-1.21553	1.73557	11.3679	0.00180075	0.0118115
DGKA	-1.21553	2.03763	14.2478	0.00058045	0.00510504
GNG3	-1.21488	0.115612	7.37292	0.0101158	0.042778
SLC2A12	-1.21373	2.02116	16.7016	0.000234747	0.00263324
ZNF585B	-1.21346	1.22414	15.6262	0.000346924	0.00350629
HSPG2	-1.21344	5.19284	48.5662	3.66157e-08	4.13509e-06
CTD-2248H3.1	-1.2129	0.0941348	8.2526	0.00679187	0.0318183
ANKRD24	-1.21234	1.48734	23.2537	2.59916e-05	0.000518879
KIF17	-1.21211	2.52367	20.6388	6.04617e-05	0.000974767
FBLL1	-1.21172	1.88856	14.6676	0.000495386	0.00454142
SEMA5B	-1.21159	3.07419	16.495	0.000252856	0.00278953
CTC-297N7.5	-1.21075	3.30492	13.1045	0.000901077	0.00707574
LPAR3	-1.2104	3.63129	16.5095	0.000251543	0.00278029
RP4-734G22.3	-1.20771	0.473399	8.77655	0.00538598	0.0268833
ANO9	-1.2076	1.23998	16.5617	0.000246852	0.00273881
AC005532.5	-1.20757	0.695839	11.3334	0.00182625	0.0119519
ALDH3B1	-1.20716	0.801429	15.0239	0.000433542	0.00410653
AC016582.2	-1.20697	1.60986	13.6321	0.00073448	0.00605641
C9orf84	-1.20608	3.1885	52.0222	1.75945e-08	2.58476e-06
CREG2	-1.20581	0.315554	8.91801	0.00506236	0.0256709
RP11-396O20.1	-1.20479	0.0925214	7.04795	0.0117553	0.0477918
CACNA1H	-1.20233	1.37664	8.80726	0.0053139	0.0266459
HECA	-1.20153	2.55266	13.5064	0.000770949	0.00630818
AC002539.1	-1.20144	1.18307	7.41551	0.00991982	0.0421475
TTLL6	-1.19926	1.76902	14.9351	0.000448148	0.00422434
PTPRZ1	-1.19895	5.80622	28.1417	5.94816e-06	0.000171667
PPP1R16B	-1.19888	3.88776	24.2471	1.90618e-05	0.000408815
RP11-664D7.4	-1.19809	0.107262	8.22209	0.00688506	0.0321124
PMAIP1	-1.19762	7.52835	10.9945	0.00209848	0.0132227
CKMT1A	-1.19734	1.42973	18.2061	0.000137976	0.00178301
RP1-63G5.5	-1.19731	0.471529	7.59815	0.00912462	0.0396607
RP11-340E6.1	-1.19652	2.49579	16.7616	0.000229744	0.00259581
UTS2	-1.19628	0.378697	9.44724	0.00402423	0.0217204
ZMAT4	-1.19579	4.07973	39.0726	3.25491e-07	2.1612e-05
RP13-188A5.1	-1.1952	3.45073	18.073	0.000144519	0.00184714
ATP8A1	-1.19515	4.30344	39.5464	2.89928e-07	1.98838e-05
AIM2	-1.19466	2.39577	18.3777	0.000130003	0.00170926
GAL3ST1	-1.19411	1.77023	32.6171	1.7069e-06	7.06345e-05
PEX11A	-1.1921	2.83864	10.6995	0.00237069	0.0145778
HOOK2	-1.19206	7.76578	48.7729	3.50151e-08	4.10162e-06
GMDS-AS1	-1.19146	4.88404	29.1885	4.40594e-06	0.000137514
TVP23A	-1.19124	2.38794	30.2695	3.24913e-06	0.000111225
LIFR	-1.19106	4.6819	13.1363	0.000889964	0.00701203
UTRN	-1.19039	6.23047	96.3812	1.04592e-11	1.66355e-08
EHHADH-AS1	-1.18792	0.290864	9.5978	0.00377236	0.0206381
MED15P9	-1.18735	0.998318	7.08487	0.0115554	0.0472415
MFI2	-1.18674	2.39067	21.8287	4.09623e-05	0.000725436
FER1L5	-1.18673	1.34607	23.7719	2.20947e-05	0.000458304
RP11-532F12.5	-1.18664	1.47516	17.2256	0.000194704	0.00229995
DDX58	-1.1857	3.07957	90.558	2.3655e-11	2.91044e-08
AC004221.2	-1.1853	-0.0133032	7.49242	0.00957626	0.0411062
MYT1	-1.18501	0.868022	13.8059	0.000687029	0.00577307
ROBO3	-1.18389	3.44073	26.8373	8.70997e-06	0.00022788
RP4-541C22.5	-1.18305	0.908078	18.2636	0.000135247	0.00176236
NAGS	-1.18299	1.2578	18.6906	0.000116687	0.00158225
PRSS27	-1.18256	0.732422	12.8487	0.000995939	0.00760241
RP11-254F7.2	-1.18188	3.07235	24.0926	1.99966e-05	0.000423425
CHD5	-1.18169	1.32078	20.4154	6.51135e-05	0.00103689
RP11-250B2.3	-1.1815	1.40091	10.5564	0.00251611	0.0152184
TOX	-1.18118	5.17152	17.1056	0.000203184	0.00238087
SYNPO	-1.18046	1.75362	11.8112	0.00150459	0.0103418
PYGM	-1.18023	0.686582	9.66561	0.00366447	0.0202086
CA4	-1.17817	-0.022586	7.47446	0.00965532	0.0413544
ZNF525	-1.17748	5.20924	39.556	2.89251e-07	1.98838e-05
PPFIBP2	-1.17742	3.11953	17.7599	0.000161244	0.00200393
KCNJ11	-1.17664	1.80191	22.1046	3.74736e-05	0.000682791
SLC25A27	-1.17624	0.771764	7.79406	0.00834717	0.0370973
DICER1-AS1	-1.17621	2.74338	12.8432	0.000998094	0.0076133
MTL5	-1.17577	5.14755	16.2567	0.00027561	0.00296297
CYGB	-1.17502	1.15434	9.13729	0.00460112	0.0239342
RP11-7F17.5	-1.17487	0.365818	6.92152	0.0124686	0.0499191
RP4-728D4.2	-1.17473	0.152514	8.79419	0.00534446	0.0267303
RP4-717I23.3	-1.17467	5.52606	25.5691	1.27242e-05	0.000304145
STX1B	-1.17451	1.4503	14.9769	0.000441206	0.00417405
NPHS1	-1.17297	1.72182	13.2284	0.000858629	0.00683191
SPOCK2	-1.17206	0.910536	13.6893	0.000718486	0.00594972
GALK1	-1.17163	3.61002	40.2699	2.43334e-07	1.75028e-05
PNMA6A	-1.17085	2.53912	12.5655	0.00111344	0.00827341
POTEI	-1.17083	-0.101404	7.01485	0.0119377	0.0482815
ECHDC2	-1.17052	4.62321	24.1934	1.93814e-05	0.00041377
CSPG4	-1.17006	1.50551	10.9953	0.0020978	0.0132227
C1RL	-1.16977	3.55745	9.63263	0.00371653	0.0204269
RP11-183M13.1	-1.16878	0.510456	9.47083	0.0039836	0.0215666
TIGD3	-1.16856	1.02349	18.3084	0.000133161	0.001741
S100A16	-1.16672	4.09399	10.2086	0.0029106	0.0170316
NACAD	-1.16669	3.11087	29.76	3.7482e-06	0.000122434
DAZL	-1.1662	2.6381	10.7032	0.00236707	0.0145619
RP11-210M15.2	-1.16602	2.12411	25.2748	1.3911e-05	0.000324707
SH2D3A	-1.1648	3.1507	20.3717	6.60652e-05	0.00104564
GNRH1	-1.1624	0.987372	22.0123	3.86041e-05	0.00069903
RP1-225E12.3	-1.16239	3.9128	38.179	4.05694e-07	2.52904e-05
ZBTB20	-1.16109	5.16769	23.3293	2.53805e-05	0.000508851
FSTL1	-1.16038	6.81786	51.4751	1.97196e-08	2.75982e-06
SH2D3C	-1.16017	1.85054	22.3381	3.4767e-05	0.000648507
SPINK8	-1.15986	1.85818	8.60926	0.00579756	0.0284212
PRX	-1.15788	3.22676	33.4037	1.38289e-06	6.13431e-05
GFAP	-1.15771	0.529252	12.8341	0.00100167	0.00762986
RP11-888D10.3	-1.15716	1.01715	14.8519	0.000462313	0.00431609
NDRG2	-1.15615	4.34669	24.9299	1.54523e-05	0.000349689
ESRP1	-1.15538	6.55433	20.1924	7.0135e-05	0.00109522
PPDPF	-1.15528	5.93828	83.8872	6.32218e-11	4.94043e-08
ZSCAN18	-1.15467	4.20394	44.5884	8.85284e-08	7.9643e-06
RP11-253M7.1	-1.15464	0.988094	12.0089	0.00138963	0.00975001
PER3	-1.15245	2.13172	13.1005	0.000902477	0.00708198
TCF15	-1.15165	4.66948	49.316	3.11518e-08	3.75379e-06
ZNF385B	-1.15149	3.22202	32.2995	1.85964e-06	7.41856e-05
KLRD1	-1.14928	1.73242	32.9629	1.55555e-06	6.70601e-05
PYCARD	-1.14906	2.67923	18.8433	0.000110721	0.00152154
XXbac-B135H6.15	-1.14766	0.0574431	9.77797	0.0034929	0.0194924
ZNF571-AS1	-1.1475	0.479685	8.2934	0.00666939	0.0314843
TMPRSS11E	-1.14748	1.90204	22.9025	2.9043e-05	0.000563901
SGIP1	-1.14666	1.68691	15.4297	0.000372971	0.00369447
RASEF	-1.144	2.81662	24.3014	1.87445e-05	0.000403035
GRAMD3	-1.14384	3.66977	37.8078	4.44934e-07	2.70699e-05
HGF	-1.14372	0.711029	11.4763	0.001723	0.0114368
TTC9	-1.14366	4.38791	46.3761	5.92106e-08	5.86511e-06
SLC37A1	-1.14354	3.74024	47.3028	4.82376e-08	5.05673e-06
NRXN2	-1.14345	0.918485	14.8844	0.000456713	0.00427919
YPEL2	-1.14334	2.54842	11.0181	0.00207815	0.0131442
CTB-41I6.2	-1.14108	0.468439	7.35233	0.010212	0.0430757
LTBP3	-1.14083	2.13288	28.392	5.53369e-06	0.000162718
XXbac-BPGBPG55C20.2	-1.13965	2.23033	7.8022	0.00831647	0.037004
ENKUR	-1.13826	0.207641	11.9934	0.00139833	0.00978414
ZNF610	-1.13825	1.77861	15.3393	0.000385633	0.00378752
SGK2	-1.13743	1.03246	11.4437	0.00174601	0.0115333
BST1	-1.13738	0.744985	6.94365	0.0123404	0.0494909
RASGRF2	-1.13709	5.03382	13.5654	0.000753603	0.00618139
AOC3	-1.1363	0.406492	10.0569	0.00310297	0.0178885
PRRG4	-1.13558	1.72099	17.3994	0.000183081	0.00219369
HAVCR1	-1.1353	0.180076	9.71672	0.00358533	0.0198835
AFAP1L1	-1.13503	1.35427	27.4188	7.34053e-06	0.000199767
BMS1P7	-1.13465	1.43184	22.8091	2.99162e-05	0.000577023
RPS6KB2	-1.13137	4.02143	40.2791	2.42793e-07	1.75028e-05
AC018755.1	-1.12985	0.184447	7.12019	0.0113676	0.0466046
HSD17B8	-1.12984	0.645848	9.23121	0.00441748	0.0232427
RP11-97O12.2	-1.12981	1.16201	10.0631	0.00309489	0.0178517
RP11-262H14.3	-1.12962	1.44751	10.9591	0.00212931	0.0133809
BAI3	-1.12804	3.90198	32.1573	1.93266e-06	7.62356e-05
FAM110C	-1.12779	0.721418	10.0907	0.00305902	0.017705
ABCA5	-1.1275	2.00397	13.7889	0.000691514	0.00580033
STC1	-1.12692	5.21376	14.6858	0.000492009	0.00451579
EIF4EBP3	-1.12633	0.526651	9.86908	0.00336008	0.0189456
RP11-568K15.1	-1.12623	0.87374	9.95273	0.00324286	0.0184859
BMP6	-1.12607	2.31514	7.84004	0.00817523	0.0365415
PCYOX1L	-1.12552	3.83401	15.3659	0.000381864	0.00375836
ARHGEF10L	-1.12531	5.68909	30.9183	2.71314e-06	9.71289e-05
PALM	-1.12453	3.02927	14.1245	0.000608291	0.00528109
USP44	-1.12384	6.98995	56.5282	7.06608e-09	1.24198e-06
STAP2	-1.12321	2.86088	34.1996	1.12048e-06	5.31668e-05
DGKQ	-1.12299	2.921	37.7689	4.49274e-07	2.71117e-05
GPR160	-1.12129	3.48448	17.677	0.000166011	0.00204508
RP11-150D5.2	-1.12092	1.39336	7.48594	0.00960469	0.0411904
HLA-A	-1.11916	6.53693	70.1198	5.80855e-10	2.53371e-07
SH3GL3	-1.11868	4.27803	67.1714	9.70248e-10	3.43844e-07
U52111.12	-1.11802	0.315973	8.72649	0.00550575	0.0273614
AC010729.2	-1.11577	1.0429	8.87104	0.00516744	0.0260793
C1QL3	-1.11515	1.10732	19.8953	7.74728e-05	0.00118063
MCOLN2	-1.11501	1.80658	15.2914	0.000392534	0.00383142
KIF5A	-1.11457	2.33724	14.1258	0.000608001	0.00528109
RP11-567L7.5	-1.11455	2.41315	15.3749	0.000380597	0.00375094
UNC119	-1.1129	1.13183	11.1369	0.00197914	0.0127071
CTD-2034I21.2	-1.11196	0.449933	9.95535	0.00323926	0.0184738
MX1	-1.11131	1.03794	10.7494	0.00232208	0.0143341
TMEM63C	-1.11046	2.77134	19.8461	7.87646e-05	0.00119011
ENPP5	-1.11041	2.46659	18.7229	0.000115397	0.00157114
FOXO3	-1.11026	5.29978	47.3211	4.80434e-08	5.05673e-06
SEMA6C	-1.10976	3.054	20.659	6.00586e-05	0.000968937
RP11-417F21.1	-1.10814	0.469593	12.1323	0.00132267	0.00941163
RP11-196G18.21	-1.10794	0.237637	7.22976	0.0108055	0.0449147
FZD5	-1.1074	6.61811	14.822	0.000467516	0.00434903
POU5F1B	-1.10661	4.58112	25.9185	1.1453e-05	0.000281531
JAK3	-1.10654	2.70457	16.4809	0.000254151	0.00279625
ADAMTS2	-1.10644	2.71598	12.9336	0.000963331	0.00744646
CTHRC1	-1.10616	2.87602	23.995	2.06118e-05	0.000432533
MME	-1.10564	2.87734	16.6872	0.000235958	0.00264049
RP11-87C12.5	-1.1056	1.41583	15.3321	0.00038667	0.00379479
SEMA6B	-1.10531	2.37955	14.2166	0.000587373	0.00515622
WIPI1	-1.10506	1.59566	12.044	0.00137023	0.00965002
MOBP	-1.10453	1.47308	12.1515	0.00131257	0.00935488
POU2F2	-1.10448	3.76739	27.7758	6.6143e-06	0.000186292
PPFIA3	-1.10297	2.95585	20.8281	5.67969e-05	0.000935776
CTD-2189E23.1	-1.10182	3.38334	18.5727	0.000121527	0.00163179
RP1-66C13.4	-1.10135	2.37958	20.5094	6.31117e-05	0.00100983
IFI27L2	-1.10074	2.97567	18.6945	0.000116533	0.00158107
LTB	-1.09942	0.703039	9.43758	0.00404099	0.0217764
CACNA1B	-1.09939	5.06902	20.7556	5.81706e-05	0.000950282
CTD-2001E22.1	-1.09764	-0.354353	7.83157	0.00820662	0.0366398
LRP11	-1.09753	4.38358	24.0121	2.05025e-05	0.000431451
RP13-1039J1.4	-1.09637	0.808356	7.89341	0.00798036	0.0359039
RP13-225O21.2	-1.09616	2.02617	24.4003	1.81809e-05	0.000392443
RGS10	-1.09606	3.80403	23.7484	2.2257e-05	0.000460852
CALCB	-1.09544	2.51521	22.6915	3.10562e-05	0.000594109
GIPR	-1.09524	0.897829	12.288	0.00124302	0.00898515
NPTXR	-1.09393	4.59541	18.2593	0.000135449	0.001764
STRC	-1.09351	3.55288	13.5908	0.000746234	0.00613171
SLC9A3	-1.09222	1.20151	9.98381	0.00320043	0.0183015
SLC1A1	-1.09177	3.9171	21.9931	3.88445e-05	0.000701753
ITGA2B	-1.09162	2.90169	11.4211	0.00176214	0.0116005
PAOX	-1.08982	2.04234	18.516	0.00012393	0.00165454
CRYBA4	-1.0884	0.704984	8.95626	0.00497846	0.0253499
GSTZ1	-1.08786	5.75144	74.6723	2.70488e-10	1.48926e-07
PARD6A	-1.08758	3.07326	33.2351	1.44643e-06	6.34393e-05
XKR5	-1.08724	1.47255	19.7028	8.26573e-05	0.00123075
C16orf54	-1.08703	4.28599	38.3572	3.88175e-07	2.44826e-05
NAT6	-1.08689	1.29359	12.9397	0.000961019	0.00743899
SPEF1	-1.08677	0.0218124	7.93395	0.00783569	0.035403
CTA-250D10.23	-1.08636	2.03999	15.962	0.000306784	0.00319737
ABHD14B	-1.08575	0.256742	10.3152	0.00278308	0.0164536
MNX1	-1.08516	0.973747	8.80237	0.00532531	0.0266687
ALDH1L2	-1.08461	2.46006	9.65283	0.00368455	0.0202954
TAC4	-1.08437	0.589728	15.2363	0.000400641	0.00388305
TTC39C	-1.08407	4.2684	18.9351	0.000107295	0.00148945
CRYBB1	-1.08381	1.36856	15.6627	0.0003423	0.00347307
HPN-AS1	-1.08316	3.05665	10.8716	0.00220762	0.0137877
VWA5A	-1.08307	3.02847	35.3096	8.38974e-07	4.32951e-05
AC006116.20	-1.08096	0.261457	7.52363	0.00944048	0.0407177
PON1	-1.08058	1.44649	28.4385	5.46006e-06	0.000161365
TMIGD2	-1.08046	0.192886	8.14207	0.00713598	0.0329786
BMP8A	-1.08046	1.89783	10.1339	0.00300365	0.0174667
RP11-203B9.4	-1.07931	3.52622	23.1604	2.67681e-05	0.000530304
PRKCB	-1.07907	4.55627	16.8592	0.000221856	0.00252868
NOS1	-1.07836	2.74094	38.4525	3.79136e-07	2.4216e-05
RP11-690G19.3	-1.07803	3.14803	33.9263	1.20409e-06	5.54888e-05
IQSEC3	-1.078	0.327538	7.49714	0.00955559	0.0410325
IL23A	-1.07788	2.76535	8.93396	0.00502719	0.025548
SNORA2_3	-1.07725	0.0422191	9.34388	0.00420751	0.0224461
GRAMD2	-1.07711	0.903286	12.3146	0.00122995	0.00892106
C1orf172	-1.07687	4.89003	17.2531	0.000192817	0.00228458
C11orf35	-1.07662	1.52064	7.90099	0.00795311	0.0357882
PROSER2-AS1	-1.07568	2.72781	14.5911	0.000509842	0.00462677
BIK	-1.0755	2.06267	9.79939	0.00346118	0.0193662
PADI1	-1.07542	0.27709	11.184	0.00194129	0.0125461
SLC25A21-AS1	-1.07533	1.20339	13.4043	0.000801999	0.00649181
ANGPTL6	-1.07529	0.8673	10.5038	0.00257188	0.0154597
RARRES2	-1.07526	3.52423	11.9518	0.00142188	0.0098985
MEGF10	-1.07516	3.6556	9.94865	0.00324847	0.0185038
TPO	-1.07512	2.95646	12.0598	0.0013616	0.00960763
AP000438.2	-1.07438	1.46047	9.71731	0.00358443	0.0198835
ZBTB3	-1.07405	3.89037	25.4265	1.32851e-05	0.000314655
LINC00926	-1.07353	1.96313	16.3043	0.000270894	0.00292909
PRKAA2	-1.07297	5.70972	30.2562	3.26122e-06	0.000111442
LL22NC03-80A10.6	-1.07275	1.73618	16.9549	0.000214401	0.00246899
MPPED2	-1.07236	4.12529	14.9092	0.000452506	0.00424999
GRASP	-1.07232	1.80955	8.60567	0.00580675	0.0284579
BLVRB	-1.07225	4.38818	23.1159	2.71464e-05	0.000536074
PNLIPRP1	-1.07132	0.347027	9.67746	0.00364597	0.0201398
POLD4	-1.07078	2.62759	13.3303	0.000825324	0.0066301
RP11-74E22.4	-1.06993	2.99653	17.7425	0.000162233	0.00201121
FRAT1	-1.06849	3.35319	8.27775	0.00671608	0.0315772
PRELID2	-1.06833	5.54513	30.8918	2.73306e-06	9.7543e-05
CTD-2530N21.4	-1.06825	2.90819	30.3879	3.14353e-06	0.00010903
AF064860.5	-1.06794	5.31424	9.12969	0.00461631	0.0239812
FAM184A	-1.06682	4.72378	39.6022	2.86022e-07	1.97821e-05
C16orf74	-1.06669	4.10259	20.9209	5.50861e-05	0.000913297
CASZ1	-1.06636	2.58674	13.8616	0.000672519	0.00567973
RIN1	-1.06583	0.668764	10.8628	0.00221565	0.0138268
SHISA9	-1.06494	5.59811	12.7204	0.00104744	0.00791657
RP11-770G2.2	-1.06489	1.94528	17.6817	0.000165733	0.00204508
CTD-2336O2.1	-1.06481	1.33176	10.1228	0.00301785	0.0175166
AC010649.1	-1.064	2.42094	20.3952	6.55511e-05	0.00104206
ADAMTS13	-1.06365	2.73006	17.4567	0.000179407	0.0021563
PTPN5	-1.06232	0.919657	12.0038	0.00139251	0.00976091
PPAP2C	-1.06204	5.31763	8.37231	0.00643917	0.0306961
JHDM1D-AS1	-1.06181	1.21936	10.8229	0.00225254	0.0140047
PLP2	-1.06152	2.76453	18.911	0.000108184	0.00149504
ZNF454	-1.06104	0.809158	12.7157	0.00104938	0.00792104
PDCD4	-1.06043	3.33619	25.9091	1.14854e-05	0.000281949
TNK1	-1.06042	1.90633	19.4931	8.87271e-05	0.00129636
ELF3	-1.06015	2.40524	11.0862	0.00202082	0.0128837
GDAP1L1	-1.05991	1.50824	11.5212	0.00169188	0.0112874
PPM1N	-1.05985	3.59731	10.1263	0.00301333	0.0175099
LRRC37A2	-1.05696	3.36731	9.10564	0.0046648	0.0241473
MLXIPL	-1.05669	2.97033	9.1065	0.00466306	0.0241436
SCTR	-1.05618	1.57332	12.1863	0.00129444	0.0092397
PIEZO1	-1.05262	2.85279	26.2646	1.03255e-05	0.000260074
AC007390.5	-1.0523	4.12079	11.1094	0.00200166	0.0128094
LRRC16B	-1.05209	0.630256	6.96752	0.0122038	0.0490691
ZNF280D	-1.05134	4.70044	20.9018	5.54337e-05	0.000917757
GATSL3	-1.04997	2.93459	35.6177	7.74875e-07	4.09032e-05
PORCN	-1.04996	3.93484	14.6396	0.000500626	0.00457869
CDS1	-1.04975	4.58529	43.2786	1.19572e-07	9.94749e-06
TRAPPC6A	-1.04917	3.40569	19.9166	7.69197e-05	0.00117373
RAB37	-1.04873	1.85502	14.8542	0.0004619	0.00431396
FAM47E-STBD1	-1.04812	1.09383	14.5257	0.000522546	0.00472008
AC034220.3	-1.04771	2.17866	9.44277	0.00403196	0.0217328
BNIP3	-1.04713	6.80404	21.3105	4.84794e-05	0.000830259
ASAP3	-1.04708	4.08274	66.156	1.16177e-09	3.77204e-07
WDR31	-1.04571	2.41919	20.1824	7.03688e-05	0.00109667
SPINT1	-1.04561	3.34025	16.0207	0.000300287	0.00315214
CELF4	-1.04554	2.60403	26.8313	8.72536e-06	0.000227902
RP11-381K20.2	-1.04503	1.65391	9.24158	0.0043977	0.0231961
EXPH5	-1.04502	3.19951	17.1518	0.000199873	0.00234678
MFI2-AS1	-1.04443	2.30383	21.7569	4.19259e-05	0.000738584
CEBPA-AS1_1	-1.04192	1.69011	12.918	0.000969235	0.00746797
TAP2_1	-1.04132	3.55083	12.7866	0.00102051	0.00773805
Z84812.4	-1.04091	0.889396	10.0696	0.00308635	0.0178279
FXYD7	-1.03933	1.15177	11.2289	0.00190596	0.0123491
TEX21P	-1.03909	1.99479	13.1783	0.000875552	0.00692883
RP11-253E3.1	-1.03857	1.08598	11.4951	0.00170992	0.0113656
NFE2L3	-1.03846	5.04503	15.5258	0.000359973	0.00360081
CYBRD1	-1.03793	1.96893	19.4479	9.00949e-05	0.00131142
PARP3	-1.03626	1.12981	13.3013	0.000834648	0.00667976
MOV10	-1.03588	4.02801	31.0777	2.59632e-06	9.45393e-05
CTD-2540B15.9	-1.03544	0.343217	9.56381	0.0038277	0.0208481
TCEAL2	-1.03532	3.1927	7.22647	0.0108219	0.044943
FBXO44	-1.034	2.00398	19.6428	8.43484e-05	0.00124798
TMEM56	-1.03366	0.162909	9.25619	0.00436998	0.0230915
LAMA1	-1.0331	5.4394	16.3467	0.000266768	0.00289923
COL9A1	-1.03273	2.72881	9.39248	0.00412024	0.0220813
CACNA1G	-1.03239	1.5701	10.3667	0.00272366	0.0161807
TYRO3	-1.03137	5.60669	29.205	4.38533e-06	0.000137053
AC005237.4	-1.03081	1.47509	15.2705	0.000395584	0.00385476
GLB1L	-1.02991	2.19926	18.0383	0.000146282	0.00186457
PCAT6	-1.02979	3.2759	9.23511	0.00441004	0.0232245
GUSBP6	-1.02787	0.506256	7.8268	0.00822434	0.0366849
SYNPR	-1.02779	3.89265	13.6611	0.000726315	0.00599967
RP11-458N5.1	-1.02762	1.89931	19.6489	8.41733e-05	0.00124618
DNPEP	-1.02755	4.04152	63.6793	1.81699e-09	5.05664e-07
CTNNA2	-1.02663	5.30519	29.6593	3.85606e-06	0.000125199
ARHGAP8	-1.02612	4.00163	19.1773	9.87732e-05	0.00140966
CTA-292E10.6	-1.02586	4.16631	26.064	1.09639e-05	0.000272662
RAB11FIP5	-1.02522	3.41362	28.8173	4.89785e-06	0.000149279
CD83	-1.02509	2.16203	31.856	2.09759e-06	8.09165e-05
AK7	-1.02503	2.76273	22.2756	3.54704e-05	0.000657566
PLAC1	-1.02333	4.52625	17.015	0.00020985	0.00243578
RP11-395I6.3	-1.02177	0.653291	10.7269	0.00234385	0.0144494
DMRTC1B	-1.02121	1.93021	12.9236	0.000967117	0.0074541
PPP2R2B	-1.02108	5.07033	32.1373	1.94316e-06	7.64735e-05
AC097500.2	-1.01922	2.64724	18.6783	0.000117185	0.00158716
RIMS3	-1.01806	4.0635	13.8461	0.000676528	0.00570123
EPB41L4B	-1.01788	4.46923	29.8746	3.62926e-06	0.000119663
FBXO16	-1.0169	5.22886	51.1565	2.10804e-08	2.78416e-06
CHST3	-1.01677	2.03236	18.4017	0.000128923	0.00170081
TXK	-1.01643	1.47207	17.9122	0.000152869	0.00192856
CTC-510F12.6	-1.01582	1.49362	12.4642	0.00115899	0.00852469
CTD-2227E11.1	-1.01578	0.619596	9.58004	0.00380117	0.0207568
PAK6	-1.01545	2.75771	15.2931	0.000392287	0.00383062
DCLRE1CP1	-1.01506	4.64002	33.4337	1.3719e-06	6.10875e-05
LLGL2	-1.01253	6.08933	62.0878	2.43657e-09	6.01537e-07
VAMP5	-1.01252	0.568908	8.48436	0.00612676	0.0296138
TMEM150C	-1.01079	3.80705	18.1861	0.000138941	0.00179151
AC010646.3	-1.01042	1.27921	14.4471	0.000538288	0.00483239
CTC-806A22.1	-1.0092	1.34553	9.78435	0.00348341	0.0194533
TMEM198	-1.00887	1.21154	10.3425	0.0027514	0.0162958
ATP6AP1L	-1.00874	3.97115	19.0531	0.000103047	0.00145117
BCL6	-1.00599	2.27579	8.2779	0.00671565	0.0315772
BNC2	-1.00579	6.82462	23.3109	2.55284e-05	0.000510939
PARP14	-1.00508	4.12512	27.0956	8.07105e-06	0.000215385
TMPRSS2	-1.00501	1.80345	9.68987	0.00362669	0.020057
RP11-445H22.4	-1.00459	1.25293	8.18165	0.00701067	0.0325434
FAM162A	-1.00383	7.27045	24.604	1.70751e-05	0.000374804
EMR2	-1.00356	1.43965	9.27826	0.00432847	0.0229364
PRDM7	-1.00223	0.472902	6.9906	0.0120732	0.0486781
ZNF93	-1.00157	0.366838	8.35617	0.00648556	0.0308407
CCDC136	-1.00144	3.31593	13.9582	0.000648109	0.0055457
BCAM	-1.00133	1.95178	15.8078	0.000324569	0.00333807
PVR	-1.00078	1.89128	8.90851	0.00508341	0.0257553
CCM2L	-1.00076	2.03022	11.0679	0.00203604	0.0129514
MYLIP	-1.0004	4.13323	7.88176	0.00802248	0.036058
MYO6	-1.00022	6.72529	45.4106	7.34932e-08	6.89981e-06
AC011523.2	1.00149	1.33855	12.5164	0.00113528	0.00840237
RP11-152K4.2	1.00167	2.04743	8.27931	0.00671143	0.0315772
SERTAD4	1.00175	4.53217	8.34196	0.00652669	0.0309985
RP11-755B10.2	1.00291	-0.0822622	7.40889	0.00995001	0.0422221
MIR4454	1.00575	4.27233	8.27432	0.00672638	0.0316192
CBX8	1.00575	1.48438	10.6244	0.00244584	0.0149208
CTD-2298J14.2	1.00729	3.40709	10.9122	0.00217087	0.0136018
OAT	1.00874	6.86573	15.8323	0.000321664	0.00331404
RP11-452F19.3	1.00943	1.45629	8.80374	0.0053221	0.0266584
DSCAML1	1.01078	4.6507	11.9953	0.00139724	0.00978235
PCNXL3	1.0122	2.98162	32.439	1.79087e-06	7.25567e-05
RNF43	1.01226	2.63111	10.7144	0.00235606	0.0145018
RP11-476K15.1	1.01361	1.69648	15.2262	0.000402144	0.0038911
LGALS12	1.01402	2.36463	8.33984	0.00653286	0.0310215
OCRL	1.01454	5.43815	34.7835	9.61709e-07	4.77322e-05
RP11-122M14.1	1.01539	2.09682	14.622	0.000503951	0.00459293
UHRF1	1.01575	5.97125	14.3238	0.000563976	0.00499586
NEURL	1.01664	1.81998	7.50256	0.00953191	0.0409534
OSBPL11	1.01693	5.12425	42.3144	1.49684e-07	1.19019e-05
RP11-600K15.1	1.01811	4.27997	12.9329	0.000963577	0.00744646
FBXL13	1.01906	5.31697	26.9634	8.39151e-06	0.000221659
TBC1D23	1.01911	6.15343	23.0931	2.73431e-05	0.000538954
COMMD3-BMI1	1.01957	2.12649	11.7196	0.00156126	0.0106283
STRA6	1.01957	2.93544	19.5083	8.82694e-05	0.00129371
ARHGAP6	1.0198	6.69749	33.271	1.43266e-06	6.30722e-05
ZSCAN22	1.01996	1.49126	17.8494	0.000156264	0.0019566
LMO1	1.02006	1.25085	7.82719	0.00822289	0.0366849
HYAL2	1.02123	5.04504	78.4835	1.46149e-10	9.50212e-08
MTAP	1.02196	1.47763	9.28161	0.0043222	0.022914
GLRX2	1.02504	3.90007	22.5687	3.22951e-05	0.000612795
LINC00971	1.02556	1.99011	10.5169	0.00255788	0.0153928
DOK6	1.0268	2.66049	8.75818	0.00542961	0.0270729
BTLA	1.02864	1.57959	20.0494	7.35692e-05	0.00113426
NTRK2	1.02881	2.18129	8.26285	0.00676089	0.0317112
RP3-326I13.1	1.02932	1.65609	12.2015	0.00128664	0.00921499
RP11-452K12.7	1.02941	2.42188	15.8606	0.000318351	0.00328715
RP11-196D18.5	1.03016	0.901538	10.1101	0.00303403	0.0175909
ZDHHC9	1.03175	6.70429	50.805	2.26976e-08	2.91803e-06
PAX2	1.03179	0.75004	7.66166	0.0088644	0.0387622
SIPA1L2	1.03722	6.96782	26.0891	1.08817e-05	0.000271196
H19	1.03739	3.09444	10.4124	0.00267201	0.0159468
INTS7	1.03817	5.65565	78.5737	1.44072e-10	9.50212e-08
RP11-30J20.1	1.03932	3.29022	17.9173	0.000152597	0.00192825
RP4-660H19.1	1.04043	3.90857	8.71704	0.00552869	0.0274287
RP11-689C9.1	1.0414	1.55245	28.8705	4.82398e-06	0.00014722
ARMC9	1.04259	7.66683	7.81225	0.0082787	0.0368771
PATZ1	1.04273	5.54911	18.4288	0.000127719	0.00168778
RP11-671P2.1	1.04281	1.19389	15.0668	0.000426673	0.00406121
CNIH3	1.04456	4.89328	18.1401	0.00014118	0.00181239
PRPS1	1.04505	8.12867	19.8784	7.79134e-05	0.00118298
RP11-385J1.2	1.04515	4.79501	24.5806	1.71986e-05	0.000376454
PNO1	1.04621	3.00925	29.093	4.52733e-06	0.000140179
RP11-631N16.2	1.04666	4.09953	36.5164	6.15806e-07	3.43573e-05
DEGS1	1.04763	4.72063	30.5322	3.01974e-06	0.000105362
PRDX2	1.04777	2.004	15.8728	0.00031694	0.00328418
AC007091.1	1.04804	2.57246	20.3437	6.66842e-05	0.0010533
ARHGAP30	1.04829	1.4497	14.5721	0.00051349	0.00465333
MCAM	1.04852	4.30541	8.95958	0.00497125	0.0253242
SERTAD4-AS1	1.04928	2.63871	6.99234	0.0120635	0.0486556
TRMT6	1.04962	5.37428	45.5216	7.16794e-08	6.83938e-06
ZNF280C	1.05041	4.58581	38.6889	3.57655e-07	2.32894e-05
OLFM3	1.05068	2.17619	15.6197	0.000347756	0.00351166
FAM90A1	1.05092	1.42769	7.73178	0.00858634	0.0378528
HES1	1.05181	4.98792	15.5941	0.000351037	0.00353563
LINC00534	1.05273	3.57944	31.5016	2.31076e-06	8.76924e-05
AGBL4	1.05303	5.17886	28.5698	5.25781e-06	0.000157148
RP11-775B15.2	1.05337	0.825228	9.81318	0.00344091	0.0193036
ATAD3B	1.05741	5.77591	32.2226	1.89877e-06	7.51058e-05
FBP2	1.05782	2.3339	17.5733	0.000172178	0.00209636
RP11-305F18.1	1.05873	3.02454	11.3067	0.00184632	0.0120461
RP11-789C1.2	1.05941	0.417167	7.60198	0.00910873	0.0396011
AC007392.3	1.06114	1.73816	8.4752	0.00615169	0.029694
IGDCC3	1.06235	6.06863	18.5561	0.000122223	0.00163776
SBDSP1	1.06287	3.44374	14.1441	0.000603791	0.00525496
RP11-65N13.8	1.06476	0.835468	14.4518	0.000537324	0.00482745
IFRD2	1.06565	4.95966	25.5988	1.26106e-05	0.000301751
KCNG2	1.06608	0.739808	9.90085	0.00331504	0.0187823
RP11-680H20.2	1.06673	1.73473	9.38997	0.00412469	0.0221001
PDGFRB	1.06835	2.8846	7.46294	0.0097064	0.0415335
AC006196.1	1.06882	0.146567	7.02125	0.0119022	0.0482197
CTD-2616J11.10	1.06886	0.125327	7.9149	0.00790333	0.0355985
RNU1-59P	1.07067	2.72522	7.92192	0.00787834	0.0355338
EMILIN1	1.07101	0.687114	11.1611	0.00195964	0.0126199
USP3	1.07182	4.47921	8.76857	0.00540489	0.0269633
RGMB	1.07341	5.89123	24.5691	1.72594e-05	0.000377431
SBDS	1.07359	4.594	13.3015	0.000834603	0.00667976
RP11-418I22.2	1.07469	1.6047	12.2291	0.00127254	0.00914484
LCMT2	1.07517	3.128	39.0618	3.26348e-07	2.1612e-05
C12orf42	1.07606	2.68966	12.0581	0.00136254	0.00960847
C15orf65	1.07856	0.262622	7.05952	0.0116922	0.0476101
RP11-111G23.1	1.0791	3.14108	18.4552	0.00012656	0.00167816
CTD-3093M3.1	1.08044	1.9714	29.2168	4.37067e-06	0.000137053
ZNF598	1.08085	4.29241	48.8684	3.43009e-08	4.08291e-06
AC098973.2	1.0826	4.11467	10.3568	0.00273505	0.0162236
ACVR2B-AS1	1.08352	0.9972	12.2133	0.00128059	0.00919141
AIFM1	1.08404	6.81143	31.2239	2.49381e-06	9.21476e-05
PDE3A	1.08526	6.45852	12.8796	0.000983949	0.00754281
SMPDL3A	1.08541	1.08764	20.3794	6.58966e-05	0.00104438
ENPP7P10	1.08679	5.49499	27.8495	6.47394e-06	0.000183444
ANKRD30A	1.08759	0.882173	11.9209	0.0014396	0.00999213
PTPRQ	1.08804	2.33913	14.8279	0.000466475	0.00434454
KLK9_1	1.08911	0.964339	9.2731	0.00433813	0.0229648
RP11-120I21.2	1.08932	2.61745	13.1952	0.000869788	0.00689723
EYA4	1.08994	2.20755	12.6699	0.0010685	0.00802129
WDR52	1.09	3.5564	26.7796	8.85993e-06	0.000230901
RP11-549K20.1	1.09059	2.2886	12.6706	0.0010682	0.00802129
BMP4	1.09187	3.23544	11.1	0.00200933	0.0128488
MAT2A	1.09375	1.91345	7.45808	0.00972803	0.0415744
AC079135.1	1.09377	4.48555	17.5894	0.000171206	0.00208561
MDH1	1.09415	3.07792	12.6094	0.00109433	0.00817845
CTC-458G6.4	1.09656	1.39529	13.4846	0.000777462	0.00634593
PTCHD1	1.09802	5.10929	12.1898	0.00129264	0.0092382
ALX1	1.09826	1.6905	11.858	0.00147649	0.0101997
RP11-594N15.2	1.0983	2.64188	15.6487	0.000344064	0.0034819
C14orf142	1.09869	1.31104	9.84434	0.0033956	0.0190907
HIST2H4B	1.09878	3.38052	16.6025	0.000243258	0.0027131
GDF5	1.0988	2.05762	11.8056	0.00150797	0.0103499
BRMS1	1.09941	3.15216	16.3969	0.000261968	0.00286036
TMEM191C	1.10078	2.32553	10.9949	0.00209812	0.0132227
CD80	1.10426	1.54772	19.5062	8.83349e-05	0.00129386
RP11-700N1.1	1.10454	0.118104	9.08483	0.0047072	0.0242885
ZNF37A	1.10468	4.9716	41.6012	1.77066e-07	1.3616e-05
PCSK9	1.10668	5.61397	13.3126	0.000831014	0.00666436
RP11-266A24.1	1.10686	3.56332	8.67352	0.00563562	0.0278062
RP4-635E18.6	1.10717	1.33124	12.5774	0.00110823	0.00824543
PKDCC	1.11143	5.71593	9.72877	0.00356694	0.0198289
LINC00458	1.11166	8.54919	12.0771	0.0013522	0.0095644
AL589743.1	1.11271	1.69377	9.04848	0.00478225	0.0245973
TSPAN18	1.11511	5.05961	38.9201	3.37894e-07	2.22506e-05
EFNA3_1	1.11584	1.39748	23.7666	2.21309e-05	0.000458647
PIEZO2	1.11597	4.91285	29.9938	3.50976e-06	0.000117211
TACR2	1.11608	0.595396	9.23722	0.00440601	0.0232182
FMO9P	1.11771	1.6853	13.6965	0.000716507	0.00594386
IDI1	1.11813	4.58367	44.2449	9.57431e-08	8.41423e-06
CHST2	1.11907	5.77559	9.30601	0.00427687	0.0227125
VANGL2	1.1191	3.63691	13.5584	0.000755628	0.00619366
MIR4500HG	1.11928	1.67067	9.71957	0.00358098	0.0198701
LINC00284	1.12179	1.77888	13.4525	0.000787158	0.00640717
CERS2	1.12321	6.52987	25.9309	1.14104e-05	0.00028078
RP4-537K23.4	1.12791	5.58937	52.2596	1.67488e-08	2.47808e-06
XX-FW81066F1.2	1.12828	-0.0729756	7.728	0.00860109	0.037873
LINC00467	1.1285	6.31752	14.1846	0.000594552	0.00519147
AC019118.2	1.12989	2.38744	7.38687	0.0100511	0.0425661
SERHL	1.1306	4.91255	32.3861	1.8166e-06	7.3233e-05
MAPKAPK2	1.13382	8.03228	75.8642	2.22607e-10	1.36957e-07
RABIF	1.13399	3.9823	50.7737	2.2848e-08	2.91803e-06
SRSF2	1.13501	4.76175	29.7534	3.7552e-06	0.000122434
AC007128.1	1.13591	2.42543	15.3157	0.00038902	0.00380825
hsa-mir-490	1.13686	5.996	30.2759	3.24329e-06	0.000111225
SLC7A11	1.1378	6.57501	20.2002	6.99512e-05	0.00109454
SLC9A9	1.13847	4.94624	17.6522	0.000167465	0.00205465
C15orf26	1.13997	2.98776	30.3384	3.18725e-06	0.000110057
F2RL1	1.14103	4.57926	20.1564	7.09842e-05	0.00110186
EPHA3	1.14163	2.57531	23.6672	2.28292e-05	0.000468138
OC90_2	1.14254	8.54264	11.4991	0.00170714	0.0113568
CD99L2	1.14329	5.30809	32.1155	1.95468e-06	7.65416e-05
PABPC4L	1.1446	2.09533	31.0858	2.59051e-06	9.44748e-05
KLHL4	1.14633	5.22273	17.1849	0.000197538	0.00232403
CTD-2341M24.1	1.14764	3.21915	9.66761	0.00366135	0.0202009
KB-1615E4.2	1.14803	1.08547	8.62385	0.00576035	0.028272
GJB7	1.14861	2.73796	27.4278	7.32126e-06	0.000199565
RP11-247A12.8	1.1509	1.38422	10.5624	0.00250981	0.0151842
WNT5B	1.15184	4.29891	14.6259	0.000503197	0.00458818
PTGDR2	1.15362	1.56278	12.0922	0.00134406	0.00952125
AC010970.2	1.15485	5.26684	8.36311	0.00646555	0.0307769
RP11-82L7.4	1.16203	2.76542	7.92081	0.00788227	0.0355447
LINC00944	1.16344	0.130241	7.78182	0.00839361	0.0372329
SEMA3C	1.16509	3.77401	10.3995	0.00268649	0.0160046
AMOTL2	1.16516	1.40683	7.70543	0.00868972	0.0381841
AC092614.2	1.16553	1.20839	17.0548	0.000206894	0.00241034
UBTF	1.16726	4.41589	27.084	8.09856e-06	0.000215626
TAF5L	1.16795	4.78122	94.6243	1.33272e-11	1.83265e-08
FRMPD3-AS1	1.1681	0.691201	7.22882	0.0108102	0.0449204
TMED1	1.17075	2.55	13.7781	0.000694382	0.00581582
AP000692.10	1.17172	0.544966	6.97872	0.0121402	0.0488893
SH2D4B	1.17776	1.79912	28.6099	5.19774e-06	0.000156475
IGFBP7	1.18257	7.24119	39.7465	2.76165e-07	1.93871e-05
RP11-542G1.1	1.18411	1.39755	14.2847	0.000572394	0.00505128
PLAGL2	1.18577	1.92657	29.5949	3.9268e-06	0.000125922
RP11-519G16.3	1.18588	0.514491	7.57732	0.00921178	0.0399283
RP11-139H15.1	1.18855	1.55199	13.0245	0.000929666	0.00724186
SLC22A24	1.18963	0.702123	9.42867	0.00405651	0.0218349
FAM43B	1.18993	1.30882	13.7084	0.000713224	0.00592503
TRAF4	1.19047	5.83739	42.9147	1.30106e-07	1.06719e-05
IL1RAPL1	1.19132	7.43302	34.1099	1.14724e-06	5.38534e-05
BFSP2	1.19262	0.399691	13.7303	0.000707261	0.00588617
RP11-494M8.4	1.19321	4.39598	10.4819	0.00259555	0.0155739
YAF2	1.1939	5.19291	21.5558	4.47529e-05	0.000779305
RP11-268G12.1	1.19398	1.37663	8.71152	0.00554214	0.0274896
GBP1P1	1.19736	0.897426	10.3628	0.00272812	0.0161948
TSEN15	1.19825	6.62153	62.0703	2.44454e-09	6.01537e-07
SLC16A2	1.19854	5.15906	32.379	1.8201e-06	7.3233e-05
HSD17B7	1.19874	3.08115	16.937	0.000215774	0.00247626
ADAMTS19	1.19898	5.61623	19.6254	8.48451e-05	0.00125295
LHX4	1.20452	1.23262	20.2052	6.98359e-05	0.00109402
CCR3	1.20632	3.87857	15.6659	0.000341904	0.00347207
COLGALT2	1.2104	3.37606	18.3251	0.000132392	0.00173385
BPNT1	1.21049	3.68574	44.8979	8.2519e-08	7.53022e-06
PAX3	1.21194	3.04295	9.59508	0.00377675	0.0206476
FAM163A	1.21659	0.48729	7.77803	0.00840802	0.0372685
CITED2	1.21758	0.961931	13.7033	0.000714633	0.00593462
RP11-452N4.1	1.21917	1.12755	18.9103	0.000108209	0.00149504
CBWD5	1.22023	4.76233	49.9104	2.74349e-08	3.35784e-06
EFNA4	1.22038	1.13097	13.2502	0.000851396	0.00677909
ADI1	1.22165	6.09986	48.7294	3.53459e-08	4.10915e-06
DPY19L2P1	1.22209	2.50253	24.1229	1.98094e-05	0.000420222
GPR39	1.22259	4.17362	10.4989	0.0025772	0.0154838
ARRB1	1.22756	5.86751	28.556	5.27873e-06	0.000157399
MDGA2_1	1.23377	5.4056	36.9081	5.57643e-07	3.16956e-05
RP11-166D19.1	1.23439	1.15776	10.7626	0.00230944	0.0142711
SLC25A44	1.23604	5.94257	100.479	6.01782e-12	1.25022e-08
IP6K3	1.24223	0.93318	10.5783	0.00249326	0.0151193
COL6A4P1	1.24421	1.27222	11.288	0.00186044	0.0121113
PSMD9	1.24494	5.99673	31.1172	2.5682e-06	9.39544e-05
ARMC4P1	1.24778	0.0565056	9.18464	0.00450753	0.023605
NCOA5	1.25065	5.60977	38.7814	3.4961e-07	2.28631e-05
RP11-548M13.1	1.25142	0.691672	9.72776	0.00356848	0.0198289
LINC01081	1.25682	0.664263	12.0523	0.00136569	0.00962489
TMEM109	1.25815	4.50502	38.5353	3.71464e-07	2.39221e-05
PROX1	1.25942	1.85195	8.0557	0.00741785	0.0339031
PIGR	1.25976	-0.0696241	7.54863	0.00933322	0.0403668
RP5-1024G6.2	1.26252	-0.129714	8.67349	0.00563569	0.0278062
AC005281.1	1.26628	2.48367	19.4729	8.93357e-05	0.00130443
NBPF15	1.26681	6.44566	164.049	5.9578e-15	4.64252e-11
RP1-154K9.2	1.26759	5.28951	10.3819	0.00270644	0.0160907
SVEP1	1.27052	2.89151	33.0741	1.50997e-06	6.57331e-05
FGF13	1.27442	6.99556	32.8169	1.61765e-06	6.81367e-05
RP11-54A9.1	1.27444	0.866611	11.9988	0.00139529	0.00977457
PDE1B	1.27457	1.78345	12.4865	0.00114879	0.00846927
RASL10A	1.27501	0.209312	8.97725	0.00493305	0.0251994
RP11-655M14.13	1.27662	6.95695	83.395	6.81267e-11	5.13741e-08
HS6ST2	1.27977	4.97892	58.3412	4.95828e-09	1.00791e-06
CXXC1P1	1.28257	1.15478	25.6891	1.22714e-05	0.000296353
TIMM17A	1.28298	6.52646	88.1596	3.34764e-11	3.47025e-08
SLC22A2	1.28566	3.13609	15.4736	0.000366967	0.00365202
MS4A6E	1.28719	0.369448	8.58396	0.00586269	0.028666
RP11-25H12.1	1.28719	4.0671	14.7433	0.0004815	0.00444787
PLXNA2	1.28773	4.16892	7.67867	0.00879609	0.0385718
KIAA1239	1.29042	1.61795	20.6318	6.06018e-05	0.000976353
RP3-428L16.2	1.29177	2.90887	8.7944	0.00534395	0.0267303
IRX2	1.29184	8.01043	13.4551	0.00078638	0.00640307
ASRGL1	1.29211	7.38301	39.2758	3.09708e-07	2.07451e-05
RP11-385M4.1	1.29469	0.724964	7.3118	0.0104043	0.043701
CTD-2201E18.3	1.29706	4.93338	34.7541	9.69124e-07	4.77439e-05
UNC93A	1.30384	6.01761	30.5117	3.03697e-06	0.000105648
RP5-834N19.1	1.30475	3.09928	20.7793	5.77189e-05	0.000943562
MN1	1.30478	4.51388	17.5454	0.000173883	0.00211282
ST8SIA2	1.31068	4.36961	12.2561	0.00125889	0.00906629
PVRL4	1.31101	0.424281	7.60756	0.00908555	0.0395076
SPSB4	1.31215	3.81715	51.0425	2.15913e-08	2.83562e-06
TMEFF2	1.31333	5.09844	11.1882	0.00193799	0.0125288
RP11-756H20.1	1.31611	0.687727	18.2084	0.000137869	0.00178261
RP11-214L13.1	1.31615	1.18739	11.4413	0.00174772	0.0115401
RP11-216P16.2	1.31688	0.343124	10.123	0.00301761	0.0175166
RP11-262H14.1	1.31802	1.5703	28.1689	5.90166e-06	0.000170746
RP11-261B23.2	1.31815	0.03327	7.30836	0.0104208	0.0437423
RP11-1275H24.2	1.32219	-0.0347199	8.04869	0.00744125	0.0339793
AC012501.2	1.32307	7.83305	54.0096	1.16982e-08	1.83535e-06
SLCO1B1	1.32852	2.23045	32.4589	1.78123e-06	7.24173e-05
LY96	1.33057	0.439384	11.5175	0.00169441	0.0112979
RP11-389K14.3	1.33061	6.5844	14.8659	0.000459887	0.00430376
H2BFM	1.333	2.24029	11.4537	0.00173893	0.0114942
TNFRSF11B	1.33384	1.4508	14.898	0.000454401	0.00426608
RP5-1180C10.2	1.33486	0.239997	7.92522	0.0078666	0.0354972
RGL1	1.33495	4.51593	31.8191	2.11875e-06	8.15982e-05
EPHA2	1.3365	6.04338	9.44422	0.00402945	0.0217291
RPPH1	1.33887	2.09483	17.6201	0.000169367	0.00207152
RNF222	1.33907	-0.0735679	8.42904	0.00627892	0.0301401
HIST1H2BJ	1.3414	2.73329	14.399	0.000548152	0.00490025
ELMOD1	1.34487	2.0013	16.5283	0.000249844	0.00276413
RP11-354I13.2	1.34549	2.76001	10.5926	0.00247849	0.0150532
RP11-208N14.4	1.34801	3.43002	20.0847	7.27054e-05	0.00112261
HMCN1	1.34891	5.12789	44.8706	8.3031e-08	7.53022e-06
PPP1R17	1.34918	0.739617	7.29616	0.0104795	0.0439242
RP4-598G3.1	1.34963	0.647877	9.01953	0.00484295	0.0248439
GNG12-AS1	1.35093	5.71877	36.1251	6.8035e-07	3.75107e-05
CTD-2034I4.2	1.35107	1.35659	15.7147	0.000335828	0.00342225
COMMD3	1.35401	1.34767	19.8547	7.85369e-05	0.00118909
SFRP4	1.3556	2.85875	9.96887	0.00322076	0.0183818
AC016831.6	1.35927	-0.182381	13.9278	0.000655691	0.00558953
RP11-51G5.1	1.35934	-0.67394	7.68624	0.00876583	0.0384463
RP11-64C12.3	1.35954	0.780204	10.5066	0.0025689	0.0154458
RP11-309I15.1	1.36141	0.754923	9.8196	0.00343152	0.0192602
URB2	1.36168	5.06864	128.142	2.12814e-13	1.24374e-09
ZNF703	1.36331	3.77227	19.1262	0.00010051	0.00142756
PTGES3L	1.364	0.621669	16.4901	0.000253302	0.0027905
RP4-564F22.5	1.37019	0.965028	19.1716	9.89653e-05	0.00141154
DES	1.37337	1.90921	20.221	6.9469e-05	0.00108992
ADORA1	1.37339	2.9707	12.7204	0.00104744	0.00791657
LRRN2	1.37686	4.65247	32.3511	1.83389e-06	7.36611e-05
CTC-472C24.1	1.38197	1.44466	14.3961	0.000548749	0.00490371
TPH2	1.38338	2.01336	8.69319	0.00558702	0.0276535
NRK	1.38465	3.25108	9.26508	0.00435322	0.0230394
PXDC1	1.38788	1.70393	12.3046	0.00123486	0.00894558
MAP1A	1.3901	2.80599	11.7612	0.00153522	0.0104877
LINC00571	1.39145	1.87008	13.7298	0.000707372	0.00588617
C1orf53	1.39157	0.268062	9.92853	0.00327631	0.0186288
ARL5C	1.39235	0.241927	12.9733	0.000948463	0.00736374
RP11-576D8.4	1.39358	3.02612	47.6842	4.43653e-08	4.7792e-06
ARSE	1.39411	6.15208	28.1189	5.98762e-06	0.000172244
THBS2	1.3952	5.17304	11.2923	0.00185716	0.0121
PRELP	1.39543	0.585801	15.365	0.000381994	0.00375836
SCML1	1.3986	2.50921	24.5901	1.71484e-05	0.000376058
C6orf25	1.40031	0.425832	8.49165	0.00610702	0.0295348
C2orf91	1.40115	0.258845	16.2547	0.000275802	0.00296297
KBTBD8	1.40194	1.6843	32.4191	1.80051e-06	7.28209e-05
AF127577.10	1.40353	0.511235	16.7357	0.000231888	0.00260994
AJAP1	1.40464	4.03588	32.5965	1.71638e-06	7.0765e-05
RP11-380P13.2	1.40725	0.15791	8.2439	0.0068183	0.0318974
FGF19	1.40796	2.51975	15.4416	0.000371329	0.00368445
RP11-262A12.1	1.40863	0.15306	7.63859	0.00895802	0.0390985
RP11-13N12.2	1.41314	1.92056	8.18664	0.00699503	0.032516
AC018717.1	1.41747	3.62285	20.5178	6.29356e-05	0.0010077
AC005358.1	1.41756	0.775002	10.9809	0.00211028	0.0132827
RP11-473M20.9	1.41832	-0.42033	8.49625	0.00609457	0.0295036
ZIC3	1.41982	6.61867	25.3113	1.37575e-05	0.000322577
GDF3	1.42035	7.47183	8.57425	0.00588789	0.0287531
RP5-887A10.1	1.42065	0.736671	18.492	0.000124961	0.0016645
PCDH18	1.42228	5.29631	16.0179	0.000300587	0.00315387
GDNF	1.42584	1.11638	14.9441	0.00044664	0.00421352
FAT4	1.4259	4.32427	29.6364	3.88106e-06	0.000125662
CDHR1	1.42719	2.7123	25.7484	1.20541e-05	0.000293753
MT1A	1.42773	0.466399	8.75288	0.00544227	0.0271035
RP11-640M9.2	1.43014	3.5559	50.8537	2.24661e-08	2.91773e-06
RP11-665J16.1	1.4307	0.211151	12.5803	0.00110698	0.0082401
RP11-124N19.3	1.43202	0.86771	10.7185	0.00235204	0.0144884
TCP10L2	1.43224	-0.177912	7.69642	0.00872535	0.0383119
NKAIN2	1.43654	6.18604	55.6468	8.41569e-09	1.39527e-06
CPE	1.43749	4.66921	19.931	7.65492e-05	0.00116884
RP11-758M4.1	1.43813	5.4861	13.1509	0.000884917	0.00698408
FABP7	1.43898	1.96683	10.3659	0.00272464	0.0161824
RP11-501O2.4	1.441	-0.261557	7.17067	0.0111048	0.0458477
MIR31HG	1.44483	5.35278	19.7546	8.12258e-05	0.00121719
RHOB	1.44532	6.62784	39.8293	2.70676e-07	1.9156e-05
RP11-536C10.4	1.44552	-0.121026	6.99552	0.0120456	0.0486037
ACSL4	1.44635	8.19159	32.2829	1.86804e-06	7.43939e-05
RP11-162D9.3	1.44791	0.431968	14.7564	0.000479134	0.00443417
WNT5A	1.44888	2.88634	38.1583	4.07789e-07	2.52904e-05
NOVA1-AS1	1.45309	4.01786	11.6101	0.00163196	0.0109845
CRTC2	1.45668	2.2719	14.16	0.00060014	0.00523097
CRCP	1.45772	1.53061	38.1925	4.0434e-07	2.52734e-05
GS1-72M22.1	1.45787	2.31615	32.3399	1.83943e-06	7.37096e-05
RP11-6E9.4	1.45964	2.70086	26.2578	1.03464e-05	0.000260074
RAB9B	1.45966	0.330453	9.06765	0.00474253	0.0244198
RP11-215E13.1	1.46056	3.44307	13.1286	0.000892663	0.00703093
RP5-1139I1.1	1.46096	2.61699	9.23212	0.00441576	0.0232389
SLITRK2	1.46324	0.281674	7.51297	0.00948661	0.0408413
PLAGL1	1.46682	3.50703	7.68724	0.00876184	0.0384463
BMI1	1.46685	2.47672	28.6379	5.15604e-06	0.000155526
CRABP2	1.4706	7.14589	45.983	6.4636e-08	6.32215e-06
SLC44A5	1.47296	5.61368	24.2267	1.91828e-05	0.00041028
FAM83A	1.47611	2.39075	34.2398	1.10871e-06	5.28924e-05
ABCA9-AS1	1.48108	-0.296251	7.68695	0.00876303	0.0384463
RP11-141E13.1	1.48191	4.90104	32.155	1.93385e-06	7.62356e-05
FCGR2B	1.48928	0.361526	10.417	0.00266696	0.015933
RP11-371I1.2	1.4914	0.287219	10.5377	0.00253577	0.0153037
TMEM196	1.49193	0.241688	17.7356	0.000162627	0.00201469
RP11-449J1.1	1.49337	-0.405794	7.26113	0.0106501	0.0444665
KREMEN2	1.49918	3.23455	30.0248	3.47939e-06	0.00011653
ANKRD22	1.50158	-0.243571	10.1089	0.00303558	0.0175955
FJX1	1.50303	2.71112	22.9829	2.83127e-05	0.000552938
CTD-2562J17.7	1.50392	6.21674	21.5546	4.47708e-05	0.000779305
RDH10	1.50623	0.617432	19.3401	9.34521e-05	0.0013477
RP1-34H18.1	1.50906	3.64737	52.403	1.62591e-08	2.42095e-06
MSX1	1.51151	2.05333	12.0371	0.00137404	0.00966485
ZEB1	1.51225	4.21173	14.2198	0.000586668	0.00515197
RNF166	1.51417	1.90257	24.1486	1.96522e-05	0.000418405
HIST2H4A	1.51714	3.58927	25.288	1.38553e-05	0.000323896
RP11-576I22.2	1.5178	1.19995	28.2139	5.82538e-06	0.000169378
RP11-217H19.1	1.51922	2.18977	10.3845	0.00270348	0.0160771
PRDM13	1.52798	0.566557	12.8176	0.00100818	0.00766195
ZNF664	1.52819	0.288857	9.33102	0.00423092	0.022535
RPRM	1.53078	0.379518	9.1009	0.00467443	0.0241864
RP1-86C11.7	1.53105	-0.272674	7.8452	0.00815616	0.0364842
AC002480.5	1.53176	4.64575	11.1761	0.00194764	0.0125635
RP11-332M4.1	1.53315	-0.0626274	7.13722	0.0112782	0.0463644
TSIX	1.53486	1.22353	13.4388	0.000791365	0.00642613
MT-TR	1.53503	0.0290734	14.746	0.000481004	0.0044462
RP11-574M7.1	1.53506	0.66563	9.89909	0.00331751	0.0187917
LINC00648	1.53616	4.14148	22.5734	3.22472e-05	0.000612383
ANAPC2	1.54398	-0.251061	7.06171	0.0116803	0.0475852
DMD	1.54443	7.52759	24.4411	1.79533e-05	0.000389234
EVPLL	1.54556	-0.366438	8.25894	0.0067727	0.0317476
HIST1H3G	1.54656	0.735933	13.2991	0.00083539	0.00668341
MS4A5	1.54704	2.29096	23.7217	2.24437e-05	0.000463896
MFAP3L	1.54715	3.59466	23.7014	2.25859e-05	0.000465165
AC098828.2	1.54929	1.96753	18.9747	0.000105847	0.00147637
TNNT2	1.55133	1.47123	12.115	0.00133187	0.00946068
CNPY4	1.55208	1.35111	28.2911	5.69701e-06	0.000166059
RIMBP3C	1.55228	-0.00461274	8.46589	0.00617713	0.0297492
CTD-2244C20.2	1.55261	0.123077	7.26537	0.0106293	0.0444036
B4GALNT1	1.55338	0.893636	14.1698	0.000597901	0.0052134
SMCO1	1.55487	-0.539523	8.17573	0.00702926	0.0326038
AC113607.1	1.55569	1.36838	22.7177	3.07984e-05	0.000590142
RP11-399K21.11	1.55692	2.58316	15.7235	0.000334741	0.00341415
RP11-358B23.1	1.56298	0.610295	17.5925	0.000171018	0.00208547
RP6-191P20.4	1.56311	1.60606	17.6793	0.000165877	0.00204508
FZD10-AS1	1.56365	0.398683	7.21065	0.0109013	0.0452084
AL133247.2	1.56385	-0.341595	8.53296	0.00599634	0.0291488
RP11-526I2.5	1.56532	0.0267319	8.12388	0.00719438	0.0331775
AP000442.4	1.56739	2.11147	19.8857	7.77233e-05	0.00118136
NETO2	1.57143	6.11755	108.434	2.15567e-12	5.59923e-09
RP11-746B8.1	1.57308	1.3019	11.7058	0.00156997	0.0106752
TNMD	1.57327	3.56916	27.3329	7.52757e-06	0.000203907
RP11-664D1.1	1.57805	2.056	48.5866	3.6454e-08	4.13509e-06
GALP	1.58148	0.4473	7.91693	0.00789608	0.0355795
CD1D	1.5855	1.80041	10.485	0.00259216	0.0155576
FGF8	1.58616	3.42101	9.84092	0.00340054	0.0191138
GABRR3	1.59211	0.219081	13.0402	0.000923989	0.00721446
RP11-305M3.2	1.59342	0.689364	8.41286	0.0063242	0.030289
HPGD	1.59438	4.9082	12.0309	0.00137744	0.00968435
RP11-469N6.1	1.6015	0.568355	16.2437	0.000276907	0.0029686
AC093110.3	1.60875	1.81509	16.9128	0.000217649	0.00249289
CTD-2021H9.3	1.60888	2.95388	9.31642	0.00425767	0.0226441
RP11-403A21.1	1.61562	0.480596	9.05674	0.00476508	0.0245282
BARX2	1.61978	-0.179714	7.90565	0.00793639	0.0357267
PTPN20B	1.62903	-0.157411	7.05368	0.011724	0.0476896
AC005943.5	1.63226	2.03838	24.8844	1.56688e-05	0.000353122
WNT10B	1.63886	2.82935	10.5931	0.00247796	0.0150532
RP11-583F2.1	1.63972	0.912657	9.4437	0.00403035	0.0217291
LINC00474	1.64116	0.645362	13.8977	0.000663291	0.00562823
ISM1	1.64398	2.75733	51.5731	1.93199e-08	2.75391e-06
RGS8	1.65204	-0.549806	8.0631	0.00739327	0.0338224
SMPX	1.65642	0.986943	17.0791	0.000205111	0.00239958
RP11-440I14.2	1.65846	1.63928	7.78897	0.00836646	0.0371618
RP11-108P20.3	1.66153	0.417508	14.0017	0.000637441	0.00547848
GSTM3	1.66275	0.669037	17.0524	0.000207072	0.00241034
HIST1H2AC	1.66504	3.56975	32.0402	1.99508e-06	7.78613e-05
SGCD	1.66761	6.12116	17.5189	0.000175512	0.0021241
TCL1B	1.66814	4.23403	12.6293	0.00108575	0.00812731
RP11-134G8.8	1.67118	1.75215	31.493	2.31623e-06	8.77578e-05
SIGLEC15	1.67186	0.599268	14.2108	0.000588669	0.00516178
RP11-865B13.1	1.67186	3.14879	20.8088	5.71586e-05	0.000937024
ENTPD1	1.67548	3.58016	16.5766	0.000245535	0.00272937
RP11-699L21.2	1.67608	-0.301142	9.44522	0.00402772	0.0217252
DUSP10	1.6851	3.22979	59.3355	4.09487e-09	8.89601e-07
AC019330.1	1.69194	2.35441	17.4178	0.000181891	0.00218278
KLHL30	1.70384	0.221914	7.61135	0.0090699	0.0394469
RP5-968D22.1	1.70628	3.4522	14.7133	0.000486955	0.00448171
LINC00113	1.70751	1.5272	10.4502	0.0026301	0.0157442
LINC00989	1.71698	5.47208	35.9187	7.17238e-07	3.90836e-05
MAGEC3	1.71723	-0.291426	10.3102	0.00278896	0.0164724
RBM20	1.7184	4.41357	23.9166	2.11204e-05	0.000440439
RP1-167G20.1	1.7255	2.76339	44.504	9.02443e-08	8.05207e-06
MAPK8IP2	1.72719	0.0946894	9.10757	0.00466091	0.0241436
RP11-815M8.1	1.72846	5.60505	40.5764	2.26042e-07	1.6617e-05
ZFHX4-AS1	1.73295	1.16339	35.6077	7.76875e-07	4.09032e-05
WNT8A	1.74556	0.936122	17.4627	0.000179029	0.00215286
AXIN2	1.7489	4.29452	68.901	7.16805e-10	2.93978e-07
RP11-536O18.1	1.75331	0.2819	17.4993	0.000176733	0.00213293
LRRC4C	1.76166	5.7552	27.5267	7.11242e-06	0.00019607
ZNF812	1.76758	0.151115	11.6182	0.00162662	0.0109552
AC005276.1	1.78234	6.19585	11.2902	0.0018588	0.012107
S100A4	1.78936	4.45675	35.0777	8.90891e-07	4.51765e-05
TNFRSF13B	1.78955	0.626055	16.2626	0.000275012	0.00296129
RP11-474D1.4	1.79051	-0.231841	9.66266	0.0036691	0.0202293
AGR2	1.7924	0.819142	20.221	6.94684e-05	0.00108992
GJA5	1.79509	2.3442	34.4612	1.04618e-06	5.04258e-05
XCL2	1.80019	-0.42118	7.41803	0.00990838	0.0421142
ASXL3	1.80181	1.69622	7.92827	0.00785578	0.0354731
FST	1.805	7.5053	19.5991	8.56021e-05	0.00126094
UGT2B4	1.80662	-0.435732	12.4664	0.00115798	0.00852061
CTD-2591A6.2	1.8077	4.39253	30.473	3.06985e-06	0.000106633
LL0XNC01-116E7.2	1.81401	-0.213386	9.92214	0.00328521	0.0186618
RP11-505E24.3	1.82074	0.25109	9.87282	0.00335473	0.0189246
GUCY1B2	1.82194	3.15686	24.3518	1.84548e-05	0.000397542
RP11-545D19.1	1.82471	3.90476	36.5565	6.09573e-07	3.40909e-05
LINC00948	1.82719	-0.314903	9.7967	0.00346514	0.0193791
BSND	1.83211	0.573691	15.3991	0.000377201	0.00372689
APCDD1	1.83304	4.16966	15.5744	0.000353592	0.00355065
RP11-358L4.1	1.83925	-0.562587	7.40148	0.00998391	0.0423275
LINC00028	1.83968	-0.829719	7.3589	0.0101812	0.043
AC092669.3	1.84596	-0.215527	8.24655	0.00681024	0.0318724
CTD-2589H19.6	1.84619	-0.175515	9.42813	0.00405745	0.021835
C17orf96	1.85053	5.2245	29.7915	3.71512e-06	0.000121778
CTD-2128A3.2	1.85058	3.16819	18.4662	0.00012608	0.00167465
AADACL3	1.85081	1.96251	13.2216	0.000860908	0.00684356
RP11-141J13.3	1.8561	-0.362753	11.7246	0.0015581	0.010613
EPHA7	1.8563	4.49722	21.2481	4.94776e-05	0.000843031
CHODL	1.85829	6.9053	20.1728	7.05943e-05	0.00109889
SP8	1.86425	-0.338742	9.41351	0.00408307	0.0219375
LINC-ROR	1.8691	5.23981	24.7991	1.60832e-05	0.000359787
RP4-782G3.1	1.87091	-0.547195	9.97429	0.00321337	0.0183575
RP11-319E12.1	1.87846	0.952691	16.1041	0.000291308	0.00307862
RP11-661P17.1	1.87926	2.52425	80.123	1.12866e-10	7.99539e-08
LEF1	1.89397	3.18916	27.5165	7.13377e-06	0.000196426
RP11-3L8.3	1.89573	1.76533	26.4983	9.63088e-06	0.000245056
RP11-354I13.1	1.89879	2.0224	22.4535	3.35063e-05	0.00063015
TSC22D3	1.90114	7.1841	37.7626	4.49986e-07	2.71117e-05
FGF18	1.90674	3.00106	30.5994	2.96378e-06	0.000103875
AC012593.1	1.90789	3.72329	36.3044	6.49928e-07	3.60888e-05
RP11-122C21.1	1.90852	3.92291	25.2197	1.41458e-05	0.000328714
MEIS2	1.9112	5.14107	14.1304	0.000606949	0.00527724
RP3-470B24.5	1.91584	-0.026847	7.13898	0.011269	0.0463549
LIX1	1.91717	-0.397817	7.31586	0.0103848	0.0436473
COX7A1	1.92059	0.579927	25.1384	1.45001e-05	0.000335612
RP11-105C20.2	1.9235	0.907749	10.8736	0.00220577	0.0137799
MYCN	1.92474	2.40078	15.234	0.000400978	0.00388465
RPS6P12	1.92695	3.24242	12.9125	0.000971318	0.00747174
C21orf37	1.92768	0.711716	29.7155	3.79548e-06	0.000123437
MS4A14	1.928	0.466145	10.0896	0.0030604	0.0177086
ILDR2	1.9304	2.54011	21.8943	4.01035e-05	0.000717291
CTD-2531D15.4	1.9341	0.0155362	18.2705	0.000134922	0.00176009
SLCO1C1	1.93505	4.85305	27.7666	6.63196e-06	0.000186565
NKD1	1.93752	4.39293	30.6633	2.9117e-06	0.00010251
RP11-400N13.3	1.93769	0.335261	17.0766	0.000205294	0.00239958
RP11-789A21.1	1.94483	2.26835	9.16912	0.00453797	0.0237183
LYPD1	1.95429	2.15759	16.6751	0.000236993	0.00265081
GABRG2	1.95565	1.94397	11.1151	0.00199696	0.0127934
MTM1	1.95664	4.96418	60.0187	3.59466e-09	8.40325e-07
C5orf38	1.9568	4.1117	19.1665	9.91386e-05	0.00141315
AC113167.1	1.95727	-0.125114	13.7772	0.000694631	0.00581582
RP1-156L9.1	1.9592	-0.464785	8.01175	0.00756586	0.0344703
ATOH8	1.96392	0.116688	10.5167	0.00255812	0.0153928
FCGR2A	1.96796	0.0657903	11.9582	0.00141821	0.0098899
NR5A2	1.97057	4.60957	65.6284	1.27671e-09	3.98735e-07
SMYD2	1.97264	5.83335	118.385	6.45035e-13	2.20185e-09
NEFM	1.97504	5.28286	29.9745	3.52882e-06	0.000117491
RP11-762E8.1	1.97963	2.33379	16.3632	0.000265184	0.00288803
RP11-473M20.7	1.99094	-0.302991	7.75967	0.00847831	0.0375095
GAD1	1.99173	5.02788	100.512	5.99155e-12	1.25022e-08
SLC1A2	2.00343	3.00598	46.4495	5.82515e-08	5.8444e-06
RP11-431J17.1	2.00792	3.4135	13.5868	0.000747388	0.00613903
RP11-328J6.1	2.01464	1.18954	14.5993	0.000508274	0.00462055
RP11-758M4.4	2.01917	3.11092	18.6838	0.000116963	0.00158507
RN7SKP247	2.0196	0.711305	14.4726	0.00053312	0.00480097
LHFP	2.03182	5.46374	56.6648	6.87827e-09	1.22951e-06
RP11-10O22.1	2.03352	5.81872	22.9927	2.82245e-05	0.000551837
AC010980.2	2.03424	0.99086	24.7997	1.60803e-05	0.000359787
CYP19A1	2.04378	4.53769	20.9548	5.4474e-05	0.000904431
AC016697.6	2.04475	3.84942	27.1122	8.03156e-06	0.000214996
LRFN5	2.04771	5.97678	45.6159	7.01773e-08	6.75118e-06
SOAT1	2.05235	4.83004	97.5564	8.91041e-12	1.6023e-08
GS1-120K12.4	2.05636	0.239966	14.6556	0.000497621	0.00455361
RP11-1070N10.6	2.06051	3.53619	17.4886	0.000177397	0.00213984
OSR2	2.06765	-0.27829	8.49939	0.00608611	0.0294687
ST13P19	2.07113	0.753183	36.1917	6.6889e-07	3.69661e-05
RP11-42A4.1	2.07165	-0.479242	13.4486	0.000788368	0.00641256
CCDC160	2.08291	3.59298	42.6441	1.38574e-07	1.12092e-05
WNT4	2.0841	1.77622	10.4232	0.00266	0.0158995
QRFPR	2.08728	1.60672	32.1169	1.95396e-06	7.65416e-05
LINC00707	2.09147	7.34271	47.143	4.9964e-08	5.19115e-06
UTP14A	2.09444	3.78301	55.5003	8.66535e-09	1.42655e-06
AC079586.1	2.09557	-0.472276	12.2778	0.00124808	0.00901721
PTH1R	2.09754	4.54251	44.0193	1.00817e-07	8.7147e-06
RP11-217C7.1	2.10214	3.74306	7.32479	0.0103422	0.043523
HAND2-AS1	2.10337	0.947356	8.2849	0.00669473	0.0315617
GS1-421I3.2	2.10834	0.327151	13.8524	0.000674881	0.0056935
LINC00349	2.11068	0.175735	8.91916	0.00505981	0.0256691
RP11-882G5.1	2.11605	0.787621	25.8824	1.15778e-05	0.000283408
AC007405.2	2.12261	0.312175	12.9243	0.00096683	0.0074541
SP140L	2.1233	3.73015	21.2058	5.01674e-05	0.000852299
MUC3A_2	2.12627	-0.0580369	12.3055	0.00123439	0.00894496
CNTN2	2.14167	1.48548	18.9655	0.000106183	0.00147963
WDR72	2.14265	4.96523	22.2198	3.61108e-05	0.000664625
RP5-968D22.3	2.14379	3.07861	22.4375	3.36775e-05	0.000631339
TMEM155	2.15034	2.16068	35.9987	7.02694e-07	3.83805e-05
RP11-554F20.1	2.16246	5.82518	9.72128	0.00357836	0.0198603
PRTG	2.17764	6.06801	12.0262	0.00138002	0.00969959
RP11-594C13.2	2.18178	-0.0206472	17.0107	0.000210173	0.0024359
RP11-1103G16.1	2.18696	3.1606	40.288	2.42272e-07	1.75028e-05
AC009014.3	2.18937	0.240985	9.46642	0.00399117	0.0215976
SP5	2.20058	8.11832	30.8544	2.76149e-06	9.82577e-05
LINC00314	2.20191	0.107845	8.83123	0.00525835	0.0264249
RP11-191N8.2	2.20281	2.86641	22.3212	3.49548e-05	0.000650071
PRAC2	2.22738	1.54034	7.86906	0.00806864	0.0362036
RP11-231C14.5	2.23427	-0.813458	8.67963	0.00562047	0.0277751
LINC00907	2.23652	5.05779	164.577	5.68086e-15	4.64252e-11
CTD-2501M5.1	2.23762	3.67717	38.6077	3.64882e-07	2.35631e-05
FZD10	2.23842	3.25394	22.6082	3.18911e-05	0.000606606
HAND1	2.24218	0.197377	10.6075	0.00246309	0.0150025
TEX41	2.24549	5.4146	27.7094	6.7433e-06	0.000188337
CTD-2024D23.1	2.2557	-0.36724	17.3849	0.000184021	0.00220156
CTD-2308B18.3	2.25669	3.04473	14.576	0.00051274	0.00464946
NEFL	2.25779	5.75059	82.2681	8.09342e-11	5.9125e-08
SPOCK3	2.25974	6.27294	13.9703	0.000645134	0.00552631
RP11-401P9.4	2.26131	1.60603	37.0887	5.32807e-07	3.07541e-05
RP3-514A23.2	2.26261	1.69288	46.3338	5.97706e-08	5.8956e-06
SLITRK5	2.26931	0.953998	10.266	0.00284128	0.0167264
DNMT3L	2.27724	2.73371	24.2787	1.88764e-05	0.000405211
RP11-277P12.10	2.29632	3.93151	20.8235	5.68823e-05	0.000935776
KRT16P1	2.30105	-0.539295	9.33569	0.0042224	0.0224999
DEFA6	2.31376	-0.276544	10.2145	0.0029034	0.0170065
RP11-16P6.1	2.32355	-0.403155	17.2836	0.000190741	0.00226343
BCRP3	2.33178	2.20957	24.0117	2.05049e-05	0.000431451
LRRC55	2.34908	0.808745	28.6521	5.13515e-06	0.000155096
MSH4	2.35325	5.28507	12.0403	0.00137224	0.00965651
RP11-273B20.3	2.38052	-0.0270897	19.074	0.000102315	0.00144346
RP11-805F19.2	2.38459	1.58568	24.7621	1.62664e-05	0.000362498
DRD1	2.38636	-0.592278	13.2091	0.000865117	0.00686856
AC096574.5	2.38723	2.50598	16.7288	0.000232462	0.00261514
RP11-834C11.4	2.39237	0.889157	21.1614	5.09018e-05	0.000860399
CDKN2A	2.39951	-0.356743	10.0881	0.00306228	0.0177151
AJ239322.3	2.40979	2.5832	12.415	0.00118186	0.0086559
FGF10	2.41237	0.701498	39.2944	3.08304e-07	2.07104e-05
HPDL	2.41337	4.2735	60.3872	3.35204e-09	7.91521e-07
AL035610.1	2.41985	4.10574	17.2315	0.000194299	0.00229632
PSG11	2.42076	-0.77987	10.3238	0.00430787	0.0228512
ABHD12B	2.4328	-0.507347	14.2899	0.000571274	0.00504521
RP11-787P24.4	2.43993	0.602105	7.79495	0.00834382	0.0370895
TTC29	2.44777	3.5803	58.8995	4.45205e-09	9.29246e-07
SPATA8-AS1	2.46283	0.947448	12.7178	0.00104854	0.00791975
RP11-436D23.1	2.46913	6.53717	14.8681	0.00045951	0.00430367
AL035610.2	2.47234	3.74095	31.405	2.37277e-06	8.91771e-05
AMH	2.49068	0.553335	22.9267	2.8821e-05	0.000561457
AJ006995.3	2.49172	3.3482	17.67	0.000166419	0.00204575
AC003973.5	2.49492	-0.0683656	13.6008	0.000743363	0.00611457
ARHGAP36	2.49616	0.791245	13.2143	0.00086335	0.00685781
RP11-65I12.1	2.50309	-0.612809	10.5891	0.00248207	0.0150632
RP13-238F13.5	2.50468	6.01329	34.9594	9.18695e-07	4.60865e-05
RP11-467M13.2	2.50516	0.000100221	20.048	7.36051e-05	0.00113426
RP11-360K13.1	2.52244	6.92088	58.1035	5.19195e-09	1.03409e-06
RP11-482H16.1	2.53452	1.89382	83.8685	6.34011e-11	4.94043e-08
RP11-359M6.1	2.53548	7.70704	84.1391	6.08567e-11	4.94043e-08
TMEM229A	2.53899	1.07485	29.3146	4.25099e-06	0.000134291
TBX10	2.54344	1.26015	29.2914	4.27905e-06	0.000134995
CTD-2354A18.1	2.54564	4.30576	18.9045	0.000108423	0.00149711
RP11-164N3.1	2.55548	-0.0763104	15.6848	0.000339537	0.00345403
RP11-149I23.3	2.56478	3.00603	14.188	0.00059378	0.00518908
RP11-104E19.1	2.56481	1.89028	15.8103	0.000324272	0.00333649
RP11-400N13.2	2.5698	4.14799	70.5406	5.40487e-10	2.4298e-07
IL6	2.57182	0.682246	18.444	0.00012705	0.00168275
LINC00504	2.57951	4.73802	19.8746	7.8012e-05	0.00118344
RNVU1-16	2.58499	-0.444995	7.59786	0.00912585	0.0396607
IRX1	2.59013	4.50471	24.2991	1.87578e-05	0.000403035
USH2A	2.59082	6.10987	44.5204	8.99086e-08	8.05207e-06
HMGN1P16	2.60093	-0.677817	8.08019	0.00733675	0.0336759
CTC-438O3.1	2.61009	-0.25597	13.1237	0.000894359	0.00703717
SUSD2	2.62171	0.00515245	11.5025	0.00170473	0.011344
SLC52A3	2.62796	4.48527	43.9093	1.03392e-07	8.84331e-06
PAX8	2.64231	1.17648	18.0284	0.000146786	0.00186998
KRT16P3	2.64273	-0.628664	10.0617	0.00309667	0.0178567
EFNB1	2.64923	1.7747	25.7459	1.20632e-05	0.000293753
RP11-281A20.2	2.65807	1.63536	9.80227	0.00345693	0.0193517
SLC6A17	2.67126	-0.341444	15.2786	0.000394404	0.00384647
RP11-805F19.1	2.67802	-0.431197	13.9968	0.000638641	0.00548504
XAGE2B	2.68117	-0.630658	11.0205	0.00207616	0.0131423
RP11-298H24.1	2.68269	1.2695	15.6146	0.000348405	0.00351669
RP11-430C1.1	2.69137	4.14228	31.917	2.06302e-06	7.98464e-05
GLUD2	2.69821	-0.276607	17.3365	0.000187195	0.00222813
OLIG3	2.70677	4.96539	8.99765	0.00488935	0.0250545
TLR8	2.72717	0.748613	9.99113	0.00319052	0.0182672
CBLN1	2.7287	4.51092	67.4884	9.17519e-10	3.35138e-07
XAGE2	2.7327	-0.681412	12.1106	0.00133422	0.00947161
CCDC85A	2.73743	1.15355	54.6288	1.03208e-08	1.63019e-06
AC006987.4	2.73893	-0.768312	12.6922	0.00105914	0.00797921
RP11-429A20.4	2.75254	-0.345789	22.1152	3.73457e-05	0.000681523
HLA-DQA1	2.75557	-0.137098	15.1426	0.000414808	0.00397906
RP11-451G4.1	2.77553	0.345962	9.67619	0.00364794	0.020146
TLR7	2.79811	0.773563	12.3609	0.00120749	0.00880181
TLX2	2.80328	0.0269401	8.97024	0.00494817	0.0252463
AJ239322.1	2.832	0.344492	24.5599	1.73085e-05	0.00037815
GBX2	2.84151	2.51166	38.652	3.60924e-07	2.3437e-05
RP4-610C12.3	2.85184	-0.318774	21.825	4.10115e-05	0.000725757
WLS	2.85306	5.74192	37.437	4.88156e-07	2.87447e-05
ASB17	2.85698	0.0977917	10.9551	0.00213285	0.0133923
REG1A	2.86308	0.0147582	22.9586	2.85312e-05	0.000556276
WNT3A	2.86348	1.85871	30.7936	2.8084e-06	9.91723e-05
RP1-40E16.9	2.87072	3.63506	118.199	6.59322e-13	2.20185e-09
LGI1	2.89772	2.66931	29.3153	4.25023e-06	0.000134291
AF003625.3	2.90241	1.90752	25.9066	1.14941e-05	0.000281949
PRAME	2.91953	-0.0313964	7.94315	0.00780325	0.0352768
XXbac-BPG34I8.3	2.92973	0.466178	37.7894	4.46978e-07	2.70699e-05
PCDH8	2.94899	0.11892	24.7326	1.64141e-05	0.000365441
INSM1	2.95212	-0.0916747	16.9963	0.000211256	0.00244288
AC016683.6	2.97435	1.02703	13.7371	0.000705404	0.00587767
RP11-73M7.9	3.01266	0.0511451	62.4116	2.29448e-09	5.95979e-07
CLEC10A	3.07444	0.141553	24.938	1.54137e-05	0.000349526
OTP	3.08853	0.251623	23.0775	2.74781e-05	0.000540944
HOTAIRM1	3.09248	5.25822	59.859	3.70551e-09	8.46811e-07
RP11-669M16.1	3.10115	5.76518	26.5036	9.6157e-06	0.000245056
RP11-798K23.4	3.10975	3.70502	8.59981	0.0058218	0.0284959
RP11-655G22.1	3.11311	-0.667416	26.2786	1.02822e-05	0.000259297
LINC00621	3.14154	5.52012	54.7312	1.011e-08	1.61806e-06
RP11-332J15.1	3.14983	1.187	37.7217	4.54599e-07	2.73192e-05
HOXA2	3.16878	0.196327	21.8996	4.00342e-05	0.0007166
USP18	3.20099	5.42594	25.3576	1.35656e-05	0.000319681
AC064834.1	3.23578	0.177388	16.7371	0.000231778	0.00260994
KLF2	3.25348	1.93053	37.6809	4.59255e-07	2.74578e-05
RP11-320N7.2	3.27656	7.5513	88.0248	3.41428e-11	3.47025e-08
POU3F2	3.29682	0.634355	23.1698	2.6689e-05	0.000530083
USP9YP4	3.30295	1.3972	11.8184	0.00150025	0.0103242
PRAC1	3.34341	3.10558	8.0736	0.00735847	0.033749
CHI3L1	3.35403	-0.560913	17.0777	0.000205211	0.00239958
RP11-213G2.5	3.3741	-0.922934	14.1466	0.000603214	0.00525385
MAGEA2B	3.44233	0.441682	7.53155	0.0104808	0.0439242
APLNR	3.46717	2.51929	31.4142	2.3668e-06	8.9096e-05
MIR219-2	3.54149	-0.649243	15.2557	0.000397769	0.00387085
RP11-12K6.2	3.57607	0.0401765	12.2888	0.00124265	0.00898515
AC010983.1	3.61055	1.12736	27.7302	6.70257e-06	0.000188098
AC006296.1	3.61227	1.09363	15.2157	0.00040371	0.00390141
RP4-630C24.3	3.63575	2.49354	78.4757	1.4633e-10	9.50212e-08
CDX1	3.6381	1.66144	23.0684	2.75567e-05	0.000541794
TEX13B	3.66345	0.366474	19.4147	9.11149e-05	0.0013205
HOXB-AS1	3.69643	3.42593	50.7232	2.30926e-08	2.91803e-06
WFDC3	3.95098	7.18847	15.5576	0.000355785	0.00356349
HOXB1	4.04231	0.72877	55.8453	8.08964e-09	1.36051e-06
RP11-131K5.2	4.08187	0.258327	24.8008	1.60749e-05	0.000359787
HOXA1	4.09514	1.13324	41.1673	1.96272e-07	1.48008e-05
HOXB2	4.14151	2.75812	99.9957	6.41767e-12	1.25022e-08
SOX1	4.16456	-0.545953	13.4294	0.00117165	0.00859151
RP11-384O8.1	4.20412	0.678087	50.5155	2.41285e-08	3.00867e-06
[truncated: 8 more rows]
