# Supplementary material for: Direct comparison of distinct naive pluripotent states in human embryonic stem cells
Source: Nat Commun. 2017 Apr 21;8:15055. doi: 10.1038/ncomms15055 (PMC5413953; doi:10.1038/ncomms15055)
Supplement: Supplementary Data 9 — GSEA (Gene Set Enrichment Analysis; CGP, Chemical and Genetic purtabation gene sets) between NCM-Mefs converted hESCs and primed hESCs. [file ncomms15055-s10.xlsx]

## Sheet: Sheet1
CGP	P geomean	Stat Mean	P value	Q value	Set Size	exp1
Upregulated
GARY_CD5_TARGETS_DN	6.52217e-13	7.25077	6.52217e-13	1.86469e-09	411	6.52217e-13
MANALO_HYPOXIA_DN	3.73572e-12	7.03926	3.73572e-12	5.34021e-09	278	3.73572e-12
PENG_RAPAMYCIN_RESPONSE_DN	1.3666e-11	6.87032	1.3666e-11	1.30237e-08	235	1.3666e-11
PENG_GLUTAMINE_DEPRIVATION_DN	3.39409e-10	6.30073	3.39409e-10	2.42593e-07	325	3.39409e-10
WONG_EMBRYONIC_STEM_CELL_CORE	5.84803e-10	6.21236	5.84803e-10	3.3439e-07	327	5.84803e-10
TARTE_PLASMA_CELL_VS_PLASMABLAST_DN	7.23167e-09	5.77352	7.23167e-09	3.44589e-06	294	7.23167e-09
BORCZUK_MALIGNANT_MESOTHELIOMA_UP	2.95783e-08	5.51347	2.95783e-08	1.20806e-05	293	2.95783e-08
SCHLOSSER_MYC_TARGETS_REPRESSED_BY_SERUM	4.38168e-08	5.55234	4.38168e-08	1.5659e-05	155	4.38168e-08
BIDUS_METASTASIS_UP	5.36576e-08	5.45693	5.36576e-08	1.65068e-05	206	5.36576e-08
MOOTHA_HUMAN_MITODB_6_2002	5.77362e-08	5.35882	5.77362e-08	1.65068e-05	401	5.77362e-08
SHEDDEN_LUNG_CANCER_POOR_SURVIVAL_A6	7.28817e-08	5.31765	7.28817e-08	1.89426e-05	425	7.28817e-08
BOYAULT_LIVER_CANCER_SUBCLASS_G3_UP	1.01837e-07	5.36204	1.01837e-07	2.42626e-05	183	1.01837e-07
BLUM_RESPONSE_TO_SALIRASIB_UP	1.18266e-07	5.2627	1.18266e-07	2.60094e-05	232	1.18266e-07
ZHANG_TLX_TARGETS_60HR_DN	2.58055e-07	5.10227	2.58055e-07	5.26986e-05	262	2.58055e-07
MOOTHA_MITOCHONDRIA	3.94446e-07	4.98317	3.94446e-07	7.51815e-05	413	3.94446e-07
CHIANG_LIVER_CANCER_SUBCLASS_UNANNOTATED_DN	5.00008e-07	5.00348	5.00008e-07	8.93453e-05	183	5.00008e-07
SPIELMAN_LYMPHOBLAST_EUROPEAN_VS_ASIAN_UP	5.65063e-07	4.91005	5.65063e-07	9.50304e-05	461	5.65063e-07
WEST_ADRENOCORTICAL_TUMOR_UP	6.27253e-07	4.91612	6.27253e-07	9.96287e-05	283	6.27253e-07
SHEN_SMARCA2_TARGETS_UP	8.20032e-07	4.84323	8.20032e-07	0.000123393	414	8.20032e-07
RAMALHO_STEMNESS_UP	1.22956e-06	4.81612	1.22956e-06	0.000175765	199	1.22956e-06
ZHANG_BREAST_CANCER_PROGENITORS_UP	2.01658e-06	4.64767	2.01658e-06	0.000273315	407	2.01658e-06
GENTILE_UV_HIGH_DOSE_DN	2.10316e-06	4.651	2.10316e-06	0.000273315	295	2.10316e-06
SOTIRIOU_BREAST_CANCER_GRADE_1_VS_3_UP	2.47605e-06	4.70929	2.47605e-06	0.000307784	146	2.47605e-06
PENG_LEUCINE_DEPRIVATION_DN	2.68118e-06	4.64062	2.68118e-06	0.000319396	182	2.68118e-06
YAO_TEMPORAL_RESPONSE_TO_PROGESTERONE_CLUSTER_17	4.87557e-06	4.51159	4.87557e-06	0.00055757	174	4.87557e-06
HSIAO_HOUSEKEEPING_GENES	5.34002e-06	4.43857	5.34002e-06	0.000587197	383	5.34002e-06
MONNIER_POSTRADIATION_TUMOR_ESCAPE_UP	7.20007e-06	4.37066	7.20007e-06	0.000762407	378	7.20007e-06
OSMAN_BLADDER_CANCER_UP	7.47209e-06	4.36648	7.47209e-06	0.000762954	379	7.47209e-06
GRADE_COLON_AND_RECTAL_CANCER_UP	1.56943e-05	4.20218	1.56943e-05	0.00154724	266	1.56943e-05
LINDGREN_BLADDER_CANCER_CLUSTER_3_UP	1.77767e-05	4.17103	1.77767e-05	0.00169412	306	1.77767e-05
OUELLET_OVARIAN_CANCER_INVASIVE_VS_LMP_UP	1.89129e-05	4.24206	1.89129e-05	0.00174425	111	1.89129e-05
MARTINEZ_RESPONSE_TO_TRABECTEDIN_DN	2.359e-05	4.11797	2.359e-05	0.00210762	265	2.359e-05
WONG_MITOCHONDRIA_GENE_MODULE	2.99776e-05	4.06711	2.99776e-05	0.00258162	209	2.99776e-05
BENPORATH_PROLIFERATION	3.07013e-05	4.0983	3.07013e-05	0.00258162	138	3.07013e-05
FOURNIER_ACINAR_DEVELOPMENT_LATE_2	3.93824e-05	3.98511	3.93824e-05	0.00312742	268	3.93824e-05
DUTERTRE_ESTRADIOL_RESPONSE_24HR_UP	3.97676e-05	3.97765	3.97676e-05	0.00312742	307	3.97676e-05
STARK_PREFRONTAL_CORTEX_22Q11_DELETION_DN	4.23916e-05	3.94974	4.23916e-05	0.00312742	483	4.23916e-05
HORIUCHI_WTAP_TARGETS_DN	4.30407e-05	3.9605	4.30407e-05	0.00312742	289	4.30407e-05
RICKMAN_METASTASIS_UP	4.35716e-05	3.95418	4.35716e-05	0.00312742	326	4.35716e-05
IVANOVA_HEMATOPOIESIS_LATE_PROGENITOR	4.37555e-05	3.94184	4.37555e-05	0.00312742	477	4.37555e-05
DACOSTA_UV_RESPONSE_VIA_ERCC3_COMMON_DN	4.5867e-05	3.93411	4.5867e-05	0.00319838	472	4.5867e-05
WINNEPENNINCKX_MELANOMA_METASTASIS_UP	4.99006e-05	3.96533	4.99006e-05	0.0033968	152	4.99006e-05
IVANOVA_HEMATOPOIESIS_EARLY_PROGENITOR	5.21295e-05	3.89906	5.21295e-05	0.003466	480	5.21295e-05
CHANG_CORE_SERUM_RESPONSE_UP	5.60269e-05	3.91048	5.60269e-05	0.00364048	205	5.60269e-05
ZHANG_TLX_TARGETS_36HR_DN	5.81869e-05	3.91303	5.81869e-05	0.00369681	181	5.81869e-05
PUJANA_BRCA2_PCC_NETWORK	6.43177e-05	3.85155	6.43177e-05	0.00399748	403	6.43177e-05
MITSIADES_RESPONSE_TO_APLIDIN_DN	7.14846e-05	3.8459	7.14846e-05	0.00434839	240	7.14846e-05
YAO_TEMPORAL_RESPONSE_TO_PROGESTERONE_CLUSTER_13	7.5403e-05	3.85685	7.5403e-05	0.00435641	166	7.5403e-05
MOREAUX_MULTIPLE_MYELOMA_BY_TACI_DN	7.61387e-05	3.85331	7.61387e-05	0.00435641	164	7.61387e-05
RHEIN_ALL_GLUCOCORTICOID_THERAPY_DN	7.61876e-05	3.81302	7.61876e-05	0.00435641	347	7.61876e-05
LASTOWSKA_NEUROBLASTOMA_COPY_NUMBER_UP	9.57886e-05	3.78561	9.57886e-05	0.0053698	164	9.57886e-05
ELVIDGE_HYPOXIA_DN	0.000106596	3.75508	0.000106596	0.00586073	141	0.000106596
GRAHAM_CML_DIVIDING_VS_NORMAL_QUIESCENT_UP	0.000112113	3.7469	0.000112113	0.00604774	163	0.000112113
KIM_WT1_TARGETS_DN	0.000122823	3.68417	0.000122823	0.00640059	429	0.000122823
KAUFFMANN_DNA_REPAIR_GENES	0.000123131	3.70751	0.000123131	0.00640059	225	0.000123131
ROME_INSULIN_TARGETS_IN_MUSCLE_UP	0.000142673	3.64678	0.000142673	0.00728397	409	0.000142673
ENK_UV_RESPONSE_KERATINOCYTE_DN	0.000149871	3.63006	0.000149871	0.0075172	475	0.000149871
SCHUHMACHER_MYC_TARGETS_UP	0.000170756	3.702	0.000170756	0.00841707	78	0.000170756
TOYOTA_TARGETS_OF_MIR34B_AND_MIR34C	0.000179753	3.58468	0.000179753	0.0087104	425	0.000179753
PAL_PRMT5_TARGETS_UP	0.000182982	3.60138	0.000182982	0.00871907	197	0.000182982
JOHNSTONE_PARVB_TARGETS_2_DN	0.000198918	3.56473	0.000198918	0.00932304	320	0.000198918
ROSTY_CERVICAL_CANCER_PROLIFERATION_CLUSTER	0.000229794	3.56996	0.000229794	0.0105965	137	0.000229794
BURTON_ADIPOGENESIS_5	0.000251362	3.54687	0.000251362	0.0114071	111	0.000251362
KAAB_FAILED_HEART_ATRIUM_DN	0.000310697	3.47677	0.000310697	0.0138794	133	0.000310697
BASAKI_YBX1_TARGETS_UP	0.000351215	3.41328	0.000351215	0.015448	267	0.000351215
WANG_TUMOR_INVASIVENESS_UP	0.000366858	3.39378	0.000366858	0.015719	350	0.000366858
KARLSSON_TGFB1_TARGETS_UP	0.000372298	3.43031	0.000372298	0.015719	121	0.000372298
WELCSH_BRCA1_TARGETS_DN	0.00037387	3.42315	0.00037387	0.015719	138	0.00037387
ZHANG_TLX_TARGETS_DN	0.000387478	3.43924	0.000387478	0.0160551	86	0.000387478
YAO_TEMPORAL_RESPONSE_TO_PROGESTERONE_CLUSTER_11	0.000404529	3.4174	0.000404529	0.0165221	96	0.000404529
YAO_TEMPORAL_RESPONSE_TO_PROGESTERONE_CLUSTER_14	0.000415984	3.39007	0.000415984	0.0166283	137	0.000415984
FLECHNER_PBL_KIDNEY_TRANSPLANT_OK_VS_DONOR_UP	0.000418761	3.3895	0.000418761	0.0166283	138	0.000418761
LIU_SOX4_TARGETS_DN	0.000503849	3.30667	0.000503849	0.0197329	292	0.000503849
KOBAYASHI_EGFR_SIGNALING_24HR_DN	0.000538179	3.29128	0.000538179	0.0201486	240	0.000538179
DANG_MYC_TARGETS_UP	0.000539882	3.30884	0.000539882	0.0201486	140	0.000539882
WANG_LMO4_TARGETS_DN	0.000543608	3.28457	0.000543608	0.0201486	325	0.000543608
SEIDEN_ONCOGENESIS_BY_MET	0.000549265	3.33229	0.000549265	0.0201486	87	0.000549265
KRIGE_AMINO_ACID_DEPRIVATION	0.000549698	3.46682	0.000549698	0.0201486	26	0.000549698
PUJANA_XPRSS_INT_NETWORK	0.000579379	3.29201	0.000579379	0.0209676	164	0.000579379
SCHLOSSER_MYC_TARGETS_AND_SERUM_RESPONSE_UP	0.000631588	3.3866	0.000631588	0.0225714	46	0.000631588
GOLDRATH_HOMEOSTATIC_PROLIFERATION	0.000645371	3.25479	0.000645371	0.0226771	165	0.000645371
AMUNDSON_RESPONSE_TO_ARSENITE	0.000650411	3.2403	0.000650411	0.0226771	204	0.000650411
WANG_CLIM2_TARGETS_DN	0.000696216	3.22901	0.000696216	0.0235601	170	0.000696216
GRAHAM_NORMAL_QUIESCENT_VS_NORMAL_DIVIDING_DN	0.00069914	3.28782	0.00069914	0.0235601	79	0.00069914
MARKEY_RB1_ACUTE_LOF_UP	0.000700458	3.21843	0.000700458	0.0235601	225	0.000700458
DAIRKEE_TERT_TARGETS_UP	0.000756129	3.18828	0.000756129	0.0251369	339	0.000756129
IVANOVA_HEMATOPOIESIS_INTERMEDIATE_PROGENITOR	0.000823327	3.18405	0.000823327	0.0270562	138	0.000823327
CHANG_CYCLING_GENES	0.000865981	3.16987	0.000865981	0.0281345	142	0.000865981
PUJANA_BRCA_CENTERED_NETWORK	0.00091705	3.17364	0.00091705	0.0293515	117	0.00091705
MOHANKUMAR_TLX1_TARGETS_UP	0.000923971	3.125	0.000923971	0.0293515	390	0.000923971
NOUZOVA_TRETINOIN_AND_H4_ACETYLATION	0.000985989	3.13246	0.000985989	0.0309774	133	0.000985989
WHITEFORD_PEDIATRIC_CANCER_MARKERS	0.00104766	3.12508	0.00104766	0.0325572	113	0.00104766
EPPERT_PROGENITOR	0.00106008	3.11514	0.00106008	0.0325889	127	0.00106008
DELPUECH_FOXO3_TARGETS_DN	0.00112607	3.19294	0.00112607	0.0342494	39	0.00112607
MORI_IMMATURE_B_LYMPHOCYTE_DN	0.00122174	3.10003	0.00122174	0.0367678	87	0.00122174
CONCANNON_APOPTOSIS_BY_EPOXOMICIN_UP	0.00123544	3.04605	0.00123544	0.036793	224	0.00123544
STEIN_ESRRA_TARGETS	0.00125734	3.02988	0.00125734	0.0370591	498	0.00125734
DEBIASI_APOPTOSIS_BY_REOVIRUS_INFECTION_UP	0.00128398	3.02994	0.00128398	0.0374582	286	0.00128398
COLDREN_GEFITINIB_RESISTANCE_UP	0.00129854	3.07337	0.00129854	0.0375003	79	0.00129854
MISSIAGLIA_REGULATED_BY_METHYLATION_DN	0.00133336	3.04989	0.00133336	0.0381207	116	0.00133336
WANG_LMO4_TARGETS_UP	0.00143625	2.99323	0.00143625	0.0406557	343	0.00143625
Downregulated
MEISSNER_NPC_HCP_WITH_H3_UNMETHYLATED	2.67355e-12	-6.99471	2.67355e-12	7.19527e-09	437	2.67355e-12
MIKKELSEN_MEF_HCP_WITH_H3K27ME3	5.03341e-12	-6.90936	5.03341e-12	7.19527e-09	442	5.03341e-12
ONDER_CDH1_TARGETS_2_DN	2.63113e-09	-5.90574	2.63113e-09	2.50747e-06	388	2.63113e-09
COLDREN_GEFITINIB_RESISTANCE_DN	5.16871e-09	-5.85213	5.16871e-09	3.69434e-06	203	5.16871e-09
MARTENS_TRETINOIN_RESPONSE_UP	1.84066e-08	-5.55755	1.84066e-08	9.23723e-06	485	1.84066e-08
MIKKELSEN_MCV6_HCP_WITH_H3K27ME3	1.93856e-08	-5.56911	1.93856e-08	9.23723e-06	329	1.93856e-08
CHARAFE_BREAST_CANCER_LUMINAL_VS_MESENCHYMAL_UP	1.25346e-07	-5.20145	1.25346e-07	5.11949e-05	408	1.25346e-07
MEISSNER_NPC_HCP_WITH_H3K4ME2_AND_H3K27ME3	2.73698e-07	-5.07702	2.73698e-07	9.78129e-05	266	2.73698e-07
MEISSNER_NPC_HCP_WITH_H3K4ME2	1.21962e-06	-4.74423	1.21962e-06	0.000387433	447	1.21962e-06
MIKKELSEN_MEF_ICP_WITH_H3K27ME3	2.42351e-06	-4.66326	2.42351e-06	0.000692881	145	2.42351e-06
MEISSNER_BRAIN_HCP_WITH_H3K27ME3	8.55528e-06	-4.37282	8.55528e-06	0.0022236	182	8.55528e-06
KORKOLA_YOLK_SAC_TUMOR	9.60457e-06	-4.56221	9.60457e-06	0.00228829	55	9.60457e-06
MIKKELSEN_NPC_HCP_WITH_H3K27ME3	1.73474e-05	-4.18336	1.73474e-05	0.0038151	248	1.73474e-05
CHARAFE_BREAST_CANCER_BASAL_VS_MESENCHYMAL_UP	2.07518e-05	-4.20637	2.07518e-05	0.00423782	94	2.07518e-05
MCBRYAN_PUBERTAL_BREAST_4_5WK_UP	4.94678e-05	-3.92709	4.94678e-05	0.00942857	241	4.94678e-05
SCHAEFFER_PROSTATE_DEVELOPMENT_48HR_UP	7.38012e-05	-3.81355	7.38012e-05	0.0131874	422	7.38012e-05
PEREZ_TP63_TARGETS	8.14816e-05	-3.79537	8.14816e-05	0.0137033	297	8.14816e-05
BENPORATH_PRC2_TARGETS	8.89029e-05	-3.7669	8.89029e-05	0.0141207	458	8.89029e-05
LIM_MAMMARY_STEM_CELL_DN	0.00012662	-3.67582	0.00012662	0.019053	400	0.00012662
JAEGER_METASTASIS_DN	0.000171743	-3.61245	0.000171743	0.0245507	199	0.000171743
MCBRYAN_PUBERTAL_BREAST_3_4WK_UP	0.000262172	-3.49875	0.000262172	0.0356928	191	0.000262172
