# Supplementary material for: Direct comparison of distinct naive pluripotent states in human embryonic stem cells
Source: Nat Commun. 2017 Apr 21;8:15055. doi: 10.1038/ncomms15055 (PMC5413953; doi:10.1038/ncomms15055)
Supplement: Supplementary Data 10 — GSEA (Gene Set Enrichment Analysis; CGP, Chemical and Genetic purtabation gene sets) between NHSM-Mefs converted hESCs and primed hESCs. [file ncomms15055-s11.xlsx]

## Sheet: Sheet1
CGP	P geomean	Stat Mean	P value	Q value	Set Size	exp1
Upregulated
MANALO_HYPOXIA_DN	9.64073e-15	7.92316	9.64073e-15	2.75628e-11	278	9.64073e-15
GARY_CD5_TARGETS_DN	1.04515e-13	7.50157	1.04515e-13	1.49404e-10	411	1.04515e-13
PENG_RAPAMYCIN_RESPONSE_DN	4.37303e-12	7.04101	4.37303e-12	4.1675e-09	235	4.37303e-12
PENG_GLUTAMINE_DEPRIVATION_DN	4.27418e-11	6.62067	4.27418e-11	3.05497e-08	325	4.27418e-11
WEST_ADRENOCORTICAL_TUMOR_UP	2.48704e-08	5.54984	2.48704e-08	1.21321e-05	283	2.48704e-08
MOOTHA_HUMAN_MITODB_6_2002	2.54608e-08	5.50805	2.54608e-08	1.21321e-05	401	2.54608e-08
WONG_EMBRYONIC_STEM_CELL_CORE	4.97423e-08	5.40185	4.97423e-08	2.03162e-05	327	4.97423e-08
MOOTHA_MITOCHONDRIA	1.14972e-07	5.22193	1.14972e-07	4.10881e-05	413	1.14972e-07
BORCZUK_MALIGNANT_MESOTHELIOMA_UP	1.92336e-07	5.15307	1.92336e-07	5.86058e-05	293	1.92336e-07
TARTE_PLASMA_CELL_VS_PLASMABLAST_DN	2.04987e-07	5.1276	2.04987e-07	5.86058e-05	294	2.04987e-07
BIDUS_METASTASIS_UP	2.9208e-07	5.10805	2.9208e-07	7.59141e-05	206	2.9208e-07
HSIAO_HOUSEKEEPING_GENES	4.91799e-07	4.94015	4.91799e-07	0.000117171	383	4.91799e-07
SCHLOSSER_MYC_TARGETS_REPRESSED_BY_SERUM	6.41558e-07	4.97186	6.41558e-07	0.000133096	155	6.41558e-07
PENG_LEUCINE_DEPRIVATION_DN	7.18077e-07	4.92303	7.18077e-07	0.000133096	182	7.18077e-07
SHEDDEN_LUNG_CANCER_POOR_SURVIVAL_A6	7.43507e-07	4.85543	7.43507e-07	0.000133096	425	7.43507e-07
RAMALHO_STEMNESS_UP	7.44853e-07	4.91342	7.44853e-07	0.000133096	199	7.44853e-07
ZHANG_TLX_TARGETS_60HR_DN	9.46891e-07	4.82603	9.46891e-07	0.000159245	262	9.46891e-07
BLUM_RESPONSE_TO_SALIRASIB_UP	1.74089e-06	4.70354	1.74089e-06	0.000276511	232	1.74089e-06
SOTIRIOU_BREAST_CANCER_GRADE_1_VS_3_UP	1.97565e-06	4.75101	1.97565e-06	0.000297284	146	1.97565e-06
SPIELMAN_LYMPHOBLAST_EUROPEAN_VS_ASIAN_UP	3.22121e-06	4.54312	3.22121e-06	0.000460472	461	3.22121e-06
CHIANG_LIVER_CANCER_SUBCLASS_UNANNOTATED_DN	5.34323e-06	4.48444	5.34323e-06	0.000727443	183	5.34323e-06
KARLSSON_TGFB1_TARGETS_UP	5.88022e-06	4.50749	5.88022e-06	0.000764161	121	5.88022e-06
HORIUCHI_WTAP_TARGETS_DN	7.0616e-06	4.38857	7.0616e-06	0.000840425	289	7.0616e-06
YAO_TEMPORAL_RESPONSE_TO_PROGESTERONE_CLUSTER_17	7.12298e-06	4.41457	7.12298e-06	0.000840425	174	7.12298e-06
BENPORATH_PROLIFERATION	7.34894e-06	4.44098	7.34894e-06	0.000840425	138	7.34894e-06
CHANG_CORE_SERUM_RESPONSE_UP	7.79228e-06	4.3846	7.79228e-06	0.000856851	205	7.79228e-06
WINNEPENNINCKX_MELANOMA_METASTASIS_UP	1.246e-05	4.31329	1.246e-05	0.00127983	152	1.246e-05
OSMAN_BLADDER_CANCER_UP	1.25342e-05	4.24726	1.25342e-05	0.00127983	379	1.25342e-05
MARTINEZ_RESPONSE_TO_TRABECTEDIN_DN	1.5316e-05	4.21611	1.5316e-05	0.00149238	265	1.5316e-05
GENTILE_UV_HIGH_DOSE_DN	1.56598e-05	4.20284	1.56598e-05	0.00149238	295	1.56598e-05
PUJANA_BRCA2_PCC_NETWORK	1.63171e-05	4.18283	1.63171e-05	0.00150486	403	1.63171e-05
BOYAULT_LIVER_CANCER_SUBCLASS_G3_UP	1.86029e-05	4.19917	1.86029e-05	0.00166205	183	1.86029e-05
DANG_MYC_TARGETS_UP	2.02771e-05	4.18482	2.02771e-05	0.00175674	140	2.02771e-05
STARK_PREFRONTAL_CORTEX_22Q11_DELETION_DN	2.16064e-05	4.1111	2.16064e-05	0.00179702	483	2.16064e-05
WANG_TUMOR_INVASIVENESS_UP	2.19992e-05	4.11599	2.19992e-05	0.00179702	350	2.19992e-05
FOURNIER_ACINAR_DEVELOPMENT_LATE_2	2.73502e-05	4.0728	2.73502e-05	0.00217206	268	2.73502e-05
ROME_INSULIN_TARGETS_IN_MUSCLE_UP	3.39081e-05	4.00862	3.39081e-05	0.00262008	409	3.39081e-05
ELVIDGE_HYPOXIA_DN	3.55462e-05	4.03623	3.55462e-05	0.00267438	141	3.55462e-05
BURTON_ADIPOGENESIS_5	3.72327e-05	4.058	3.72327e-05	0.00272944	111	3.72327e-05
WONG_MITOCHONDRIA_GENE_MODULE	4.8395e-05	3.94347	4.8395e-05	0.00345903	209	4.8395e-05
SHEN_SMARCA2_TARGETS_UP	5.13585e-05	3.91026	5.13585e-05	0.00354856	414	5.13585e-05
GRAHAM_CML_DIVIDING_VS_NORMAL_QUIESCENT_UP	5.213e-05	3.9417	5.213e-05	0.00354856	163	5.213e-05
ZHANG_BREAST_CANCER_PROGENITORS_UP	5.80539e-05	3.87596	5.80539e-05	0.00385991	407	5.80539e-05
WANG_RESPONSE_TO_GSK3_INHIBITOR_SB216763_DN	6.45325e-05	3.85151	6.45325e-05	0.00419315	333	6.45325e-05
WHITEFORD_PEDIATRIC_CANCER_MARKERS	6.87999e-05	3.89646	6.87999e-05	0.0042761	113	6.87999e-05
GRADE_COLON_AND_RECTAL_CANCER_UP	6.88005e-05	3.84324	6.88005e-05	0.0042761	266	6.88005e-05
GARCIA_TARGETS_OF_FLI1_AND_DAX1_DN	7.91794e-05	3.82538	7.91794e-05	0.00481647	160	7.91794e-05
MITSIADES_RESPONSE_TO_APLIDIN_DN	8.85003e-05	3.78675	8.85003e-05	0.0052713	240	8.85003e-05
MARKEY_RB1_ACUTE_LOF_UP	0.000110105	3.73038	0.000110105	0.0064243	225	0.000110105
DUTERTRE_ESTRADIOL_RESPONSE_24HR_UP	0.000134945	3.66567	0.000134945	0.00771613	307	0.000134945
MONNIER_POSTRADIATION_TUMOR_ESCAPE_UP	0.00014526	3.64229	0.00014526	0.00814309	378	0.00014526
DACOSTA_UV_RESPONSE_VIA_ERCC3_COMMON_DN	0.000152702	3.62801	0.000152702	0.00839566	472	0.000152702
LIU_SOX4_TARGETS_DN	0.000167346	3.61002	0.000167346	0.00896557	292	0.000167346
LINDGREN_BLADDER_CANCER_CLUSTER_3_UP	0.000171865	3.6018	0.000171865	0.00896557	306	0.000171865
ZHOU_CELL_CYCLE_GENES_IN_IR_RESPONSE_6HR	0.000172475	3.67879	0.000172475	0.00896557	82	0.000172475
KIM_WT1_TARGETS_DN	0.000200356	3.55505	0.000200356	0.0100675	429	0.000200356
FLECHNER_PBL_KIDNEY_TRANSPLANT_OK_VS_DONOR_UP	0.000200782	3.59117	0.000200782	0.0100675	138	0.000200782
ROSTY_CERVICAL_CANCER_PROLIFERATION_CLUSTER	0.000204237	3.59278	0.000204237	0.0100675	137	0.000204237
KOBAYASHI_EGFR_SIGNALING_24HR_DN	0.000215954	3.54599	0.000215954	0.0104646	240	0.000215954
WANG_LMO4_TARGETS_UP	0.000256151	3.49219	0.000256151	0.0122056	343	0.000256151
MOREAUX_MULTIPLE_MYELOMA_BY_TACI_DN	0.000329489	3.45026	0.000329489	0.0154428	164	0.000329489
STEIN_ESRRA_TARGETS_UP	0.00035429	3.40166	0.00035429	0.0161452	360	0.00035429
TOYOTA_TARGETS_OF_MIR34B_AND_MIR34C	0.00035577	3.39892	0.00035577	0.0161452	425	0.00035577
SCHAEFFER_PROSTATE_DEVELOPMENT_6HR_DN	0.00037082	3.38565	0.00037082	0.0163466	480	0.00037082
GRAHAM_NORMAL_QUIESCENT_VS_NORMAL_DIVIDING_DN	0.000384267	3.46144	0.000384267	0.0163466	79	0.000384267
SCHUHMACHER_MYC_TARGETS_UP	0.000385658	3.45368	0.000385658	0.0163466	78	0.000385658
STEIN_ESRRA_TARGETS	0.000387532	3.37226	0.000387532	0.0163466	498	0.000387532
BASAKI_YBX1_TARGETS_UP	0.000393523	3.37886	0.000393523	0.0163466	267	0.000393523
OUELLET_OVARIAN_CANCER_INVASIVE_VS_LMP_UP	0.000394515	3.41657	0.000394515	0.0163466	111	0.000394515
GOLDRATH_HOMEOSTATIC_PROLIFERATION	0.000404211	3.38816	0.000404211	0.0165091	165	0.000404211
WELCSH_BRCA1_TARGETS_DN	0.00042125	3.38557	0.00042125	0.0169627	138	0.00042125
KAUFFMANN_DNA_REPAIR_GENES	0.000454529	3.34668	0.000454529	0.0180486	225	0.000454529
EPPERT_PROGENITOR	0.000467322	3.35705	0.000467322	0.0183024	127	0.000467322
IVANOVA_HEMATOPOIESIS_EARLY_PROGENITOR	0.00050401	3.29915	0.00050401	0.0194704	480	0.00050401
YAO_TEMPORAL_RESPONSE_TO_PROGESTERONE_CLUSTER_13	0.000510767	3.32407	0.000510767	0.0194704	166	0.000510767
CHNG_MULTIPLE_MYELOMA_HYPERPLOID_UP	0.000524068	3.41704	0.000524068	0.0195231	50	0.000524068
FUJII_YBX1_TARGETS_DN	0.000531661	3.30421	0.000531661	0.0195231	195	0.000531661
ZHOU_CELL_CYCLE_GENES_IN_IR_RESPONSE_24HR	0.000532636	3.32426	0.000532636	0.0195231	120	0.000532636
YAO_TEMPORAL_RESPONSE_TO_PROGESTERONE_CLUSTER_14	0.000593427	3.28179	0.000593427	0.021476	137	0.000593427
MOOTHA_VOXPHOS	0.000634645	3.28831	0.000634645	0.0226806	81	0.000634645
HORTON_SREBF_TARGETS	0.000702069	3.43234	0.000702069	0.0247077	24	0.000702069
TIEN_INTESTINE_PROBIOTICS_6HR_DN	0.000717193	3.22264	0.000717193	0.0247077	162	0.000717193
YAO_TEMPORAL_RESPONSE_TO_PROGESTERONE_CLUSTER_11	0.000717293	3.24372	0.000717293	0.0247077	96	0.000717293
MORI_IMMATURE_B_LYMPHOCYTE_DN	0.000739678	3.2542	0.000739678	0.0251755	87	0.000739678
DELPUECH_FOXO3_TARGETS_DN	0.000764658	3.32221	0.000764658	0.0257195	39	0.000764658
BILANGES_SERUM_AND_RAPAMYCIN_SENSITIVE_GENES	0.000813556	3.24488	0.000813556	0.0268138	67	0.000813556
LI_WILMS_TUMOR_VS_FETAL_KIDNEY_1_DN	0.000818452	3.18073	0.000818452	0.0268138	161	0.000818452
MISSIAGLIA_REGULATED_BY_METHYLATION_DN	0.000831696	3.19256	0.000831696	0.0268138	116	0.000831696
PUIFFE_INVASION_INHIBITED_BY_ASCITES_DN	0.000834706	3.18307	0.000834706	0.0268138	138	0.000834706
OXFORD_RALA_OR_RALB_TARGETS_UP	0.000900474	3.25258	0.000900474	0.0286051	48	0.000900474
HOFFMANN_LARGE_TO_SMALL_PRE_BII_LYMPHOCYTE_UP	0.00104674	3.10783	0.00104674	0.0325706	152	0.00104674
RHODES_UNDIFFERENTIATED_CANCER	0.00104809	3.16474	0.00104809	0.0325706	66	0.00104809
DAIRKEE_TERT_TARGETS_UP	0.00110902	3.07249	0.00110902	0.0340933	339	0.00110902
RHEIN_ALL_GLUCOCORTICOID_THERAPY_DN	0.00113508	3.06508	0.00113508	0.0345233	347	0.00113508
ZHANG_TLX_TARGETS_36HR_DN	0.0012199	3.05481	0.0012199	0.0367124	181	0.0012199
IVANOVA_HEMATOPOIESIS_INTERMEDIATE_PROGENITOR	0.00123316	3.06002	0.00123316	0.036725	138	0.00123316
IRITANI_MAD1_TARGETS_DN	0.00134621	3.12989	0.00134621	0.0396786	47	0.00134621
KRIGE_AMINO_ACID_DEPRIVATION	0.00144496	3.13778	0.00144496	0.0421545	26	0.00144496
SCHLOSSER_MYC_TARGETS_AND_SERUM_RESPONSE_UP	0.00156844	3.07634	0.00156844	0.0452948	46	0.00156844
IVANOVA_HEMATOPOIESIS_LATE_PROGENITOR	0.00164062	2.94815	0.00164062	0.0469055	477	0.00164062
CHEN_HOXA5_TARGETS_9HR_UP	0.00167801	2.95176	0.00167801	0.0474992	213	0.00167801
Downregulated
MEISSNER_NPC_HCP_WITH_H3_UNMETHYLATED	1.09723e-12	-7.13521	1.09723e-12	3.13698e-09	437	1.09723e-12
MIKKELSEN_MEF_HCP_WITH_H3K27ME3	4.79247e-12	-6.91862	4.79247e-12	6.85084e-09	442	4.79247e-12
ONDER_CDH1_TARGETS_2_DN	1.02068e-09	-6.0705	1.02068e-09	9.72709e-07	388	1.02068e-09
COLDREN_GEFITINIB_RESISTANCE_DN	2.42081e-09	-6.00171	2.42081e-09	1.73027e-06	203	2.42081e-09
CHARAFE_BREAST_CANCER_LUMINAL_VS_MESENCHYMAL_UP	6.61739e-09	-5.74364	6.61739e-09	3.78382e-06	408	6.61739e-09
MARTENS_TRETINOIN_RESPONSE_UP	3.27725e-08	-5.45321	3.27725e-08	1.56161e-05	485	3.27725e-08
MEISSNER_NPC_HCP_WITH_H3K4ME2	4.56515e-08	-5.388	4.56515e-08	1.86454e-05	447	4.56515e-08
LIM_MAMMARY_STEM_CELL_DN	9.67236e-08	-5.25215	9.67236e-08	3.45666e-05	400	9.67236e-08
MIKKELSEN_MCV6_HCP_WITH_H3K27ME3	9.40488e-07	-4.81399	9.40488e-07	0.000298762	329	9.40488e-07
MIKKELSEN_MEF_ICP_WITH_H3K27ME3	1.63501e-06	-4.75293	1.63501e-06	0.000467449	145	1.63501e-06
SMID_BREAST_CANCER_LUMINAL_B_DN	1.66301e-05	-4.17293	1.66301e-05	0.00375034	424	1.66301e-05
CHARAFE_BREAST_CANCER_BASAL_VS_MESENCHYMAL_UP	1.67108e-05	-4.26476	1.67108e-05	0.00375034	94	1.67108e-05
MCBRYAN_PUBERTAL_BREAST_4_5WK_UP	1.76226e-05	-4.17888	1.76226e-05	0.00375034	241	1.76226e-05
KORKOLA_YOLK_SAC_TUMOR	1.83647e-05	-4.32162	1.83647e-05	0.00375034	55	1.83647e-05
MIKKELSEN_ES_LCP_WITH_H3K4ME3	3.37491e-05	-4.07192	3.37491e-05	0.00643257	107	3.37491e-05
LIU_PROSTATE_CANCER_DN	4.42328e-05	-3.93922	4.42328e-05	0.00775773	426	4.42328e-05
DELYS_THYROID_CANCER_DN	4.61285e-05	-3.95015	4.61285e-05	0.00775773	205	4.61285e-05
SMID_BREAST_CANCER_NORMAL_LIKE_UP	6.89985e-05	-3.83316	6.89985e-05	0.0109593	358	6.89985e-05
HOELZEL_NF1_TARGETS_DN	7.41513e-05	-3.87315	7.41513e-05	0.0111578	99	7.41513e-05
TURASHVILI_BREAST_DUCTAL_CARCINOMA_VS_DUCTAL_NORMAL_DN	9.33798e-05	-3.78176	9.33798e-05	0.0127794	157	9.33798e-05
MIKKELSEN_IPS_LCP_WITH_H3K4ME3	9.38679e-05	-3.78971	9.38679e-05	0.0127794	133	9.38679e-05
SCHAEFFER_PROSTATE_DEVELOPMENT_48HR_UP	0.000193759	-3.56361	0.000193759	0.0251799	422	0.000193759
MARTORIATI_MDM4_TARGETS_NEUROEPITHELIUM_DN	0.000272318	-3.5022	0.000272318	0.0338503	135	0.000272318
VANDESLUIS_COMMD1_TARGETS_GROUP_3_UP	0.000313968	-3.49308	0.000313968	0.0374014	78	0.000313968
SMID_BREAST_CANCER_LUMINAL_B_UP	0.000347991	-3.42775	0.000347991	0.0397962	149	0.000347991
LIM_MAMMARY_STEM_CELL_UP	0.000397518	-3.36653	0.000397518	0.0437117	435	0.000397518
LIEN_BREAST_CARCINOMA_METAPLASTIC_VS_DUCTAL_DN	0.000445558	-3.3844	0.000445558	0.0471797	95	0.000445558
SENGUPTA_NASOPHARYNGEAL_CARCINOMA_DN	0.0004747	-3.32318	0.0004747	0.0484703	275	0.0004747
