# Supplementary material for: Direct comparison of distinct naive pluripotent states in human embryonic stem cells
Source: Nat Commun. 2017 Apr 21;8:15055. doi: 10.1038/ncomms15055 (PMC5413953; doi:10.1038/ncomms15055)
Supplement: Supplementary Data 11 — GSEA (Gene Set Enrichment Analysis; CGP, Chemical and Genetic purtabation gene sets) between RT-Mefs converted hESCs and primed hESCs. [file ncomms15055-s12.xlsx]

## Sheet: Sheet1
CGP	P geomean	Stat Mean	P value	Q value	Set Size	exp1
Upregulated
GARY_CD5_TARGETS_DN	4.02764e-12	6.96304	4.02764e-12	1.1515e-08	411	4.02764e-12
MANALO_HYPOXIA_DN	2.23957e-10	6.38233	2.23957e-10	3.20147e-07	278	2.23957e-10
PENG_RAPAMYCIN_RESPONSE_DN	9.88304e-09	5.7413	9.88304e-09	7.08261e-06	235	9.88304e-09
PENG_GLUTAMINE_DEPRIVATION_DN	9.90922e-09	5.70227	9.90922e-09	7.08261e-06	325	9.90922e-09
ELVIDGE_HYPOXIA_DN	4.12806e-06	4.54688	4.12806e-06	0.00236042	141	4.12806e-06
BORCZUK_MALIGNANT_MESOTHELIOMA_UP	2.43303e-05	4.10157	2.43303e-05	0.0115934	293	2.43303e-05
GENTILE_UV_HIGH_DOSE_DN	4.87514e-05	3.92664	4.87514e-05	0.0199115	295	4.87514e-05
BIDUS_METASTASIS_UP	6.71701e-05	3.87088	6.71701e-05	0.0240049	206	6.71701e-05
ZHANG_BREAST_CANCER_PROGENITORS_UP	8.78735e-05	3.77321	8.78735e-05	0.0279145	407	8.78735e-05
PENG_LEUCINE_DEPRIVATION_DN	0.000103732	3.75797	0.000103732	0.0296571	182	0.000103732
TARTE_PLASMA_CELL_VS_PLASMABLAST_DN	0.000142256	3.65533	0.000142256	0.031008	294	0.000142256
SCHLOSSER_MYC_TARGETS_REPRESSED_BY_SERUM	0.000145172	3.68162	0.000145172	0.031008	155	0.000145172
MONNIER_POSTRADIATION_TUMOR_ESCAPE_UP	0.000149693	3.63382	0.000149693	0.031008	378	0.000149693
CHANG_CORE_SERUM_RESPONSE_UP	0.000160278	3.63696	0.000160278	0.031008	205	0.000160278
RAMALHO_STEMNESS_UP	0.000172067	3.62258	0.000172067	0.031008	199	0.000172067
WEST_ADRENOCORTICAL_TUMOR_UP	0.000173532	3.60357	0.000173532	0.031008	283	0.000173532
ZHANG_TLX_TARGETS_60HR_DN	0.000248922	3.50894	0.000248922	0.0401095	262	0.000248922
WONG_EMBRYONIC_STEM_CELL_CORE	0.000252526	3.50101	0.000252526	0.0401095	327	0.000252526
CHIANG_LIVER_CANCER_SUBCLASS_UNANNOTATED_DN	0.000289703	3.47799	0.000289703	0.0435927	183	0.000289703
Downregulated
LIM_MAMMARY_STEM_CELL_DN	1.52919e-09	-5.99668	1.52919e-09	4.37196e-06	400	1.52919e-09
MEISSNER_NPC_HCP_WITH_H3_UNMETHYLATED	6.6083e-09	-5.73969	6.6083e-09	9.44657e-06	437	6.6083e-09
COLDREN_GEFITINIB_RESISTANCE_DN	1.46668e-07	-5.22173	1.46668e-07	0.000121722	203	1.46668e-07
ONDER_CDH1_TARGETS_2_DN	1.9881e-07	-5.11491	1.9881e-07	0.000121722	388	1.9881e-07
CHARAFE_BREAST_CANCER_LUMINAL_VS_MESENCHYMAL_UP	2.12875e-07	-5.09936	2.12875e-07	0.000121722	408	2.12875e-07
ELVIDGE_HYPOXIA_UP	1.73517e-05	-4.20014	1.73517e-05	0.00747146	160	1.73517e-05
MEISSNER_NPC_HCP_WITH_H3K4ME2	1.82932e-05	-4.14901	1.82932e-05	0.00747146	447	1.82932e-05
FARDIN_HYPOXIA_11	4.06104e-05	-4.24662	4.06104e-05	0.0145131	32	4.06104e-05
CHARAFE_BREAST_CANCER_BASAL_VS_MESENCHYMAL_UP	5.68972e-05	-3.94955	5.68972e-05	0.0180743	94	5.68972e-05
ELVIDGE_HYPOXIA_BY_DMOG_UP	7.41575e-05	-3.85411	7.41575e-05	0.0212016	124	7.41575e-05
ELVIDGE_HIF1A_TARGETS_DN	0.000125327	-3.74424	0.000125327	0.0325736	83	0.000125327
ELVIDGE_HIF1A_AND_HIF2A_TARGETS_DN	0.000156221	-3.67271	0.000156221	0.0372196	96	0.000156221
