# Supplementary material for: Direct comparison of distinct naive pluripotent states in human embryonic stem cells
Source: Nat Commun. 2017 Apr 21;8:15055. doi: 10.1038/ncomms15055 (PMC5413953; doi:10.1038/ncomms15055)
Supplement: Supplementary Data 12 — Differential Gene Expression Analysis between the three naïve conversion conditions (ANOVA-like test, FDR<0.05) [file ncomms15055-s13.xlsx]

## Sheet: Differentially Expressed Genes 
Gene	F	PValue	FDR
LINC00907	224.283	8.11129e-18	1.8437e-13
MEST	89.2088	8.69427e-13	7.10242e-09
AC140481.1	88.6493	9.37407e-13	7.10242e-09
GSTO2	75.7789	5.99604e-12	3.40725e-08
FAM109B	64.6204	3.77128e-11	1.44679e-07
COX7A1	64.549	3.81907e-11	1.44679e-07
AKT3	63.0265	5.00904e-11	1.53017e-07
CENPVP1	61.6269	6.45829e-11	1.53017e-07
KCNA5	61.269	6.8972e-11	1.53017e-07
RPL35A	61.1727	7.02063e-11	1.53017e-07
RP11-621K7.1	60.5167	7.92745e-11	1.53017e-07
MAGEA4	60.4154	8.07832e-11	1.53017e-07
SLC17A9	57.0049	1.54778e-10	2.70623e-07
EPHX3	55.8493	1.94308e-10	3.06935e-07
FAM111A	55.6402	2.02553e-10	3.06935e-07
SDC2	54.9318	2.33392e-10	3.31563e-07
RPL21P106	54.443	2.5759e-10	3.44413e-07
KHDC1	53.1251	3.37277e-10	4.25906e-07
XXbac-BPG34I8.3	52.5385	3.80913e-10	4.4774e-07
RP11-10O22.1	52.377	3.93964e-10	4.4774e-07
ISM1	49.7335	6.92083e-10	7.03288e-07
KCNE1L	49.7146	6.9494e-10	7.03288e-07
FAM83A	49.6055	7.11642e-10	7.03288e-07
ADAMTS16	48.8376	8.42175e-10	7.89746e-07
MS4A5	48.6976	8.68616e-10	7.89746e-07
GABRB2	47.6995	1.08508e-09	9.48609e-07
S100A4	47.2388	1.20392e-09	1.01352e-06
RP1-167G20.1	46.9671	1.28048e-09	1.03948e-06
TRPC4	46.5663	1.40311e-09	1.09975e-06
HMCN1	45.8624	1.65006e-09	1.25019e-06
FLT1	45.6436	1.736e-09	1.27288e-06
FAM90A1	45.4294	1.82482e-09	1.2962e-06
SEMA3D	44.629	2.20234e-09	1.51694e-06
NMU	44.069	2.51586e-09	1.64716e-06
HLA-A	44.0239	2.54314e-09	1.64716e-06
GSTZ1	43.9173	2.60878e-09	1.64716e-06
RP11-141O15.1	43.3859	2.96459e-09	1.82122e-06
NQO2	42.7253	3.48097e-09	2.03512e-06
GSDMD	42.7125	3.49185e-09	2.03512e-06
RP6-24A23.7	42.0644	4.09531e-09	2.32716e-06
RP11-73M7.9	41.814	4.3577e-09	2.41587e-06
CYB561	41.538	4.66786e-09	2.5262e-06
SPTLC3	41.3384	4.90688e-09	2.5695e-06
RP11-208N14.4	41.2842	4.97396e-09	2.5695e-06
RP11-872D17.8	41.1547	5.13853e-09	2.59553e-06
NETO2	40.9308	5.43673e-09	2.68645e-06
PTCH1	40.4807	6.09397e-09	2.94715e-06
ZNF44	39.8502	7.16188e-09	3.39145e-06
PEG3	39.7356	7.37661e-09	3.42184e-06
PKIB	39.2238	8.42404e-09	3.82957e-06
AC012593.1	39.0266	8.86912e-09	3.95285e-06
NR3C1	38.8574	9.27111e-09	4.05254e-06
ZFAS1	38.6951	9.6751e-09	4.06618e-06
RP3-406A7.3	38.6942	9.67741e-09	4.06618e-06
MYO1D	38.6314	9.83898e-09	4.06618e-06
SLC2A4RG	37.827	1.21828e-08	4.9449e-06
RP11-267J23.1	37.5931	1.29715e-08	5.17268e-06
SH2D4B	37.4447	1.35005e-08	5.29079e-06
CENPT	37.2175	1.43556e-08	5.53057e-06
IRS2	37.0459	1.50397e-08	5.69753e-06
RPLP2	36.5936	1.70163e-08	6.3254e-06
RP11-502I4.3	36.5432	1.72536e-08	6.3254e-06
RP1-170O19.17	36.4524	1.76893e-08	6.3822e-06
PGBD5	36.2548	1.86791e-08	6.63401e-06
RP11-386G11.5	36.1648	1.91495e-08	6.67775e-06
SLC38A5	36.1142	1.94198e-08	6.67775e-06
AC027763.2	36.0422	1.98111e-08	6.67775e-06
IFNAR2	36.012	1.99774e-08	6.67775e-06
FAM162B	35.7814	2.13008e-08	6.91522e-06
PPDPF	35.7322	2.15949e-08	6.91522e-06
AP000320.7	35.6921	2.18376e-08	6.91522e-06
AASDH	35.6811	2.19048e-08	6.91522e-06
RAB12	35.4175	2.35831e-08	7.34306e-06
RPL7A	35.3417	2.40906e-08	7.39973e-06
TCEAL5	35.1169	2.56665e-08	7.72233e-06
IGSF9B	35.0958	2.58204e-08	7.72233e-06
PCNP	35.0398	2.62321e-08	7.74357e-06
SDCCAG8	34.9831	2.66566e-08	7.76802e-06
SLC35F2	34.8223	2.79011e-08	7.98875e-06
GRIA1	34.7694	2.83243e-08	7.98875e-06
DUSP2	34.7515	2.84685e-08	7.98875e-06
TAF1D	34.6578	2.92391e-08	8.06921e-06
TNNT2	34.6308	2.94652e-08	8.06921e-06
MAGEA2B	34.4064	3.14186e-08	8.50172e-06
AC140481.7	34.1901	3.34325e-08	8.89089e-06
AC006481.1	34.1687	3.36391e-08	8.89089e-06
AC009413.2	33.8377	3.7017e-08	9.67122e-06
CTC-398G3.2	33.768	3.77739e-08	9.75682e-06
CTD-2297D10.2	33.6175	3.94652e-08	1.00791e-05
HTATIP2	33.4527	4.14098e-08	1.04134e-05
NLGN4X	33.4297	4.16901e-08	1.04134e-05
HENMT1	33.3889	4.21911e-08	1.04239e-05
RBM43	33.3457	4.27282e-08	1.04432e-05
CNTN4	33.277	4.35974e-08	1.05215e-05
AC074289.1	33.2477	4.39748e-08	1.05215e-05
RPL21P132	33.1776	4.48901e-08	1.06287e-05
LRRC34	32.8239	4.98319e-08	1.16454e-05
AJAP1	32.7985	5.02089e-08	1.16454e-05
HNMT	32.6807	5.19961e-08	1.19381e-05
SDCBP2	32.6077	5.31366e-08	1.2078e-05
AKR7A2	32.5562	5.39584e-08	1.21433e-05
SEMA3A	32.4353	5.59417e-08	1.24252e-05
GJA5	32.4137	5.63043e-08	1.24252e-05
ATP11C	32.3058	5.81526e-08	1.27097e-05
RP11-864N7.2	32.2486	5.91594e-08	1.28066e-05
TFPI	32.0997	6.18667e-08	1.32663e-05
RPS21	32.0448	6.28993e-08	1.33617e-05
GAPDHP65	31.6865	7.0101e-08	1.47537e-05
RP11-579O24.1	31.5636	7.27716e-08	1.51752e-05
RSRC1	31.4712	7.48516e-08	1.54671e-05
RP11-314A20.2	31.2815	7.93233e-08	1.62434e-05
RPLP1	31.2511	8.00662e-08	1.62492e-05
MAP3K8	31.0578	8.4967e-08	1.70911e-05
MBNL1	30.9728	8.72236e-08	1.73912e-05
FOXA3	30.728	9.40894e-08	1.8597e-05
CES1P1	30.5725	9.87485e-08	1.92895e-05
KCNH5	30.5369	9.98501e-08	1.92895e-05
SAMD3	30.5277	1.00139e-07	1.92895e-05
EPHA3	30.2649	1.08715e-07	2.07654e-05
RP11-14K2.1	29.8974	1.2205e-07	2.29826e-05
RP11-132A1.3	29.8898	1.22345e-07	2.29826e-05
CR1L	29.8428	1.24179e-07	2.3136e-05
VLDLR	29.7213	1.29056e-07	2.36774e-05
BCORL1	29.6972	1.30049e-07	2.36774e-05
GALNT3	29.6933	1.3021e-07	2.36774e-05
SNX10	29.6511	1.31967e-07	2.37013e-05
MAOA	29.6402	1.32427e-07	2.37013e-05
SLC43A3	29.5306	1.37132e-07	2.43516e-05
RPS2P1	29.4448	1.40936e-07	2.48132e-05
RPL23AP78	29.4232	1.41915e-07	2.48132e-05
SYT1	29.2415	1.50421e-07	2.59447e-05
GPRASP2	29.2364	1.50668e-07	2.59447e-05
RPS12P23	29.1279	1.56017e-07	2.66636e-05
UBA52	29.0343	1.6079e-07	2.71731e-05
RP11-655G22.1	29.0228	1.61389e-07	2.71731e-05
FHDC1	28.8586	1.70188e-07	2.83258e-05
LSS	28.8414	1.7114e-07	2.83258e-05
LGALS7	28.8264	1.71974e-07	2.83258e-05
PSG5	28.747	1.76464e-07	2.86713e-05
RPL21P110	28.7406	1.76828e-07	2.86713e-05
PSPH	28.7228	1.77856e-07	2.86713e-05
HMGCS1	28.6387	1.82788e-07	2.92589e-05
CRYGEP	28.585	1.86013e-07	2.95669e-05
LIAS	28.5079	1.90755e-07	3.00113e-05
ZNF850	28.4968	1.91449e-07	3.00113e-05
TCEAL4	28.4435	1.9481e-07	3.0329e-05
SOST	37.4408	1.97946e-07	3.05174e-05
ASNS	28.383	1.98706e-07	3.05174e-05
RP11-1O7.1	28.3256	2.02484e-07	3.0889e-05
ANKS1A	28.2637	2.0664e-07	3.13128e-05
AC108142.1	28.2427	2.08067e-07	3.13203e-05
RP11-392P7.6	28.1371	2.1543e-07	3.22152e-05
NCBP2	28.0119	2.24518e-07	3.31781e-05
RNF165	28.0082	2.24788e-07	3.31781e-05
CTHRC1	27.9771	2.2711e-07	3.33047e-05
ERP29	27.9311	2.30593e-07	3.35986e-05
OCIAD2	27.7752	2.42834e-07	3.51568e-05
BHLHB9	27.753	2.44634e-07	3.51933e-05
LINC00654	27.7338	2.46202e-07	3.5196e-05
BMP7	27.6522	2.52984e-07	3.59396e-05
MMAB	27.6242	2.5536e-07	3.59491e-05
HIST1H2AC	27.6142	2.56215e-07	3.59491e-05
RP11-400N13.2	27.5705	2.59977e-07	3.59565e-05
AC098828.2	27.5686	2.60142e-07	3.59565e-05
CD40	27.5586	2.61013e-07	3.59565e-05
TMEM97	27.3986	2.75374e-07	3.77063e-05
AC092570.3	27.291	2.85504e-07	3.88593e-05
P4HTM	27.2468	2.89788e-07	3.92077e-05
RP11-661P17.1	27.163	2.98083e-07	4.00912e-05
TCEAL2	27.0654	3.08073e-07	4.11911e-05
FUT9	27.0462	3.10077e-07	4.12167e-05
KB-1683C8.1	26.903	3.25497e-07	4.29589e-05
MB21D1	26.8898	3.26964e-07	4.29589e-05
RP11-810P12.1	26.8632	3.29933e-07	4.2961e-05
RBCK1	26.8558	3.3076e-07	4.2961e-05
CTD-3105H18.14	26.7605	3.41666e-07	4.39208e-05
MIR31HG	26.7575	3.42014e-07	4.39208e-05
ZNF560	26.7255	3.45761e-07	4.41525e-05
RP11-266K4.1	26.5249	3.70303e-07	4.70223e-05
MALL	26.4768	3.76456e-07	4.7538e-05
RPS10	26.4554	3.79234e-07	4.76242e-05
RET	26.4201	3.83862e-07	4.79406e-05
RP11-309P22.1	26.3366	3.9504e-07	4.9067e-05
AC079135.1	26.2548	4.06328e-07	5.01948e-05
RP11-149I23.3	26.1267	4.24725e-07	5.21837e-05
C15orf41	26.0574	4.3504e-07	5.31158e-05
EFCAB13	26.0446	4.36984e-07	5.31158e-05
ZNF763_2	25.9344	4.54031e-07	5.48942e-05
KAT7	25.8569	4.66437e-07	5.60959e-05
AC002310.7	25.7784	4.79386e-07	5.70738e-05
ZNF85	25.7772	4.7959e-07	5.70738e-05
RP11-179H18.5	25.7489	4.84353e-07	5.71103e-05
PLCB3	25.7455	4.84923e-07	5.71103e-05
TOR4A	25.6172	5.07204e-07	5.94265e-05
RP11-482H16.1	25.5795	5.13944e-07	5.99074e-05
NHLH2	25.5355	5.21941e-07	6.05291e-05
MARVELD3	25.3652	5.54203e-07	6.39443e-05
ZNF440	25.2177	5.83849e-07	6.70247e-05
MT1L	25.1799	5.9174e-07	6.73682e-05
MGEA5	25.1749	5.92769e-07	6.73682e-05
ANKRD35	25.1226	6.03891e-07	6.81073e-05
HOXB2	25.1069	6.07252e-07	6.81073e-05
SERHL2	25.1022	6.08262e-07	6.81073e-05
RP11-358B23.1	25.0706	6.15133e-07	6.85391e-05
GPR143	25.0089	6.28787e-07	6.97187e-05
POLDIP3	24.9885	6.33374e-07	6.98864e-05
MID1	24.9631	6.39141e-07	7.0182e-05
LINC01087	24.9439	6.43533e-07	7.03246e-05
RPL21P133	24.8923	6.55473e-07	7.12867e-05
USP44	24.8414	6.67527e-07	7.22519e-05
KITLG	24.7723	6.84226e-07	7.3498e-05
ZNF625	24.7671	6.85507e-07	7.3498e-05
RP11-739N10.1	24.727	6.95438e-07	7.42128e-05
MIPEP	24.6078	7.25862e-07	7.70974e-05
AC009299.3	24.5705	7.35653e-07	7.77739e-05
SLC15A3	24.5206	7.4901e-07	7.88195e-05
FAM24B	24.4975	7.55268e-07	7.91117e-05
RP11-344E13.3	24.4672	7.63585e-07	7.93315e-05
RP11-37C7.1	24.4602	7.65528e-07	7.93315e-05
KRTCAP3	24.4518	7.67837e-07	7.93315e-05
FAM213A	24.2876	8.14867e-07	8.38096e-05
PGM2L1	24.2643	8.21777e-07	8.40542e-05
MYEF2	24.2547	8.24641e-07	8.40542e-05
CTC-359D24.3	24.1999	8.41226e-07	8.51223e-05
SQLE	24.1954	8.4261e-07	8.51223e-05
RPL7AP4	24.1627	8.5271e-07	8.57615e-05
ATIC	24.1223	8.6533e-07	8.66473e-05
PIGM	23.9675	9.15666e-07	9.12855e-05
CDX4	23.9532	9.20451e-07	9.13618e-05
RIT2	23.9177	9.32513e-07	9.19926e-05
C6orf48	23.9107	9.34901e-07	9.19926e-05
RP11-126K1.6	23.8835	9.44274e-07	9.25144e-05
RCOR3	23.8294	9.63205e-07	9.32234e-05
GPR98	23.8209	9.66213e-07	9.32234e-05
SLC7A8	23.8183	9.6712e-07	9.32234e-05
FBXL5	23.8161	9.67916e-07	9.32234e-05
HIST2H4B	23.7859	9.78696e-07	9.3864e-05
RIMKLB	23.7595	9.88246e-07	9.43817e-05
KLHDC7A	23.7055	1.00809e-06	9.55453e-05
LECT1	23.7031	1.00901e-06	9.55453e-05
IRAK1	23.6922	1.01304e-06	9.55453e-05
CSF2RA	23.632	1.0358e-06	9.72884e-05
RP11-483G21.3	23.5522	1.0668e-06	9.97877e-05
NBPF15	23.5237	1.0781e-06	0.000100431
RPL13AP25	23.4644	1.10204e-06	0.000102242
IGSF9	23.4223	1.11939e-06	0.00010343
PALM3	23.3889	1.13336e-06	0.000104297
RP11-713P14.1	23.3509	1.14949e-06	0.000105355
RP11-229A12.2	23.3066	1.16862e-06	0.000106678
IVNS1ABP	23.2813	1.17965e-06	0.000107254
S100Z	23.2488	1.19405e-06	0.000108021
ACOT4	23.2408	1.19759e-06	0.000108021
LGI1	23.2296	1.20261e-06	0.000108042
DDRGK1	23.2192	1.20733e-06	0.000108042
GDNF	23.191	1.22008e-06	0.000108755
GAD1	23.1121	1.25663e-06	0.000110724
SLC6A8	23.1119	1.25672e-06	0.000110724
FGF10	23.1102	1.25752e-06	0.000110724
RP11-815M8.1	23.1014	1.26166e-06	0.000110724
LINC00668	23.081	1.27134e-06	0.00011073
GAMT	23.0807	1.27148e-06	0.00011073
RPL7AP25	23.0223	1.29961e-06	0.000112748
SLC9C1	22.9928	1.31408e-06	0.000113571
FHIT	22.9501	1.33536e-06	0.000114973
CTCFL	22.9266	1.34719e-06	0.000115553
WSCD1	22.8628	1.37997e-06	0.00011792
MARVELD1	22.8025	1.41172e-06	0.000120181
RPL27	22.7767	1.42554e-06	0.000120693
FHL2	22.7715	1.42835e-06	0.000120693
HIST2H4A	22.639	1.50181e-06	0.00012643
ANKLE1	22.6089	1.51901e-06	0.000127332
GGCT	22.6008	1.52373e-06	0.000127332
LINC00992	22.5879	1.5312e-06	0.000127488
CTA-14H9.5	22.476	1.59773e-06	0.000132542
KANK1	22.427	1.62786e-06	0.00013455
LIN28B	22.3787	1.65817e-06	0.00013631
RP11-933H2.4	22.374	1.66114e-06	0.00013631
RP11-431J17.1	22.3254	1.69229e-06	0.000138342
2016-03-09	22.3165	1.69808e-06	0.000138342
LINC00617	22.2878	1.71679e-06	0.000139367
NDUFA2	22.2128	1.76691e-06	0.000142237
ZNF582	22.2109	1.76819e-06	0.000142237
ERGIC3	22.2069	1.77092e-06	0.000142237
BEX5	22.1829	1.78725e-06	0.000143043
CTD-2354A18.1	22.1686	1.79713e-06	0.000143069
ALDH2	22.1642	1.80016e-06	0.000143069
RP11-314A20.1	22.1495	1.81039e-06	0.00014338
LMO7	22.1174	1.83284e-06	0.000144654
LRRC4C	22.0697	1.86681e-06	0.000146826
TCEAL7	22.0438	1.88551e-06	0.000147785
RP11-132A1.4	22.0036	1.91499e-06	0.00014921
ZNF625-ZNF20	22.0011	1.91682e-06	0.00014921
AL662890.3	21.9817	1.93121e-06	0.000149817
RP11-174G6.5	21.9591	1.94817e-06	0.000150618
RP11-180P8.1	21.949	1.95579e-06	0.000150695
RP11-69E11.4	21.9366	1.96518e-06	0.000150907
RPS16	21.8934	1.9983e-06	0.000152918
HIST2H2BE	21.885	2.00483e-06	0.000152918
RP5-964N17.1	21.8521	2.03053e-06	0.000153999
C15orf26	21.8495	2.03255e-06	0.000153999
XYLT2	21.8343	2.0446e-06	0.000154398
WARS2	21.8054	2.06763e-06	0.000155388
C6orf1	21.7974	2.07405e-06	0.000155388
FOXC1	21.7922	2.07823e-06	0.000155388
2016-03-01	21.7828	2.08586e-06	0.000155448
PLAC1	21.7607	2.10382e-06	0.000155895
NR5A2	21.7476	2.11455e-06	0.000155895
SPHK2	21.7357	2.12438e-06	0.000155895
LINC00935	21.7309	2.12839e-06	0.000155895
RP3-342P20.2	21.7255	2.1328e-06	0.000155895
ZNF22	21.7253	2.13301e-06	0.000155895
CTD-2616J11.10	21.7149	2.1416e-06	0.000156021
AQP4-AS1	21.7049	2.14999e-06	0.000156132
L3MBTL1	21.6876	2.16453e-06	0.000156687
AC073900.4	21.6693	2.17997e-06	0.000157205
RP11-508N12.3	21.6597	2.1882e-06	0.000157205
SLC39A8	21.6543	2.19278e-06	0.000157205
GLUL	21.6466	2.19934e-06	0.000157205
ZNF268	21.6295	2.21407e-06	0.000157761
CIRBP	21.5794	2.25783e-06	0.000160376
RPL36	21.5517	2.28233e-06	0.000160765
PRKCQ-AS1	21.5419	2.29109e-06	0.000160765
B2M	21.5418	2.29117e-06	0.000160765
CTD-2201E18.3	21.5414	2.29159e-06	0.000160765
ECHDC3	21.5285	2.30312e-06	0.000161076
RP11-766N7.4	21.5123	2.31784e-06	0.000161609
LRP3	21.4443	2.38037e-06	0.000165461
RP11-327F22.4	21.3845	2.43691e-06	0.000168875
SNHG1	21.3683	2.45246e-06	0.000169436
RPLP0	21.3476	2.47242e-06	0.000169633
TRPM3	21.3428	2.47707e-06	0.000169633
PTS	21.3422	2.4777e-06	0.000169633
AP000688.1	21.3276	2.49201e-06	0.000169647
RPL6	21.3255	2.49406e-06	0.000169647
WDR92	21.3191	2.5003e-06	0.000169647
DHRS2	21.2964	2.52271e-06	0.000170658
SNHG12	21.2802	2.53887e-06	0.000171242
CTA-392C11.1	21.2111	2.60905e-06	0.000175455
RP11-465N4.4	21.1496	2.67318e-06	0.00017847
IFI30	21.1474	2.67552e-06	0.00017847
RP11-153K16.2	21.1456	2.67744e-06	0.00017847
ALKBH2	21.047	2.78402e-06	0.000184773
RPL17P51	21.0403	2.79137e-06	0.000184773
PTPN14	21.0358	2.79638e-06	0.000184773
AC010733.5	21.0205	2.81336e-06	0.000185356
ADAMTS4	21.0096	2.82564e-06	0.000185626
CYB5R2	20.9736	2.86628e-06	0.000187754
RP4-792G4.2	20.9296	2.91691e-06	0.000190521
RPL38	20.9135	2.93561e-06	0.000191193
SNRPD2	20.886	2.96795e-06	0.000192259
CABYR	20.8852	2.96889e-06	0.000192259
FERMT1	20.7921	3.08117e-06	0.0001987
MDH2	20.7883	3.08584e-06	0.0001987
AP000442.4	20.7043	3.19131e-06	0.000204911
FAR2	20.6726	3.23209e-06	0.000206414
AC068718.1	20.672	3.23288e-06	0.000206414
OR52A1	20.6211	3.29957e-06	0.000210082
PSMA8	20.5836	3.34958e-06	0.00021267
HSPB2-C11orf52	20.5627	3.37791e-06	0.000213761
RP11-73E6.2	20.5483	3.39745e-06	0.000213761
RP11-690J15.1	20.5406	3.40804e-06	0.000213761
RP5-1022P6.7	20.5358	3.41462e-06	0.000213761
GGT1	20.5341	3.41692e-06	0.000213761
NDUFB1P2	20.5296	3.42318e-06	0.000213761
AC114752.2	20.4812	3.49048e-06	0.000217366
GBX2	20.4744	3.50008e-06	0.000217368
PLTP	20.4608	3.51935e-06	0.000217969
GALNT13	20.443	3.54465e-06	0.00021894
AP3B2	20.4262	3.56884e-06	0.000219837
RP11-35J1.1	20.4051	3.59936e-06	0.000221118
RP11-122M14.1	20.372	3.64785e-06	0.000223457
DNAH12	20.3657	3.65711e-06	0.000223457
TRAPPC4	20.3247	3.71835e-06	0.00022659
BRSK2	20.3023	3.75227e-06	0.000228046
TOLLIP	20.2904	3.7703e-06	0.000228531
TMEM125	20.2796	3.78681e-06	0.000228921
TMEM158	20.2472	3.83698e-06	0.000230837
RPL35	20.2448	3.84066e-06	0.000230837
IDI1	20.2395	3.84897e-06	0.000230837
RP11-664D1.1	20.2235	3.87404e-06	0.000231729
PINLYP	25.024	3.95509e-06	0.000235956
RP11-538P18.1	20.1419	4.00479e-06	0.000238296
PLD5	20.0908	4.08899e-06	0.00024267
CYP26C1	19.9793	4.27953e-06	0.000253317
C10orf55	19.9338	4.35982e-06	0.000256221
PDGFD	19.9333	4.36076e-06	0.000256221
APEH	19.9324	4.3624e-06	0.000256221
RRP15	19.9068	4.40843e-06	0.000258257
AP1M2	19.8896	4.43966e-06	0.000259383
AC108025.2	19.8773	4.46202e-06	0.000259383
SLC25A30	19.8728	4.4702e-06	0.000259383
HIST1H1A	24.5901	4.4733e-06	0.000259383
PRCC	19.8111	4.58502e-06	0.000264669
PIGT	19.8096	4.58775e-06	0.000264669
LRFN5	19.7384	4.72423e-06	0.000271088
RPL21P41	19.7361	4.72873e-06	0.000271088
RPL32	19.7303	4.7401e-06	0.000271088
USP2-AS1	19.7269	4.74672e-06	0.000271088
FAUP1	19.6666	4.86618e-06	0.000276528
RP11-54O7.14	19.6665	4.86631e-06	0.000276528
FAM86FP	19.658	4.88349e-06	0.000276812
CSNK1D	19.6388	4.92244e-06	0.000278326
CHDH	19.5918	5.01905e-06	0.000282698
RPL18	19.5891	5.02464e-06	0.000282698
TRIM50	19.583	5.0374e-06	0.000282717
ASB2	19.5646	5.07574e-06	0.000283702
POP1	19.5626	5.07993e-06	0.000283702
SYNE4	19.5243	5.16123e-06	0.000287536
INSIG1	19.475	5.26792e-06	0.000292762
NEGR1	19.4195	5.39094e-06	0.000298868
VAMP8	19.4053	5.42271e-06	0.000299898
OSBPL6	19.3943	5.44756e-06	0.000299902
ZC3HAV1L	19.3936	5.44917e-06	0.000299902
MVD	19.3708	5.50127e-06	0.000302038
ZNF358	19.3575	5.53178e-06	0.000302982
PRDM14	19.3354	5.58291e-06	0.000305047
AC008753.4	19.3294	5.59709e-06	0.000305088
C2orf48	19.3182	5.62316e-06	0.000305776
RGS10	19.2861	5.6991e-06	0.000309166
FGF17	19.1996	5.90901e-06	0.00031979
PKDCC	19.0986	6.16465e-06	0.000332833
RP4-665J23.2	19.0651	6.25197e-06	0.000336747
EPB41L4A-AS1	19.0161	6.38224e-06	0.000342951
SCG5	18.9539	6.5515e-06	0.000351216
LPHN3	18.9401	6.58974e-06	0.000351611
PCF11	18.9401	6.58981e-06	0.000351611
NT5DC3	18.9178	6.65208e-06	0.000354102
ZMAT1	18.9079	6.67995e-06	0.000354755
RPS15	18.893	6.72239e-06	0.000356177
PHF11	18.8389	6.87775e-06	0.000363561
RP11-81N13.1	18.8138	6.9513e-06	0.000366596
TMED11P	18.8067	6.97218e-06	0.000366847
STAC	18.7964	7.00277e-06	0.000367605
VAV3	18.7276	7.21012e-06	0.000377617
DBNDD1	18.6695	7.39059e-06	0.00038618
QRFPR	18.6535	7.4411e-06	0.000386951
CTD-2501M5.1	18.6519	7.4461e-06	0.000386951
GLO1	18.6486	7.45643e-06	0.000386951
TNNC2	18.6015	7.60784e-06	0.000393909
CEP350	18.5772	7.68696e-06	0.000397101
CLIP2	18.5573	7.75243e-06	0.000399575
WNT3A	18.5422	7.80268e-06	0.000401255
BAZ2B	18.4963	7.95719e-06	0.000408277
PARVB	18.4674	8.05643e-06	0.000412438
PRELID2	18.4419	8.14493e-06	0.000416032
RP11-594C13.2	18.4153	8.23806e-06	0.000419846
IL27RA	18.4058	8.27173e-06	0.000420618
IRAK3	18.3944	8.31238e-06	0.000421742
CHRDL1	18.3786	8.36891e-06	0.000422954
TCTN1	18.3773	8.37349e-06	0.000422954
RP4-785G19.5	18.3568	8.44757e-06	0.00042489
SLC22A2	18.3564	8.44919e-06	0.00042489
RPS6	18.336	8.52344e-06	0.000426678
THEM4	18.332	8.53816e-06	0.000426678
AC007204.2	18.3312	8.54108e-06	0.000426678
AC009299.2	18.3051	8.63766e-06	0.000430557
AFP	18.2898	8.69471e-06	0.000432453
RP1-40E16.9	18.2832	8.71926e-06	0.000432726
ATR	18.2693	8.7719e-06	0.000433209
RP11-274B21.1	18.2668	8.7813e-06	0.000433209
RPS6KB2	18.2655	8.78615e-06	0.000433209
SMIM10	18.2497	8.84622e-06	0.000435226
RP11-89H19.1	18.2395	8.88509e-06	0.000435325
TP53TG1	18.2352	8.90165e-06	0.000435325
REC8	18.2341	8.90567e-06	0.000435325
LINC00622	18.2267	8.93437e-06	0.00043579
THNSL2	18.2045	9.02044e-06	0.000439046
SESN2	18.1944	9.05984e-06	0.000440022
C21orf37	18.1715	9.14982e-06	0.000443444
RP11-366F6.2	22.1514	9.21049e-06	0.000445435
ARL5C	18.15	9.23524e-06	0.000445684
PON2	18.1138	9.38087e-06	0.000451508
NFIX	18.1099	9.39668e-06	0.000451508
PLP2	18.103	9.42511e-06	0.000451508
RPS20	18.1005	9.43539e-06	0.000451508
PVRL3	18.0942	9.46092e-06	0.000451779
PMS2P5	18.0675	9.57099e-06	0.000456077
SLC4A7	18.054	9.62707e-06	0.00045779
STX6	18.049	9.64811e-06	0.000457832
PCDH11X	18.0212	9.76543e-06	0.000462021
RPS8P6	21.9577	9.77703e-06	0.000462021
AC112229.7	17.9964	9.87103e-06	0.000465495
MIF4GD	17.9874	9.90987e-06	0.000466359
CADPS	17.9745	9.96535e-06	0.000466362
MMAA	17.9708	9.98141e-06	0.000466362
HSPB2	17.9684	9.99189e-06	0.000466362
GNA14	17.9684	9.992e-06	0.000466362
CHST15	17.9409	1.0112e-05	0.000470938
SMARCA1	17.935	1.01382e-05	0.000470938
TRH	17.9313	1.01544e-05	0.000470938
LSAMP	17.9238	1.01879e-05	0.000470938
RNF43	17.9225	1.01936e-05	0.000470938
BST2	17.9112	1.02438e-05	0.000472294
ETFDH	17.9014	1.02874e-05	0.000473347
GPC4	17.8784	1.03912e-05	0.000477155
RP11-849F2.9	17.8262	1.06307e-05	0.000486038
AC003973.5	17.8259	1.06321e-05	0.000486038
RPS12	17.8223	1.06488e-05	0.000486038
DCAF12L1	17.7967	1.07686e-05	0.000490522
AC073218.2	17.7559	1.09626e-05	0.000497138
C17orf58	17.7538	1.09729e-05	0.000497138
TXN2	17.7497	1.09922e-05	0.000497138
SPAG4	17.7479	1.10013e-05	0.000497138
HOOK2	17.6985	1.12418e-05	0.000506995
PSG8	17.6802	1.13326e-05	0.000510079
CLIC6	17.669	1.13884e-05	0.000511578
L1TD1	17.6556	1.14555e-05	0.000513575
SCD	17.6229	1.16216e-05	0.000519998
ARHGAP23	17.5736	1.18762e-05	0.000530345
ZC4H2	17.533	1.20908e-05	0.000538241
RP11-382A20.4	17.5312	1.21004e-05	0.000538241
RPLP0P2	17.4837	1.23562e-05	0.000548549
OLFM3	17.4724	1.24184e-05	0.000549787
PKD1L2	17.4698	1.24325e-05	0.000549787
RP11-475O6.1	17.4616	1.24777e-05	0.000550715
ZNF84	17.4452	1.25685e-05	0.000552977
DRD1	17.4436	1.25776e-05	0.000552977
CADPS2	17.4306	1.26498e-05	0.000555079
PDXK	17.4245	1.2684e-05	0.000555504
RP11-452K12.7	17.3981	1.28332e-05	0.000560213
CTD-2636A23.2	17.3968	1.28408e-05	0.000560213
RP11-22P4.1	17.3786	1.29443e-05	0.000563359
SLC9A8	17.3755	1.29625e-05	0.000563359
APCDD1	17.3697	1.29955e-05	0.000563717
EEF1G	17.3618	1.30415e-05	0.000564102
CCDC102A	17.3572	1.3068e-05	0.000564102
RPS2	17.3553	1.30788e-05	0.000564102
ZNF69	17.345	1.31388e-05	0.000565615
NKIRAS2	17.3388	1.31747e-05	0.000566089
LHX5	17.3091	1.33497e-05	0.000572525
TMEM2	17.3038	1.3381e-05	0.000572788
RPL21P122	17.2981	1.34153e-05	0.000573174
LGALS7B	17.2806	1.35202e-05	0.000576573
AHI1	17.259	1.36505e-05	0.000581041
CRLS1	17.2483	1.37157e-05	0.000582723
HSP90AB2P	17.2106	1.39476e-05	0.000591471
RNU12	17.1743	1.41755e-05	0.000600015
RP11-120D5.1	17.1681	1.42142e-05	0.000600535
ALOX12P2	17.1572	1.42835e-05	0.000602347
GDF5	17.131	1.44518e-05	0.000608312
CASD1	17.1188	1.4531e-05	0.000610518
AC004448.5	17.1115	1.45781e-05	0.000610701
WNT4	17.1096	1.45909e-05	0.000610701
SLC7A6	17.1057	1.4616e-05	0.000610701
XXbac-BPG308K3.6	17.0935	1.46957e-05	0.000612906
TRIM74	17.0512	1.49772e-05	0.000623501
PCDH9	16.9888	1.54014e-05	0.00063999
MX2	16.9797	1.54644e-05	0.000641184
NFATC1	16.9766	1.54866e-05	0.000641184
FBXO43	16.9645	1.55704e-05	0.000643347
GRM4	16.961	1.55954e-05	0.000643347
NMRK2	16.9419	1.57297e-05	0.000647712
USP6	16.9281	1.58275e-05	0.000650456
ACSL3	16.9244	1.58536e-05	0.000650456
MCCC2	16.9125	1.5939e-05	0.000652779
TTN-AS1	16.9031	1.60065e-05	0.00065423
TNFRSF10A	16.8993	1.60341e-05	0.00065423
PRDX4	16.8956	1.60607e-05	0.00065423
CBX6	16.8819	1.61596e-05	0.000657081
HEXB	16.8619	1.63058e-05	0.000661841
MRPL10	16.8561	1.63489e-05	0.000662408
PSMD5	16.8507	1.63889e-05	0.000662846
RP3-449M8.9	16.8451	1.64302e-05	0.000663337
HDLBP	16.8289	1.65507e-05	0.000667017
KLHL34	16.8213	1.66071e-05	0.000668104
RP11-563K23.1	16.7977	1.67851e-05	0.000674072
RP11-903H12.3	16.7863	1.6872e-05	0.000676366
RHOBTB1	16.775	1.69583e-05	0.00067863
AADACL3	16.7544	1.71164e-05	0.000683736
ACADS	16.7469	1.71752e-05	0.000683736
WDR47	16.7467	1.71761e-05	0.000683736
CHAC1	16.7417	1.72153e-05	0.000683877
FAU	16.7386	1.72398e-05	0.000683877
DPPA3	16.7233	1.73593e-05	0.000687418
AACS	16.7045	1.75078e-05	0.000690862
AC023115.2	16.7002	1.75415e-05	0.000690862
KIAA1430	16.6997	1.75457e-05	0.000690862
MACROD2	16.6969	1.75679e-05	0.000690862
RP11-805F19.2	16.6906	1.7618e-05	0.000691636
ASIC2	16.6595	1.78683e-05	0.000700252
ERBB2	16.6551	1.79039e-05	0.00070044
SORBS1	16.642	1.80106e-05	0.000702745
RGS7	16.6403	1.80247e-05	0.000702745
ZNF439	16.6286	1.81204e-05	0.000704864
MTIF2	16.6261	1.8141e-05	0.000704864
MAGED4	16.6168	1.82177e-05	0.000705972
CGB1	16.6152	1.82317e-05	0.000705972
HPDL	16.5972	1.8381e-05	0.000710544
DUSP22	16.575	1.85674e-05	0.000716532
RRAGC	16.5649	1.86533e-05	0.000718625
SALL2	16.5498	1.87817e-05	0.000721234
APLNR	16.5495	1.87844e-05	0.000721234
RP11-73M7.6	16.5188	1.90489e-05	0.000729606
RPS8	16.5167	1.90667e-05	0.000729606
PABPC1	16.5056	1.91639e-05	0.000731495
DMBX1	16.5037	1.91804e-05	0.000731495
ARMCX2	16.4821	1.93704e-05	0.000737502
RP11-566K19.6	16.4688	1.9488e-05	0.000740738
TTC7B	16.4576	1.95881e-05	0.000742183
TMEM144	16.4572	1.95913e-05	0.000742183
DEAF1	16.4517	1.96404e-05	0.000742805
RP11-430C1.1	16.4455	1.9696e-05	0.000743673
RPS14	16.3942	2.01638e-05	0.000759821
ZNF76	16.3913	2.01906e-05	0.000759821
RP11-125B21.2	16.3805	2.029e-05	0.000762302
LINC00458	16.3619	2.04643e-05	0.000767578
ZNF20	16.3232	2.08298e-05	0.000780001
SLC45A3	16.3119	2.09385e-05	0.000780938
CYP27C1	16.3103	2.0954e-05	0.000780938
DNPEP	16.3099	2.09579e-05	0.000780938
RPL34	16.2826	2.12223e-05	0.000789499
RP11-219I21.1	16.2402	2.16393e-05	0.000803694
MYD88	16.2024	2.20195e-05	0.000815297
AKAP1	16.1933	2.21112e-05	0.000815297
ZCCHC3	16.1921	2.21237e-05	0.000815297
MON1A	16.1921	2.21239e-05	0.000815297
AC011526.1	16.1902	2.21433e-05	0.000815297
RP11-1029J19.5	16.1869	2.21774e-05	0.000815297
H3F3C	16.181	2.22373e-05	0.000815297
AP4S1	16.1809	2.22386e-05	0.000815297
TNNI3	16.1347	2.27175e-05	0.000830685
NCAM1	16.1316	2.27498e-05	0.000830685
IL1RAPL2	16.1299	2.2768e-05	0.000830685
JDP2	16.0973	2.31132e-05	0.000841926
RNVU1-13	16.0698	2.34085e-05	0.000851167
RP11-112J1.1	16.0668	2.34417e-05	0.000851167
GRASP	16.0461	2.36672e-05	0.000857982
UBE2Q2P2	16.0384	2.37511e-05	0.000859653
TNS3	16.0285	2.38603e-05	0.000862234
ARHGEF33	15.9862	2.43324e-05	0.000877897
HNF4A	15.9789	2.44154e-05	0.000879496
RINL	15.9737	2.44748e-05	0.000879682
LRRC8A	15.9716	2.4498e-05	0.000879682
STOM	15.9638	2.45868e-05	0.000881479
LPAR4	15.9375	2.48897e-05	0.000890933
KCNIP1	15.9125	2.51804e-05	0.000897686
RP11-153K16.1	15.9103	2.52062e-05	0.000897686
RANBP3L	15.9083	2.5229e-05	0.000897686
CRMP1	15.9077	2.52363e-05	0.000897686
FDXR	15.8527	2.58904e-05	0.000919513
ZNF280D	15.839	2.60559e-05	0.000922178
EEF2K	15.8372	2.60787e-05	0.000922178
RP11-574K11.31	15.8365	2.60871e-05	0.000922178
AC020907.1	15.8078	2.64382e-05	0.000933138
CTDSP1	15.7737	2.68629e-05	0.000946
CKMT1B	15.7718	2.68859e-05	0.000946
AC106900.6	15.7668	2.69498e-05	0.000946782
HIST1H2BD	15.7145	2.76159e-05	0.000968689
DHCR7	15.6974	2.78389e-05	0.000975004
NEK11	15.6836	2.80194e-05	0.000979817
RPL35AP35	15.6717	2.81763e-05	0.00098379
GPR1	15.6512	2.84482e-05	0.00099176
NEK9	15.6334	2.86862e-05	0.000998527
AL035610.2	15.6212	2.88508e-05	0.00100272
PUS7L	15.6112	2.89871e-05	0.00100488
VSNL1	15.6101	2.90015e-05	0.00100488
AC003005.4	15.5993	2.91499e-05	0.00100849
RPS25	15.5924	2.92445e-05	0.00101022
EDNRB	15.5871	2.93174e-05	0.00101121
SNHG6	15.5822	2.93852e-05	0.00101201
DNALI1	15.5742	2.9496e-05	0.00101265
RP1-20N2.6	15.5703	2.95501e-05	0.00101265
ACAT2	15.569	2.95672e-05	0.00101265
ONECUT2	15.568	2.9582e-05	0.00101265
ASPH	15.5264	3.01669e-05	0.00103112
FOXK2	15.5145	3.03365e-05	0.00103425
CUTA	15.5136	3.03495e-05	0.00103425
ADAMTS1	15.5021	3.05141e-05	0.0010383
HCG11	15.4986	3.05638e-05	0.00103844
SLC39A6	15.4947	3.06201e-05	0.0010388
ZNF710	15.4868	3.07354e-05	0.00104116
C14orf2	15.4791	3.08471e-05	0.00104316
CALCR	15.4764	3.08864e-05	0.00104316
OGDHL	15.4591	3.11392e-05	0.00105014
SYCP2L	15.4189	3.17359e-05	0.00106868
POU3F2	15.3956	3.2088e-05	0.00107894
CTD-3105H18.16	15.3916	3.21484e-05	0.00107937
CTC-321K16.1	15.3834	3.22733e-05	0.00108196
HLA-DRB1	15.3705	3.24711e-05	0.00108607
OPN1SW	15.3676	3.25159e-05	0.00108607
GAPDHP1	15.3661	3.25392e-05	0.00108607
GRIK5	15.3472	3.28327e-05	0.00109426
U3_80	15.3377	3.2981e-05	0.00109549
DDX50	15.337	3.29911e-05	0.00109549
RPS12P20	15.3355	3.30142e-05	0.00109549
CHCHD3	15.3273	3.31429e-05	0.00109816
RPL22	15.3134	3.33627e-05	0.00110274
ALPK3	15.3071	3.34629e-05	0.00110274
SERINC2	15.3063	3.34745e-05	0.00110274
GRIN2B	15.3063	3.34752e-05	0.00110274
PIANP	15.3	3.35749e-05	0.00110443
RASGRF2	15.2929	3.36886e-05	0.00110509
RABL2A	15.2906	3.37257e-05	0.00110509
BFSP1	15.2896	3.37411e-05	0.00110509
RP11-429A20.4	15.2587	3.4241e-05	0.00111936
EMILIN1	15.2559	3.4287e-05	0.00111936
TMUB1	15.2536	3.43245e-05	0.00111936
AC011523.2	15.2444	3.44739e-05	0.00112262
RPS29	15.2161	3.49414e-05	0.00113622
RPL21P6	15.2033	3.51551e-05	0.00114096
C20orf96	15.2014	3.51877e-05	0.00114096
FAM131B	15.1844	3.54733e-05	0.00114859
SNORA76_3	15.1747	3.56386e-05	0.0011523
GSTA4	15.1639	3.58226e-05	0.0011566
RP11-492M23.2	15.1605	3.58803e-05	0.00115682
AC010984.3	15.1561	3.59549e-05	0.00115758
C2orf80	15.1445	3.61553e-05	0.00116054
PLEKHA4	15.1443	3.6159e-05	0.00116054
CKLF	15.1419	3.61998e-05	0.00116054
RNLS	15.1084	3.67845e-05	0.00117644
SLC52A3	15.1068	3.68111e-05	0.00117644
LIPG	15.1046	3.6851e-05	0.00117644
TFB1M	15.0722	3.74256e-05	0.00119154
CTB-73N10.1	15.072	3.74288e-05	0.00119154
ECSIT	15.0629	3.75931e-05	0.00119289
RP11-142C4.6	15.0626	3.75991e-05	0.00119289
GATSL3	15.0609	3.76287e-05	0.00119289
DPF2	15.05	3.78266e-05	0.00119749
MRPS6	15.046	3.7899e-05	0.00119811
MMD	15.039	3.80258e-05	0.00120045
C17orf76-AS1	15.0311	3.81704e-05	0.00120335
CSAG3	17.826	3.84163e-05	0.00120784
AC002480.5	15.0175	3.84193e-05	0.00120784
CENPF	15.0143	3.84775e-05	0.00120798
SULT1C3	15.0115	3.85298e-05	0.00120798
FBLN2	15.0055	3.86417e-05	0.00120982
CATSPERD	14.9688	3.93281e-05	0.00122961
METTL23	14.9638	3.94217e-05	0.00122961
RP11-340I6.8	14.9602	3.94897e-05	0.00122961
FBXL13	14.9602	3.94903e-05	0.00122961
USP32	14.9518	3.96504e-05	0.00123291
RPL35AP32	14.947	3.97409e-05	0.00123297
EEF1D	14.946	3.97609e-05	0.00123297
RP11-360K13.1	14.9367	3.99391e-05	0.00123681
HIST1H2BK	14.9137	4.03832e-05	0.00124886
RP11-164N3.1	14.8949	4.07503e-05	0.00125831
RP11-22P6.3	14.8924	4.07997e-05	0.00125831
RPL31	14.8819	4.10052e-05	0.00126294
RPL37A	14.8724	4.11934e-05	0.00126702
RETSAT	14.8491	4.166e-05	0.00127964
SAMD13	14.837	4.1903e-05	0.00128537
MEF2C-AS1	14.8182	4.22858e-05	0.00129536
LINC00467	14.8143	4.2365e-05	0.00129604
PNKD	14.81	4.24532e-05	0.00129699
B3GNT7	14.803	4.25955e-05	0.00129959
MYO3B	14.7718	4.32443e-05	0.00131762
AOC4P	14.7616	4.34581e-05	0.00132236
ESRRG	14.7483	4.37374e-05	0.00132908
CTD-2568A17.8	14.7423	4.38655e-05	0.00133119
CLEC19A	14.7372	4.39726e-05	0.00133266
PLCXD1	14.7333	4.40569e-05	0.00133344
RP11-357H14.17	14.7259	4.42144e-05	0.00133643
MATN1	14.7212	4.43153e-05	0.00133671
RPS23P1	14.7174	4.43974e-05	0.00133671
LAMA2	14.7172	4.44003e-05	0.00133671
RP11-401P9.4	14.7083	4.45938e-05	0.00134076
SNHG14	14.7051	4.46613e-05	0.00134102
RPL19	14.6948	4.48854e-05	0.00134303
SULT1A2	14.6944	4.48951e-05	0.00134303
RPL23	14.6939	4.49056e-05	0.00134303
SLC5A9	14.6644	4.55517e-05	0.00135916
MAP7	14.6639	4.55644e-05	0.00135916
DDX41	14.6495	4.58843e-05	0.00136691
RP11-640N20.1	14.6435	4.60179e-05	0.00136909
CES1	14.6371	4.61599e-05	0.00137152
PDCD2L	14.6303	4.63131e-05	0.00137428
ZNF596	14.627	4.63867e-05	0.00137467
AP002856.5	14.6115	4.67389e-05	0.00138281
CDC42SE1	14.6089	4.67969e-05	0.00138281
CLMP	14.6065	4.68515e-05	0.00138281
C9orf129	14.6042	4.69049e-05	0.00138281
FAM189A2	14.5985	4.70339e-05	0.00138482
RP11-564D11.3	14.5888	4.72567e-05	0.00138958
INTS7	14.5744	4.75885e-05	0.00139753
TMEM41A	14.571	4.7668e-05	0.00139805
RP11-46A10.5	14.5673	4.77541e-05	0.00139842
C9orf135	14.5633	4.78485e-05	0.00139842
AL132709.5	14.5626	4.78649e-05	0.00139842
GJA1	14.5496	4.8169e-05	0.0014055
TENM2	14.5279	4.86805e-05	0.0014186
HIST1H4C	14.5143	4.90053e-05	0.00142544
CTB-180C19.1	14.5128	4.90405e-05	0.00142544
RP11-568A7.2	14.5053	4.92195e-05	0.00142703
VPS45	14.5052	4.92211e-05	0.00142703
RP11-586K2.1	14.5004	4.93375e-05	0.00142859
IMMP2L	14.4927	4.95237e-05	0.00143215
SOGA1	14.4742	4.99741e-05	0.00144334
NRL	14.4673	5.01427e-05	0.00144637
AC093673.5	14.4539	5.04717e-05	0.00145402
PKP3	14.4387	5.0847e-05	0.00146298
ZNF540	14.4354	5.09303e-05	0.00146352
EFTUD2	14.4327	5.09963e-05	0.00146357
LINC00894	14.422	5.1265e-05	0.00146942
RP11-981G7.2	14.4183	5.13586e-05	0.00147025
LNPEP	14.412	5.15162e-05	0.00147291
OTP	14.4072	5.16386e-05	0.00147336
RPL7AP31	14.4063	5.16615e-05	0.00147336
RP11-183G22.1	14.3827	5.22607e-05	0.00148858
RP11-215E13.1	14.3724	5.2526e-05	0.00149426
LINC00558	14.366	5.26919e-05	0.00149711
SPAG16	14.3625	5.27805e-05	0.00149775
RP3-337H4.6	14.2989	5.44566e-05	0.00154339
TMX1	14.2961	5.453e-05	0.00154355
RP11-54A9.1	14.2805	5.49511e-05	0.00155353
RPL18A	14.2524	5.57157e-05	0.00157319
DPYSL5	14.2493	5.58002e-05	0.00157362
RP11-834C11.12	14.2447	5.59289e-05	0.00157529
ANKRD28	14.2371	5.6137e-05	0.00157692
EVX1	14.2365	5.61557e-05	0.00157692
SHMT2	14.2331	5.62495e-05	0.00157692
KIF14	14.2325	5.6264e-05	0.00157692
SERF1B	14.2196	5.66239e-05	0.00158505
RP11-287D1.3	14.2125	5.68217e-05	0.0015877
SCRN1	14.2109	5.68675e-05	0.0015877
SLC25A18	14.2087	5.69282e-05	0.0015877
POLN	14.2033	5.70814e-05	0.00158816
FAM195B	14.2032	5.70843e-05	0.00158816
LINC00028	14.1996	5.71867e-05	0.00158906
CDX2	14.1851	5.75954e-05	0.00159847
RP4-680D5.2	14.1757	5.78641e-05	0.00160396
CTD-2186M15.3	14.1454	5.87357e-05	0.00162614
TPCN1	14.1414	5.8854e-05	0.00162743
ENO3	14.1295	5.92013e-05	0.00163505
CDS2	14.1132	5.96789e-05	0.00164624
AC007682.1	14.1031	5.99796e-05	0.00165109
CAPS2	14.1024	6.00001e-05	0.00165109
MTAP	14.0868	6.04656e-05	0.00165968
RP11-317B3.2	16.5759	6.05259e-05	0.00165968
SEC14L1	14.0846	6.05312e-05	0.00165968
XXyac-YRM2039.2	14.0818	6.06136e-05	0.00165994
TRIM66	14.0779	6.07319e-05	0.00166117
SLC38A2	14.0602	6.12666e-05	0.00167379
ZNF215	14.0501	6.15753e-05	0.0016802
RPL21P4	14.0458	6.17051e-05	0.00168172
FAH	14.0278	6.22605e-05	0.00169483
RP4-610C12.3	14.0228	6.24161e-05	0.00169703
SOX17	14.0149	6.26603e-05	0.00170164
C1orf123	14.0073	6.28978e-05	0.00170426
CASC10	14.007	6.29069e-05	0.00170426
MYL5	13.9954	6.3269e-05	0.00171203
CTD-2313N18.5	13.9729	6.39828e-05	0.00172757
FKBP1C	13.9725	6.39953e-05	0.00172757
IRGM	13.9658	6.42086e-05	0.00173127
MAATS1	13.956	6.45223e-05	0.00173758
BOC	13.9537	6.45956e-05	0.00173758
LDB3	13.9378	6.51091e-05	0.00174933
COL7A1	13.9324	6.5284e-05	0.00175195
LDLR	13.9288	6.54006e-05	0.00175301
IQCA1	13.9149	6.58575e-05	0.00176318
RP11-254F7.3	13.8976	6.64269e-05	0.00177423
UNK	13.8975	6.64295e-05	0.00177423
RP11-144L1.8	13.8953	6.65042e-05	0.00177423
RP11-340E6.1	13.8885	6.67294e-05	0.00177711
RPS6P16	13.8872	6.67732e-05	0.00177711
AC092614.2	13.885	6.68468e-05	0.00177711
QARS	13.876	6.71476e-05	0.00178282
NRN1L	13.8739	6.72185e-05	0.00178282
FAT4	13.8698	6.73551e-05	0.00178372
TPM1	13.8682	6.74093e-05	0.00178372
LGALS3BP	13.8302	6.87015e-05	0.0018158
TRIB2	13.8244	6.88991e-05	0.0018189
PPP1CC	13.8209	6.90202e-05	0.00181983
EBF1	13.8188	6.90943e-05	0.00181983
IRF1	13.803	6.96406e-05	0.0018321
LPAR3	13.7966	6.98646e-05	0.00183586
CTC-421K24.1	13.7902	7.00906e-05	0.0018385
MPHOSPH9	13.7875	7.01824e-05	0.0018385
CTD-2531D15.4	13.7868	7.02076e-05	0.0018385
NFU1	13.7666	7.09208e-05	0.00185265
USP24	13.7645	7.09958e-05	0.00185265
SYT2	13.7634	7.10352e-05	0.00185265
GS1-24F4.1	13.7594	7.1177e-05	0.00185265
SIRPA	13.7585	7.12112e-05	0.00185265
FAM178A	13.7578	7.12368e-05	0.00185265
TRIM36	13.7396	7.18905e-05	0.00186751
RP11-680F20.9	13.7296	7.2252e-05	0.00187298
EGFLAM	13.7292	7.22657e-05	0.00187298
MITD1	13.7213	7.25515e-05	0.00187824
CPE	13.7186	7.26518e-05	0.0018787
MAGED4B	13.6971	7.34396e-05	0.00189691
KIRREL	13.6895	7.37195e-05	0.00190117
FOXA2	13.6881	7.37717e-05	0.00190117
ALG1L9P	13.6807	7.40478e-05	0.00190612
SNAI2	13.6762	7.42132e-05	0.00190741
TRMT6	13.6748	7.42657e-05	0.00190741
GCH1	13.6671	7.4556e-05	0.00191107
TTC39C	13.6665	7.45764e-05	0.00191107
C9orf85	13.66	7.48203e-05	0.00191332
RAB11FIP3	13.6567	7.49451e-05	0.00191332
GRB10	13.6561	7.49682e-05	0.00191332
RIMS4	13.6546	7.50252e-05	0.00191332
KIF1A	13.6526	7.50999e-05	0.00191332
THADA	13.65	7.51983e-05	0.00191332
GNAT2	13.6486	7.52535e-05	0.00191332
ANKRD18A_2	13.6304	7.59446e-05	0.00192874
RALY	13.6252	7.61456e-05	0.00193168
COL17A1	13.6107	7.67013e-05	0.00194155
PLIN2	13.6106	7.67051e-05	0.00194155
CTD-2006C1.12	13.6013	7.70649e-05	0.00194848
CTD-2031P19.5	13.586	7.76639e-05	0.00196145
TMEM150A	13.5834	7.77641e-05	0.0019618
ALDH1L2	13.5789	7.79416e-05	0.00196409
C6orf25	13.5742	7.81285e-05	0.00196662
MTHFD1L	13.5656	7.84668e-05	0.00197295
CNIH3	13.5612	7.86401e-05	0.00197513
AGPAT3	13.5532	7.89608e-05	0.00198099
UAP1L1	13.5465	7.92256e-05	0.00198521
LINC00271	13.5446	7.93034e-05	0.00198521
RP11-379H8.1	13.5412	7.94404e-05	0.00198645
CSAG2	13.5332	7.97595e-05	0.00199104
AAMDC	13.5323	7.97992e-05	0.00199104
GDNF-AS1	13.521	8.02556e-05	0.00200023
BZRAP1	13.5105	8.06809e-05	0.00200863
ANAPC16	13.493	8.14007e-05	0.00202433
GPR176	13.4839	8.17756e-05	0.00203143
RP1-288L1.5	13.4758	8.21118e-05	0.00203756
PLXNA2	13.4611	8.27265e-05	0.00205057
PRKAR1A	13.4551	8.29778e-05	0.00205456
RP11-631N16.2	13.4528	8.3074e-05	0.0020547
FAM101B	13.4414	8.35558e-05	0.00205982
QDPR	13.4401	8.36113e-05	0.00205982
SIRT3	13.4388	8.36665e-05	0.00205982
TAF5L	13.4387	8.36684e-05	0.00205982
CRYAB	13.4372	8.37341e-05	0.00205982
TRAPPC2L	13.4317	8.39684e-05	0.00206335
ZNF264	13.4252	8.42458e-05	0.00206793
CHST2	13.4198	8.44781e-05	0.0020714
MFAP4	13.4133	8.47544e-05	0.00207593
DACH1	13.4069	8.50317e-05	0.00208049
PDE8A	13.3892	8.58006e-05	0.00209581
AP001468.58	13.3882	8.58425e-05	0.00209581
CYP51A1	13.3849	8.59863e-05	0.00209707
PENK	13.3753	8.64069e-05	0.00210336
C2orf91	13.3748	8.64293e-05	0.00210336
GALNT18	13.3553	8.72914e-05	0.00212207
CD44	13.3443	8.77817e-05	0.00213171
DTX2	13.3359	8.81565e-05	0.00213852
RP11-366M4.17	13.3183	8.89506e-05	0.00215549
GLB1L3	13.3095	8.9348e-05	0.00216281
SRSF8_1	13.3006	8.97559e-05	0.00217037
NPHP4	13.2817	9.06256e-05	0.00218887
TFRC	13.2773	9.08278e-05	0.00218887
SMAD3	13.2758	9.08975e-05	0.00218887
RPS10-NUDT3	13.2756	9.09061e-05	0.00218887
RP11-51G5.1	13.2685	9.12369e-05	0.00219449
BTBD17	13.2663	9.13388e-05	0.00219449
HIST3H2A	13.2644	9.14292e-05	0.00219449
CYP3A7	13.2575	9.17512e-05	0.0021999
RP11-665G4.1	13.2463	9.22762e-05	0.00221016
UBE2D3	13.2441	9.23827e-05	0.00221038
PLEKHB2	13.2281	9.31399e-05	0.00222615
METTL12	13.2207	9.3491e-05	0.0022322
STMN1	13.2122	9.39005e-05	0.00223962
CCDC129	13.1867	9.51339e-05	0.00226666
PIGR	13.1617	9.63577e-05	0.00229341
LINC00966	13.155	9.66887e-05	0.00229684
HIST1H2AH	13.1547	9.67037e-05	0.00229684
HIST1H2BJ	13.1503	9.69205e-05	0.00229959
ZIM2	13.1454	9.7167e-05	0.00230303
DPPA5	13.1366	9.76067e-05	0.00231104
RP11-1114A5.4	13.1201	9.84377e-05	0.00232829
ST13P19	13.1154	9.8672e-05	0.00233141
AP001615.9	13.1104	9.89264e-05	0.002334
AC016710.1	15.2851	9.90527e-05	0.002334
MFI2	13.1072	9.90897e-05	0.002334
CTA-481E9.4	13.0959	9.96667e-05	0.00234516
CYP11A1	13.0788	0.000100546	0.0023634
RNVU1-6	13.0636	0.000101335	0.00237722
RP11-561C5.4	13.0634	0.000101343	0.00237722
PTPN9	13.0563	0.000101714	0.00238294
MAGEA2	13.0544	0.000101812	0.00238294
ACTRT3	13.0527	0.000101902	0.00238294
CABIN1	13.0494	0.000102079	0.00238379
PVR	13.0481	0.000102147	0.00238379
FNBP4	13.034	0.000102889	0.00239643
AL592284.1	13.0324	0.000102971	0.00239643
COX10	13.0318	0.000103006	0.00239643
RP4-694B14.5	13.0283	0.000103193	0.00239835
RPS5	13.0254	0.000103348	0.00239858
GPATCH2	13.0241	0.000103414	0.00239858
CPVL	13.0159	0.00010385	0.00240623
CYLD	13.0126	0.000104029	0.00240792
UBB	13.0063	0.000104367	0.0024133
MAGI3	12.9995	0.000104735	0.00241934
RP11-2H8.2	12.9969	0.000104876	0.00241961
TMEM59	12.9953	0.00010496	0.00241961
SMG5	12.9906	0.000105213	0.002423
LMX1A	12.9858	0.000105475	0.00242656
SGSH	12.9774	0.000105937	0.00243268
MAFB	12.977	0.000105955	0.00243268
RNF130	12.9706	0.000106309	0.00243682
ZNF37A	12.9698	0.000106349	0.00243682
INPP5B	12.9632	0.000106714	0.0024427
RP11-566J3.4	12.9473	0.000107593	0.00246036
B3GALNT1	12.9416	0.000107912	0.00246517
CCDC169-SOHLH2	12.9372	0.000108155	0.00246824
RIN1	12.9284	0.000108646	0.00247695
UNC13B	12.9156	0.000109367	0.0024909
DTWD2	12.9118	0.000109587	0.0024934
TPRG1L	12.9068	0.000109869	0.00249731
SURF1	12.9036	0.000110053	0.002499
C11orf70	12.8971	0.000110424	0.00250493
AJ006995.3	12.8936	0.000110621	0.00250691
CTD-2090I13.2	12.8771	0.000111573	0.0025222
HIF3A	12.8745	0.000111722	0.0025222
RP11-446N19.1	12.8742	0.00011174	0.0025222
PGS1	12.8742	0.00011174	0.0025222
ECT2L	12.8702	0.000111971	0.0025249
GTF2H3	12.8597	0.000112582	0.00253459
AC007091.1	12.859	0.000112624	0.00253459
CDK2AP1	12.8423	0.000113598	0.002554
AC107057.2	12.8387	0.000113814	0.00255633
CLEC10A	12.8355	0.000114003	0.00255804
ACTL8	12.8325	0.000114179	0.00255945
NRP2	12.8304	0.000114301	0.00255968
DMTN	12.8267	0.000114525	0.00256188
RPL37	12.825	0.000114625	0.00256188
RP11-329J18.2	12.8228	0.000114752	0.00256219
LY6E	12.8158	0.000115174	0.00256837
FLRT2	12.8138	0.000115291	0.00256837
PKNOX2	12.8125	0.000115367	0.00256837
C6orf132	12.8069	0.000115708	0.00257343
HELLS	12.8021	0.000115996	0.00257732
CILP2	12.7985	0.000116213	0.00257921
DTX3L	12.7969	0.000116309	0.00257921
RP5-1103G7.4	12.788	0.000116844	0.00258742
PRICKLE3	12.787	0.000116907	0.00258742
SGPP1	12.7823	0.000117195	0.00259129
NR2F1	12.7761	0.000117574	0.00259601
LIFR	12.775	0.000117637	0.00259601
GALNT14	12.7611	0.00011849	0.0026123
MEG9	12.7498	0.000119193	0.00262525
SNHG15	12.7419	0.000119682	0.00263348
MVK	12.7352	0.000120101	0.00264013
WDR93	12.7223	0.000120907	0.00265529
MTERF	12.7197	0.000121074	0.002656
MPG	12.7181	0.000121173	0.002656
RP11-552F3.9	12.7113	0.000121607	0.00266294
GSTM4	12.6995	0.000122353	0.00267579
TSPO	12.6983	0.000122429	0.00267579
RP11-265D19.6	12.6843	0.000123328	0.00269108
ECSCR	12.6837	0.000123366	0.00269108
HMGCR	12.6818	0.000123486	0.00269113
EPB41L3	12.678	0.000123736	0.00269384
PPP2R1B	12.6762	0.000123848	0.00269384
RP11-3P22.2	12.6687	0.000124334	0.00270182
CTC-228N24.3	12.663	0.000124705	0.00270731
ZFP36L1	12.648	0.000125686	0.002726
BHLHE40	12.6461	0.000125814	0.00272616
NBPF1	12.6328	0.000126686	0.00274246
RP4-595K12.1	26.1442	0.000126832	0.002743
RP11-576D8.4	12.6257	0.000127158	0.00274743
STON2	12.6119	0.000128084	0.0027648
TSNAXIP1	12.608	0.000128342	0.0027665
PLBD1	12.6071	0.000128405	0.0027665
NEK7	12.5977	0.000129039	0.0027775
DPY19L2P2	12.5916	0.00012945	0.00278372
SLC43A1	12.5877	0.000129713	0.00278676
FAM35BP	12.578	0.000130371	0.00279823
ICOSLG	12.5721	0.000130773	0.00280423
PATZ1	12.569	0.00013099	0.00280457
JAKMIP1	12.5683	0.000131036	0.00280457
C10orf112	12.5448	0.000132663	0.00283601
SLCO2A1	12.5434	0.000132755	0.00283601
SLC9A7	12.5383	0.000133117	0.00284107
SERPINI2	12.5348	0.000133355	0.00284348
HDAC1	12.5261	0.000133968	0.00285389
DOCK2	12.5165	0.000134645	0.00286563
TAF7	12.5142	0.000134805	0.00286634
C2orf82	12.5099	0.000135109	0.00286855
LRPPRC	12.5092	0.000135161	0.00286855
PDE4DIP	12.5042	0.000135519	0.00287346
RP11-15B17.1	12.4979	0.000135965	0.00288023
GRIA3	12.4939	0.000136255	0.00288368
FAM71F1	12.4895	0.000136568	0.00288762
TRIB3	12.4813	0.000137155	0.00289733
RGMB	12.4753	0.00013759	0.00290383
TAMM41	12.4709	0.00013791	0.00290787
RPL26	12.4595	0.000138739	0.00292266
R3HCC1L	12.4569	0.000138932	0.002924
WDPCP	12.4468	0.000139668	0.00293677
HLA-DPB1	12.4401	0.000140159	0.00294438
PHACTR2	12.4352	0.000140524	0.00294781
C9orf40	12.4344	0.000140582	0.00294781
AC011288.2	12.4227	0.000141449	0.00295913
AC006296.1	12.4224	0.000141475	0.00295913
RLF	12.4218	0.000141522	0.00295913
RP11-594C13.1	12.4201	0.000141643	0.00295913
IQGAP2	12.4114	0.0001423	0.00297013
MLXIP	12.4016	0.000143032	0.00298204
LINC00662	12.3997	0.000143178	0.00298204
FREM1	12.3985	0.000143264	0.00298204
CPT2	12.393	0.000143681	0.00298798
NRSN2	12.3906	0.000143869	0.00298916
SNX22	12.3872	0.000144127	0.00298948
AC069277.2	12.3869	0.000144147	0.00298948
ZNF431	12.3849	0.000144301	0.00298995
C1orf106	12.3777	0.000144847	0.00299852
LINC00324	12.3674	0.000145639	0.00301217
FAAH2	12.3591	0.000146276	0.00302259
CSDC2	12.3524	0.000146797	0.0030306
RP11-255I10.2	12.3366	0.000148026	0.0030532
RP11-282I1.2	12.3263	0.000148835	0.0030671
FEZF1	12.32	0.000149331	0.00307455
AJ239322.1	12.315	0.000149727	0.00307808
CENPC	12.3144	0.000149774	0.00307808
NUDT1	12.3034	0.000150649	0.00309328
PLCB2	12.2988	0.000151014	0.00309446
CSMD3	12.2987	0.000151023	0.00309446
DCAF7	12.2975	0.000151115	0.00309446
C1orf132	12.2873	0.00015194	0.00310724
DHRS1	12.2864	0.000152013	0.00310724
AJ239322.3	12.2791	0.000152602	0.00311649
WWC3	12.2665	0.000153621	0.00313227
FAM227B	12.2661	0.000153651	0.00313227
RP11-498E2.8	12.2623	0.000153959	0.00313575
CTNNA3	12.2581	0.000154307	0.00313784
RP11-156P1.3	12.2577	0.000154338	0.00313784
MOK	12.2425	0.000155588	0.00316043
CTD-2666L21.2	12.2402	0.000155781	0.00316151
ATP5G3	12.2319	0.000156464	0.0031696
CHST9	12.2299	0.000156635	0.0031696
AC007277.3	12.2287	0.000156729	0.0031696
EFCC1	12.2265	0.000156913	0.0031696
ADAMTS8	12.224	0.00015712	0.0031696
ACADM	12.2235	0.000157164	0.0031696
ADRA1D	12.2225	0.000157249	0.0031696
ZNF160	12.2219	0.000157295	0.0031696
GPR144	12.2145	0.00015792	0.00317938
NRG1	12.2066	0.000158583	0.0031899
EEF2	12.2041	0.000158793	0.0031913
SWAP70	12.1976	0.000159336	0.0031994
NRGN	12.1822	0.000160654	0.00322123
LGMN	12.1815	0.000160707	0.00322123
ELMSAN1	12.1784	0.000160974	0.00322373
AP001601.2	12.1625	0.000162344	0.00324831
B4GALT1	12.1597	0.000162586	0.00324969
TEX30	12.1584	0.000162699	0.00324969
NEU1	12.1536	0.000163115	0.00325514
DDIT4	12.1514	0.000163301	0.003256
MZT1	12.1446	0.000163896	0.003265
MAP10	12.1423	0.000164098	0.00326616
IRAK1BP1	12.1364	0.000164616	0.00327238
RSPO3	12.1354	0.000164699	0.00327238
NTNG2	12.1334	0.000164875	0.00327303
RP11-30J20.1	12.1274	0.000165406	0.0032807
SH2D4A	12.1183	0.000166206	0.00329208
RP11-578F21.12	12.1173	0.000166296	0.00329208
PPP2R2C	12.116	0.000166414	0.00329208
RPS27A	12.1123	0.000166738	0.00329562
CTB-60B18.6	12.1096	0.000166979	0.00329751
RPS27L	12.0952	0.000168267	0.00332007
LINC01024	12.0902	0.000168714	0.00332599
TM9SF4	12.0777	0.00016985	0.00334256
CTD-2337A12.1	12.0767	0.000169939	0.00334256
TMEM25	12.0759	0.000170014	0.00334256
RP11-196G18.22	12.0729	0.00017028	0.00334256
AC007193.6	12.0728	0.00017029	0.00334256
TMEM155	12.0647	0.000171032	0.00335208
AC073333.8	12.0632	0.00017117	0.00335208
CNTN2	12.0617	0.0001713	0.00335208
RBM10	12.0604	0.000171427	0.00335208
LPL	12.0594	0.000171512	0.00335208
RP11-531H8.2	12.0404	0.000173263	0.0033834
MDM2	12.0377	0.000173518	0.00338547
ZNF2	12.0346	0.000173805	0.00338815
ZNF788_2	12.0277	0.000174442	0.00339765
NOSTRIN	12.0226	0.000174926	0.00340139
MYCT1	12.0225	0.000174933	0.00340139
CEBPB	12.0076	0.000176334	0.0034257
OSBPL3	11.9969	0.000177345	0.00344239
RP11-490D19.6	11.9945	0.000177573	0.00344388
PHF15	11.9926	0.000177751	0.00344439
SEMA4F	11.9818	0.000178786	0.00346102
POTEE	16.4607	0.000178965	0.00346102
HDGF	11.9789	0.000179066	0.00346102
HRK	11.9675	0.000180163	0.00347927
NDST1	11.9585	0.00018103	0.00349306
RP11-241F15.6	11.9524	0.000181621	0.00349992
CHMP4B	11.9489	0.000181964	0.00349992
DNAJC9	11.9488	0.000181975	0.00349992
LINC00382	11.9485	0.000182002	0.00349992
URB2	11.9467	0.000182177	0.00350032
MYLPF	11.9389	0.000182945	0.00351111
ACAT1	11.9378	0.000183047	0.00351111
UTRN	11.9308	0.000183737	0.00352137
B3GAT1	11.9266	0.000184153	0.00352636
MB21D2	11.9111	0.000185694	0.00355289
GMPR	11.9073	0.000186071	0.00355709
NPTXR	11.902	0.000186603	0.00356428
BID	11.8975	0.000187055	0.00356725
SC5D	11.8966	0.000187144	0.00356725
RPS3	11.8958	0.00018723	0.00356725
BTLA	11.8917	0.000187642	0.00357212
IFNGR2	11.8877	0.000188043	0.00357676
RP11-404J23.1	11.8806	0.000188765	0.00358748
LAMC2	11.8733	0.00018951	0.00359863
RP11-655M14.4	11.8672	0.000190132	0.0036066
SPC24	11.8661	0.000190247	0.0036066
GLUD1	11.8584	0.000191034	0.00361849
NKD1	11.8396	0.000192977	0.00365015
RP4-796I17.5	13.6349	0.000193178	0.00365015
RP11-204L24.2	11.8376	0.000193187	0.00365015
ZIK1	11.8327	0.000193695	0.00365671
CCDC25	11.829	0.000194078	0.0036609
ECI1	11.8087	0.000196223	0.00369829
AC068196.1	11.8019	0.000196942	0.00370877
RP11-1055B8.6	11.7952	0.000197656	0.00371914
DRAP1	11.7904	0.000198165	0.00372563
CDX1	11.7815	0.000199124	0.00374057
LINC00261	11.7744	0.000199887	0.00375181
GATA6	11.77	0.000200364	0.00375766
CETN3	11.768	0.000200578	0.00375857
EPHA6	11.762	0.000201224	0.00376755
DDAH1	11.759	0.000201552	0.00376825
B3GNT1	11.7587	0.000201592	0.00376825
TLR3	11.745	0.000203087	0.00379307
FAM174B	11.7333	0.000204373	0.00381397
NDUFB11	11.7175	0.000206129	0.00384357
C20orf26	11.7131	0.000206617	0.00384952
SPARC	11.7091	0.000207074	0.00385487
CTC-498M16.4	11.6925	0.000208942	0.00388382
RP11-566K11.5	11.6922	0.000208971	0.00388382
RHBDF2	11.6874	0.000209518	0.0038908
RPL27A	11.6765	0.000210763	0.00390979
MAPK10	11.6754	0.000210884	0.00390979
DLK1	11.6687	0.000211652	0.00392083
RPL35AP19	11.6589	0.000212781	0.00393725
SLC37A3	11.658	0.000212885	0.00393725
P4HA2-AS1	11.6553	0.000213196	0.0039398
RPL29	11.6454	0.000214348	0.00395786
OSBPL8	11.641	0.000214858	0.00396406
NAAA	11.6343	0.000215637	0.00397521
RP11-673E1.1	11.6205	0.00021726	0.00400189
AC002454.1	11.6175	0.000217616	0.00400518
GPRC5A	11.6094	0.000218575	0.00401958
VPS41	11.6057	0.000219018	0.00402447
NEIL2	11.5992	0.00021979	0.00403502
AL136419.6	11.5975	0.000219996	0.00403502
PCDHB2	11.5964	0.000220124	0.00403502
RP11-48B3.4	11.5937	0.000220458	0.00403788
MXD4	11.583	0.000221742	0.00405488
PFKP	11.583	0.000221743	0.00405488
A1BG	11.5808	0.000222	0.00405633
PCNT	11.5731	0.000222932	0.00407008
RP11-458N5.1	11.5692	0.000223411	0.00407555
RP11-336N8.3	11.5622	0.000224269	0.00408714
HSD11B2	11.561	0.000224406	0.00408714
RP13-297E16.4	11.5474	0.000226085	0.00411235
ITIH1	11.5452	0.000226353	0.00411235
GDPD1	11.5451	0.000226365	0.00411235
SEC31A	11.5439	0.000226514	0.00411235
GPR83	11.5345	0.000227672	0.00413008
FCHO2	11.5289	0.000228377	0.00413955
TUBB2B	11.5216	0.000229283	0.00415268
MYO6	11.5158	0.000230004	0.00416159
TP53BP2	11.5141	0.000230219	0.00416159
RP11-286B14.1	11.5133	0.000230325	0.00416159
AC004257.3	11.508	0.000230995	0.00417039
ZNF695	11.5031	0.000231603	0.00417176
TTLL5	11.5025	0.000231682	0.00417176
NDUFV1	11.5022	0.000231726	0.00417176
PICALM	11.5001	0.000231985	0.00417176
ANGPTL4	11.5001	0.000231989	0.00417176
ZSWIM4	11.4937	0.000232804	0.00418311
RP11-438N16.1	11.4919	0.000233025	0.00418377
WSB1	11.4866	0.000233711	0.0041904
AIM2	11.4857	0.00023382	0.0041904
HSP90AA4P	11.4847	0.000233947	0.0041904
RP11-150D5.2	11.4809	0.000234432	0.00419523
UNC5C	11.4797	0.000234586	0.00419523
GPR89A	11.4709	0.000235718	0.00421191
ATP1A2	11.4696	0.000235889	0.00421191
ADNP	11.4655	0.000236412	0.00421621
OSBPL11	11.4648	0.000236501	0.00421621
RP11-371F15.3	11.4631	0.000236729	0.00421697
ZNF714	11.4613	0.000236961	0.00421779
SEZ6L	11.4564	0.000237592	0.00422252
FANCE	11.4558	0.000237677	0.00422252
AC005943.5	11.4548	0.000237808	0.00422252
SGPP2	11.4527	0.000238081	0.00422252
RNF41	11.4521	0.000238155	0.00422252
NRARP	11.4488	0.000238589	0.00422691
KIAA1644	11.4452	0.00023906	0.00423196
RAB25	11.4385	0.000239932	0.00424342
RP11-65N13.8	11.4374	0.000240081	0.00424342
RPL5	11.4314	0.000240865	0.00425114
FCGR2A	11.4312	0.000240891	0.00425114
FCGR2B	11.4283	0.00024128	0.00425469
ENOSF1	11.4256	0.000241631	0.00425563
RP11-167J8.3	11.425	0.000241708	0.00425563
RP11-16D22.2	11.4122	0.000243413	0.00428233
MBOAT7	11.3981	0.000245299	0.00431218
NEPNP	11.3912	0.00024623	0.0043252
PRKRIP1	11.3718	0.000248869	0.0043674
AC078941.1	11.3707	0.000249017	0.0043674
TDRD5	11.3669	0.000249533	0.00437308
ZNF793	11.3634	0.000250018	0.00437821
CHODL	11.3585	0.000250692	0.00438663
POLR3G	11.3562	0.000251	0.00438843
B4GALT7	11.3549	0.000251181	0.00438843
NLRC4	11.3431	0.00025281	0.00441349
RMDN1	11.3325	0.000254298	0.00443273
AC013436.6	11.3324	0.000254302	0.00443273
LINC00476	11.3203	0.000256006	0.00445902
ZNF692	11.3125	0.000257103	0.00447469
EP400	11.3109	0.000257325	0.00447514
S100A6	11.3072	0.000257859	0.00447995
ACAD10	11.3062	0.000257996	0.00447995
CTD-3006G17.2	11.2913	0.000260116	0.00451331
COLGALT2	11.2797	0.000261784	0.00453879
CBWD5	11.2766	0.000262229	0.00454304
SNX7	11.2729	0.000262773	0.00454899
CCDC152	11.2708	0.000263069	0.00455065
RP11-584P21.2	11.2694	0.000263272	0.00455071
MAP2K6	11.2643	0.000264019	0.00455971
RP11-494M8.4	11.2631	0.000264195	0.00455971
RP11-305F18.1	11.2591	0.000264782	0.00456638
EAF2	11.2568	0.000265115	0.00456865
BPNT1	11.247	0.000266555	0.00458803
MME	11.2451	0.000266826	0.00458803
MATK	11.245	0.000266845	0.00458803
AP2S1	11.2417	0.000267322	0.00459237
C10orf90	11.2405	0.000267501	0.00459237
RP11-867G2.2	11.2305	0.000268986	0.00461438
HEMK1	11.228	0.000269361	0.00461732
RP11-711K1.8	11.2189	0.000270709	0.00463693
HOMER3	11.2107	0.000271944	0.00464928
PSMB8	11.2103	0.000271999	0.00464928
CRYGFP	11.21	0.000272043	0.00464928
NDUFA4	11.207	0.000272494	0.00465349
LRCH3	11.201	0.000273397	0.00466541
RASL12	11.1981	0.000273847	0.00466958
MLH3	11.1895	0.000275144	0.00468817
RP13-977J11.2	11.1808	0.000276473	0.0047073
NCOA5	11.1698	0.000278155	0.00473
EPHA7	11.1694	0.000278223	0.00473
C2orf72	11.1628	0.000279236	0.00474367
TMEM232	11.1588	0.000279853	0.0047506
RP11-166D19.1	11.1557	0.000280337	0.00475527
HEPH	11.1525	0.000280829	0.00475663
HMGB3P6	11.1525	0.000280836	0.00475663
FNDC8	11.1455	0.00028192	0.00477143
TMEM256	11.1438	0.000282193	0.0047725
RNASE1	11.1358	0.000283448	0.00479016
SERPINB9	11.1328	0.000283923	0.00479463
RIPK4	11.1186	0.000286158	0.00482674
JAK3	11.118	0.000286249	0.00482674
USH2A	11.1102	0.00028749	0.00484406
DYNC2LI1	11.1048	0.000288348	0.00485065
DAPK1	11.1038	0.000288517	0.00485065
ZDHHC14	11.1038	0.000288521	0.00485065
T	11.1005	0.000289037	0.00485574
DGCR5	11.091	0.000290566	0.00487512
MED15P9	11.0907	0.00029062	0.00487512
MTX1P1	11.0883	0.000291004	0.00487796
SLC16A7	11.0765	0.000292917	0.00490477
ZNF136	11.0758	0.000293035	0.00490477
CISD3	11.0685	0.00029423	0.00491792
SCUBE1	11.0661	0.000294611	0.00491792
MTRNR2L13	11.0661	0.000294614	0.00491792
RP11-209K10.2	11.0657	0.000294686	0.00491792
COX7A2	11.0608	0.000295489	0.00492771
ZNF502	11.0579	0.000295968	0.00493175
GAA	11.0554	0.00029638	0.00493175
GNA11	11.0553	0.000296382	0.00493175
ESYT1	11.0502	0.000297225	0.00494136
LRRFIP1	11.0492	0.000297395	0.00494136
FEZ2	11.0368	0.000299448	0.00497184
HMGN5	11.0284	0.000300863	0.0049917
KCNQ2	11.0239	0.000301616	0.00500053
CHRNE	11.0195	0.000302343	0.00500893
RP11-527L4.5	11.0082	0.000304263	0.00503565
FBRSL1	11.0071	0.000304444	0.00503565
UFL1	11.0053	0.00030475	0.00503565
ARFRP1	11.0048	0.000304842	0.00503565
MGAT3	11.0022	0.000305274	0.00503647
RP11-59H7.3	11.0019	0.000305334	0.00503647
RP11-84A1.3	10.9957	0.000306385	0.00505014
CLK2	10.9889	0.000307554	0.00506088
NBPF10	10.9884	0.000307623	0.00506088
EVC2	10.988	0.000307705	0.00506088
MKX	10.9843	0.000308338	0.00506762
CHD3	10.9812	0.00030886	0.00507254
CCT4P2	10.9784	0.000309356	0.00507701
PLCD1	10.9758	0.000309796	0.00508057
RP11-8P13.1	10.9737	0.000310165	0.00508296
RP11-909M7.3	10.9714	0.000310562	0.00508579
ATL3	10.9669	0.000311346	0.00509297
HPS3	10.9663	0.000311449	0.00509297
BNIP3	10.963	0.000312026	0.00509615
AC018865.8	10.9613	0.00031231	0.00509615
RHOBTB3	10.9613	0.000312316	0.00509615
ZNF782	10.9579	0.000312901	0.00510187
CNR1	10.9567	0.000313115	0.00510187
EPPK1	10.9554	0.000313349	0.00510197
RP11-105C20.2	10.9532	0.000313729	0.00510197
HOOK1	10.9528	0.000313795	0.00510197
SEMA6D	10.9462	0.000314957	0.0051172
CCNJL	10.942	0.000315688	0.00512542
C4orf27	10.9363	0.000316705	0.00513826
RP13-188A5.1	10.929	0.000318002	0.00515563
CNGA1	10.9258	0.000318559	0.00516092
HMGB1P38	10.9246	0.000318783	0.00516092
2016-09-08	10.9224	0.000319171	0.00516353
RP11-264B14.2	10.9125	0.00032094	0.00518845
XRCC4	10.9108	0.000321243	0.00518911
SYT3	10.9094	0.0003215	0.00518911
RP3-428L16.2	10.9085	0.000321666	0.00518911
RP1-288H2.2	10.9045	0.000322384	0.00519702
SLC6A20	10.9027	0.000322708	0.00519854
NDUFA4L2	10.895	0.000324103	0.00521732
COMMD6	10.8885	0.000325276	0.00523251
TMEM247	10.8844	0.000326031	0.00524094
RPL14	10.8814	0.000326574	0.00524526
CRY1	10.8794	0.000326934	0.00524526
AC018816.3	10.8791	0.000326992	0.00524526
RCAN2	10.877	0.000327375	0.00524717
UBL3	10.8759	0.000327573	0.00524717
ACE2	10.867	0.000329207	0.00526963
RP11-689C9.1	10.8566	0.00033114	0.00529684
RPS17	10.8522	0.00033195	0.00530607
LAD1	10.8399	0.000334247	0.0053368
SLC25A37	10.8384	0.000334528	0.0053368
LCLAT1	10.8382	0.000334577	0.0053368
CTD-2162K18.4	10.8365	0.000334887	0.005338
C6orf141	10.8343	0.000335304	0.0053409
CTA-293F17.1	10.8275	0.000336591	0.00535765
CTD-2287O16.3	10.8235	0.000337345	0.00536391
DSG2	10.8229	0.000337457	0.00536391
ASB9	10.814	0.00033915	0.00538706
CTC-490G23.4	10.8074	0.0003404	0.00539959
RBPMS2	10.8073	0.000340414	0.00539959
AIRE	10.7946	0.000342861	0.0054346
BMS1P20	10.7894	0.000343854	0.00544641
SETD6	10.7882	0.000344085	0.00544641
RP11-152K4.2	10.7819	0.000345304	0.0054619
ST14	10.7769	0.000346287	0.00547365
RPL11	10.7715	0.000347338	0.00548645
RADIL	10.768	0.00034802	0.00549082
ZRANB2-AS1	10.7676	0.000348098	0.00549082
DCAF17	10.7647	0.00034867	0.0054938
SAPCD2	10.7642	0.000348771	0.0054938
MTCH2	10.758	0.000349987	0.00550486
LINC00539	10.7557	0.000350425	0.00550486
RP11-96B2.1	10.7554	0.00035049	0.00550486
XPNPEP3	10.7551	0.000350559	0.00550486
THOC5	10.7542	0.000350736	0.00550486
SH3D19	10.7532	0.000350926	0.00550486
RP11-229P13.22	10.7518	0.000351198	0.00550533
SLC36A4	10.7479	0.000351979	0.00551378
CST6	10.7435	0.000352857	0.00552371
AP3S2	10.7338	0.000354782	0.00555003
SLC12A9	10.7255	0.000356442	0.00557152
ATG9A	10.7245	0.000356646	0.00557152
GTF2F2	10.7223	0.000357082	0.0055745
RNF115	10.7175	0.000358044	0.00558569
DMKN	10.7072	0.000360144	0.00561458
MT2A	10.705	0.000360582	0.00561756
CCDC85A	10.7036	0.000360857	0.005618
GHR	10.7016	0.000361267	0.00561907
CDC73	10.7009	0.00036142	0.00561907
ZNF652	10.6952	0.000362571	0.00563311
DEFA6	10.6902	0.000363604	0.0056453
NBPF13P	10.6857	0.000364527	0.00565577
COL11A1	10.6827	0.000365138	0.00566138
CHST7	10.6762	0.000366479	0.0056783
COL4A2	10.6746	0.000366828	0.00567983
ADRA2C	10.6685	0.000368088	0.00569346
NSUN7	10.6674	0.000368302	0.00569346
ZDHHC9	10.6658	0.000368652	0.00569346
RP11-384O8.1	10.6655	0.00036871	0.00569346
GNL3	10.6609	0.000369663	0.00570253
PIK3AP1	10.6603	0.000369799	0.00570253
RP11-231N9.1	10.6582	0.000370237	0.00570541
DMD	10.6559	0.000370713	0.00570887
OGFR	10.652	0.000371538	0.00571771
BCL2L1	10.6503	0.000371885	0.00571918
WNT5A	10.648	0.000372375	0.00572284
SELV	10.6448	0.000373033	0.00572657
PARD6A	10.6444	0.000373121	0.00572657
MYO18B	10.6339	0.000375353	0.00575694
CYP26A1	10.6252	0.000377189	0.00578119
BCL6B	10.6223	0.000377823	0.00578572
R3HDML	10.6201	0.000378289	0.00578572
RAB27A	10.619	0.000378523	0.00578572
KRTDAP	10.6184	0.000378643	0.00578572
CEP120	10.6179	0.000378757	0.00578572
IGFBP2	10.6131	0.000379795	0.00579528
RP11-82C23.2	10.6126	0.000379893	0.00579528
ZNF804A	10.6079	0.000380904	0.0058068
XXbac-BPG252P9.10	10.6056	0.000381403	0.00581051
RP11-335I12.2	10.6009	0.000382423	0.00582215
GRIPAP1	10.5947	0.000383757	0.00583789
IL12A-AS1	10.5938	0.00038397	0.00583789
CTD-2192J16.22	10.5873	0.000385383	0.00585545
CA2	10.5853	0.000385803	0.00585792
ILDR2	10.5649	0.000390306	0.00592233
LINC00534	10.5624	0.000390861	0.00592679
NAMPT	10.5562	0.00039222	0.00594105
LINC00863	10.5558	0.000392324	0.00594105
ZNF432	10.5521	0.000393131	0.005948
ACO2	10.5514	0.000393306	0.005948
TAP2_1	10.5486	0.000393915	0.00595019
RNVU1-15	10.5484	0.000393975	0.00595019
SLC16A3	10.5468	0.000394326	0.00595155
FBXO4	10.5356	0.000396833	0.00598541
PAQR5	10.5315	0.000397761	0.00599542
PLCB4	10.5297	0.000398172	0.00599765
LOC124685	10.527	0.000398792	0.0059994
DHX32	10.5268	0.000398816	0.0059994
CPD	10.5221	0.000399893	0.00601162
FAM65B	10.514	0.000401747	0.0060355
EPRS	10.5125	0.000402072	0.00603609
MUC3A_2	10.5115	0.000402317	0.00603609
ROBO2	10.5038	0.000404077	0.0060585
RNU1-120P	10.498	0.000405398	0.00607428
RHOT2	10.4961	0.000405846	0.006077
ASGR1	10.4867	0.000408023	0.00610557
ARHGAP4	10.4768	0.000410333	0.0061361
CBR3	10.4747	0.00041082	0.00613934
ZNF107	10.4697	0.000411982	0.00615266
RPS24	10.4566	0.000415061	0.00619458
MIR219-2	10.4511	0.000416359	0.0062069
RP4-782G3.1	10.4508	0.000416433	0.0062069
RPL41	10.447	0.000417354	0.00621654
LRRC58	10.4405	0.000418886	0.00623529
AC005592.2	10.4348	0.000420257	0.0062516
RNF175	10.4306	0.000421262	0.00626245
SLC25A13	10.4284	0.000421791	0.00626622
HSD17B6	10.4271	0.000422102	0.00626674
ROMO1	10.4231	0.00042306	0.006275
BRD2	10.4225	0.00042321	0.006275
AC002539.1	10.4171	0.00042452	0.0062868
RP11-385J23.1	10.4159	0.000424799	0.0062868
FBXO25	10.4158	0.000424836	0.0062868
PROK2	10.4081	0.000426694	0.00631018
RP11-16L9.1	10.4066	0.000427076	0.00631173
CTD-3064H18.1	10.4042	0.00042766	0.00631314
C19orf48	10.4039	0.000427727	0.00631314
ARL14EPL	10.4007	0.000428518	0.0063207
POLG2	10.3714	0.000435744	0.00642313
LINC00428	10.3692	0.000436276	0.0064268
AC004053.1	10.3586	0.000438934	0.00645892
CHCHD10	10.3582	0.000439025	0.00645892
CTD-2130O13.1	10.3555	0.000439714	0.00646467
NEDD4	10.3544	0.000439984	0.00646467
MFSD12	10.35	0.000441104	0.00647693
LMLN	10.3459	0.000442142	0.00648377
FBLIM1	10.3452	0.000442314	0.00648377
CTC-513N18.7	10.3444	0.000442521	0.00648377
AC096559.1	10.3432	0.000442827	0.00648377
XAGE2	10.3425	0.000442996	0.00648377
RP11-429B14.1	10.3395	0.000443748	0.00648814
RNF149	10.3391	0.000443866	0.00648814
ARHGEF19	10.3337	0.000445224	0.00650382
ACAD11	10.3326	0.000445516	0.0065039
RHEBL1	10.3294	0.000446337	0.00651052
POTEF	10.328	0.000446697	0.00651052
EPB42	10.3275	0.000446828	0.00651052
ITGA7	10.3166	0.000449611	0.00654687
IL13RA1	10.3075	0.000451975	0.00657708
NMI	10.3027	0.000453208	0.00658701
BCYRN1	10.3015	0.000453532	0.00658701
RP11-218I7.2	10.3013	0.000453581	0.00658701
MARK1	10.3004	0.000453817	0.00658701
ITPA	10.2987	0.000454244	0.006589
CD302	10.2962	0.000454887	0.00659412
SLC1A4	10.2945	0.000455345	0.00659656
RP11-114G22.1	10.2867	0.000457383	0.00662186
CASC2	10.2828	0.000458405	0.00662866
RP11-798K23.5	10.2807	0.000458961	0.00662866
MDGA2_1	10.2805	0.000459013	0.00662866
NPHP3	10.2805	0.00045902	0.00662866
SPR	10.2686	0.000462144	0.00666824
RPS23	10.2679	0.000462347	0.00666824
TAPBP	10.2665	0.000462712	0.00666927
HRASLS5	10.2611	0.000464157	0.00668291
NELFE	10.2607	0.000464246	0.00668291
MFSD10	10.2496	0.000467216	0.0067214
SPINK1	10.2345	0.000471288	0.00677337
GNB2L1	10.2331	0.000471679	0.00677337
RP11-618P17.4	10.2312	0.000472177	0.00677337
AKR1B1	10.2312	0.000472184	0.00677337
RP11-156P1.2	10.2307	0.000472318	0.00677337
DYNC1LI2	10.2106	0.000477804	0.00684772
SRSF5	10.2095	0.000478108	0.00684775
MAPK13	10.1966	0.000481689	0.0068947
COL14A1	10.194	0.000482413	0.00690072
CTD-3018O17.3	10.1858	0.000484679	0.00692878
TACR1	10.1802	0.000486242	0.00694674
AC016907.3	10.1791	0.000486547	0.00694674
NOTCH2	10.1747	0.000487791	0.00696013
MSANTD1	10.1598	0.000492004	0.00701585
COX6B1	10.1555	0.000493217	0.00702872
ATP5I	10.1523	0.000494119	0.00703718
NEFM	10.1498	0.000494851	0.00704318
MUC3A_1	10.1374	0.000498398	0.00708893
PAM	10.1364	0.000498689	0.00708893
RPS12P24	10.124	0.000502271	0.00713539
C16orf89	10.1206	0.000503258	0.00714494
ASPHD2	10.1168	0.00050437	0.00715596
FAM92A1	10.1158	0.000504664	0.00715596
PLS1	10.1139	0.000505218	0.00715801
RP13-1039J1.4	10.1131	0.000505438	0.00715801
RP11-25K21.6	10.1092	0.000506582	0.00716974
PSAT1	10.1072	0.000507165	0.00717352
RP11-789C2.1	10.1021	0.000508668	0.00719031
RP11-130F10.1	10.1009	0.000508999	0.00719052
C6orf195	10.0983	0.000509778	0.00719706
GAS8	10.0912	0.000511887	0.00722234
LUC7L	10.0832	0.00051425	0.00725117
MINA	10.0789	0.000515529	0.00726471
SH3BGR	10.0763	0.000516302	0.00727109
FBXW12	10.0738	0.000517048	0.00727592
AC013469.1	10.073	0.000517285	0.00727592
AC007970.1	10.0661	0.00051935	0.00730045
SLC2A11	10.062	0.000520582	0.00731325
PAX8	10.0526	0.000523424	0.00734686
COL16A1	10.052	0.000523621	0.00734686
MSMO1	10.0475	0.000524984	0.00736143
AF146191.4	10.0458	0.000525488	0.00736396
RP11-219A15.4	10.0417	0.000526752	0.00737713
AL035610.1	10.0347	0.000528875	0.0074023
ZNF667	10.0322	0.000529649	0.00740857
MDP1	10.0293	0.000530548	0.00741658
SEC61A2	10.0277	0.000531054	0.00741909
RNF212	10.0223	0.000532716	0.00743774
LIN7A	10.0203	0.000533313	0.00743911
ZNF682	10.0191	0.000533704	0.00743911
LIMD1-AS1	10.0188	0.000533796	0.00743911
ZNF226	10.0171	0.000534318	0.00744182
NIN	10.0133	0.000535496	0.00745366
RP11-182L21.6	10.0033	0.000538606	0.00749236
AKIRIN1	10.0007	0.000539415	0.00749372
GS1-120K12.4	10.0006	0.000539452	0.00749372
GSTT2B	9.99983	0.000539693	0.00749372
ZNF730	9.99736	0.000540469	0.00749991
BCL2L14	9.99449	0.000541367	0.0075078
NKAIN2	9.99068	0.000542568	0.00751985
SSMEM1	9.97801	0.000546573	0.00757076
IRS1	9.97644	0.000547072	0.00757304
GATA6-AS1	9.97178	0.000548557	0.00758354
RP11-404F10.2	9.97169	0.000548584	0.00758354
CPNE3	9.97092	0.000548831	0.00758354
C10orf118	9.9655	0.00055056	0.00759993
COG8	9.96511	0.000550686	0.00759993
ZSWIM8	9.96302	0.000551356	0.00760457
DIRC3	9.96106	0.000551983	0.0076086
EEF1A1P5	9.95461	0.000554057	0.00763026
TRIM25	9.95409	0.000554226	0.00763026
TMBIM4_1	9.95265	0.000554689	0.00763201
ZNF542	9.95113	0.000555179	0.00763413
RP1-167G20.2	9.94922	0.000555795	0.00763798
CLDN7	9.94682	0.000556572	0.00764404
RP11-320N7.2	9.9438	0.000557551	0.00765186
RP11-354K4.1	9.94286	0.000557855	0.00765186
RP11-556K13.1	9.94195	0.000558152	0.00765186
PODXL	9.94018	0.000558726	0.00765511
PHLDA3	9.93671	0.000559855	0.00766597
SDC4	9.93484	0.000560465	0.0076697
SLCO4A1	9.9331	0.000561034	0.00767286
SLK	9.92793	0.000562725	0.00769136
SFRP2	9.92511	0.000563647	0.00769934
RPS3AP23	9.92124	0.000564921	0.0077121
SIAH2	9.91692	0.000566341	0.00772685
LEPREL4	9.90856	0.000569107	0.00775781
MT1H	9.90766	0.000569404	0.00775781
BCL3	9.90676	0.000569704	0.00775781
DIRAS1	9.90594	0.000569975	0.00775781
ZNF610	9.90287	0.000570996	0.00776705
RPAP1	9.90123	0.000571542	0.00776983
CTD-2311M21.2	9.89838	0.000572492	0.00777809
PCDH8	9.89676	0.000573034	0.0077808
ABCD2	9.89521	0.000573551	0.00778318
DGKQ	9.89158	0.000574767	0.00779146
MRPS31P5	9.89134	0.000574847	0.00779146
NFIA	9.87685	0.000579724	0.00785287
RNF141	9.87347	0.000580867	0.00786368
RUNDC3B	9.86817	0.000582668	0.00788065
MAVS	9.86774	0.000582815	0.00788065
PAK7	9.8664	0.000583271	0.00788214
ZNF880	9.86472	0.000583841	0.00788515
GSTP1	9.86124	0.000585029	0.0078965
TTLL12	9.85824	0.000586055	0.00790565
TPSG1	9.85485	0.000587216	0.00791662
POLR3GL	9.84838	0.000589439	0.00794188
HAGH	9.84603	0.000590247	0.00794806
COL5A1	9.84114	0.000591938	0.0079661
EIF4EBP1	9.83212	0.000595065	0.00799082
MSH3	9.83185	0.00059516	0.00799082
RP11-354A14.1	9.83129	0.000595354	0.00799082
LINC00113	9.83084	0.000595509	0.00799082
FSTL5	9.83077	0.000595533	0.00799082
TTLL3	9.82522	0.000597471	0.00800855
SNX27	9.82462	0.000597678	0.00800855
HPRT1	9.82396	0.00059791	0.00800855
ITGA1	9.81833	0.000599882	0.00803022
HSP90AA5P	9.81256	0.00060191	0.008048
ATRNL1	9.81216	0.000602049	0.008048
PARP14	9.81055	0.000602615	0.008048
CEACAM19	9.81052	0.000602626	0.008048
EPB41L1	9.80778	0.000603593	0.00805618
AGBL3	9.80003	0.000606339	0.00808807
CAP2	9.79791	0.00060709	0.00809174
RP11-1033A18.1	9.79725	0.000607325	0.00809174
LINC00032	9.79348	0.000608666	0.00809852
SH2B3	9.79321	0.000608763	0.00809852
CEP57L1	9.79259	0.000608985	0.00809852
SYNGR3	9.78973	0.000610004	0.00809852
RP11-166A12.1	9.78958	0.000610059	0.00809852
CMC2	9.7893	0.000610157	0.00809852
LRP2	9.78882	0.000610328	0.00809852
CNPY1	9.78609	0.000611306	0.00810676
PGM3	9.78502	0.00061169	0.00810712
FOXP2	9.78089	0.000613171	0.00812202
RAB17	9.77656	0.000614728	0.00813789
FAM185A	9.77386	0.000615699	0.00814601
HCFC1R1	9.76971	0.0006172	0.00815976
NBEAL1	9.769	0.000617457	0.00815976
TNFAIP8	9.76757	0.000617974	0.00816039
FADS3	9.76689	0.000618222	0.00816039
ABHD4	9.76581	0.000618612	0.00816079
CNPY2	9.75973	0.000620819	0.00818289
PRDM5	9.75922	0.000621007	0.00818289
DPY19L2P1	9.75708	0.000621785	0.00818739
CCDC144NL	9.7563	0.000622069	0.00818739
SP6	9.75333	0.000623155	0.00819694
DDR1	9.75152	0.000623818	0.00820091
NAB1	9.7483	0.000624995	0.00821164
NHLRC1	9.74187	0.000627356	0.0082379
PPAP2B	9.7401	0.000628007	0.00824168
CRB2	9.73132	0.000631253	0.0082795
DNASE2	9.72952	0.000631919	0.00828346
DLG5	9.72773	0.000632586	0.00828742
CA3	9.72634	0.000633099	0.00828937
CHPT1	9.71419	0.000637632	0.00834392
C1QL3	9.71088	0.000638875	0.00835112
PPP4R4	9.71048	0.000639023	0.00835112
LZTS1	9.70904	0.000639567	0.00835112
SESN1	9.70881	0.000639652	0.00835112
PATL1	9.70561	0.000640854	0.00835777
UNKL	9.7055	0.000640897	0.00835777
OLFML2A	9.7031	0.000641801	0.00835812
UBE2Q1	9.70288	0.000641883	0.00835812
RP11-125O5.2	9.7025	0.000642027	0.00835812
RP11-4N23.1	9.70136	0.000642458	0.00835895
AP5B1	9.69852	0.000643531	0.00836812
AC108488.3	9.69166	0.00064613	0.00838916
SSR1	9.69148	0.000646201	0.00838916
RNF157	9.69062	0.000646526	0.00838916
TERF1	9.69036	0.000646626	0.00838916
RPS6KA6	9.68112	0.00065015	0.00843007
VSTM2A	9.67981	0.000650651	0.00843175
IMPDH2	9.67692	0.000651758	0.00844128
RP11-635N19.1	9.67585	0.000652166	0.00844176
RP5-1097F14.1	9.67104	0.000654014	0.00846087
SOX13	9.66243	0.000657338	0.00849903
RP11-1096G20.5	9.661	0.000657893	0.00850136
GMNC	9.65381	0.000660682	0.00853256
PCAT6	9.65158	0.00066155	0.00853892
ACSL1	9.64846	0.000662768	0.00854666
WHAMMP3	9.64812	0.000662902	0.00854666
TMEM106C	9.6444	0.000664354	0.00855572
SMPDL3A	9.64294	0.000664928	0.00855572
ENPP2	9.64253	0.000665087	0.00855572
AC096574.5	9.64247	0.00066511	0.00855572
IGSF21	9.64061	0.00066584	0.00855745
CYP2R1	9.64021	0.000665997	0.00855745
KLF10	9.63727	0.00066715	0.00856741
CDH4	9.63445	0.000668261	0.00857683
RP11-686D22.5	9.63248	0.000669039	0.00858198
ABHD8	9.62799	0.000670811	0.00859647
SORT1	9.6277	0.000670926	0.00859647
PCED1A	9.62014	0.000673923	0.00863
PCK2	9.61746	0.00067499	0.00863881
LEPR	9.61377	0.000676457	0.00865272
HLA-DPB2	9.61064	0.000677708	0.00866383
POLE	9.60355	0.000680549	0.00869527
SFXN2	9.60075	0.000681676	0.00870478
PPP1R10	9.5978	0.000682865	0.00871507
GREM1	9.59546	0.000683807	0.00872218
NPM1P8	10.7963	0.00068598	0.00873998
SNHG9	9.58872	0.000686534	0.00873998
LINC00641	9.58866	0.00068656	0.00873998
RP11-160N1.10	9.58821	0.000686741	0.00873998
COX6A1P2	9.58681	0.000687311	0.00874235
NTN1	9.58493	0.000688073	0.00874715
CYP4X1	9.58024	0.000689981	0.00874957
RP11-196G18.23	9.58022	0.000689988	0.00874957
FAM115A	9.58017	0.000690011	0.00874957
CPNE4	9.57975	0.000690182	0.00874957
NAT8L	9.57973	0.000690188	0.00874957
ZNF33B_2	9.57789	0.000690941	0.00875423
CUL5	9.57537	0.000691969	0.00876237
NEFL	9.57068	0.00069389	0.0087818
RP11-11N9.4	9.56796	0.000695008	0.00879105
RPS3A	9.55711	0.000699477	0.00884267
MPRIP	9.55079	0.000702097	0.00887085
DIRAS2	9.54944	0.000702659	0.00887302
SULF1	9.54433	0.000704786	0.00889494
AC010980.2	9.54264	0.000705492	0.00889891
ACACA	9.54016	0.000706527	0.00890243
ADNP2	9.54009	0.000706555	0.00890243
TCF4	9.53874	0.00070712	0.00890461
LRRC61	9.53176	0.000710049	0.00893655
PCSK6	9.52981	0.000710867	0.0089419
NCR1	9.52552	0.000712676	0.00895948
PANX1	9.52462	0.000713053	0.00895948
ZNF66	9.52313	0.000713684	0.00896245
SOCS3	9.51695	0.000716302	0.00899037
PODXL2	9.50984	0.000719325	0.00902333
SLC24A3	9.50861	0.000719849	0.00902491
CXXC1P1	9.50671	0.000720662	0.00903013
ATP6V0E2	9.50244	0.000722489	0.00903353
RIOK3	9.50232	0.000722538	0.00903353
TMEM229A	9.50199	0.00072268	0.00903353
RAB3GAP2	9.50186	0.000722735	0.00903353
ERO1L	9.50143	0.000722921	0.00903353
DENND5A	9.49722	0.000724724	0.00905109
LRP5	9.49534	0.000725533	0.00905621
TMEM178B	9.49396	0.000726129	0.00905868
ATP13A4	9.49245	0.000726777	0.00906179
AGPAT2	9.48629	0.000729438	0.00908998
CEP164P1	9.47466	0.000734488	0.0091479
GATA4	9.47332	0.000735073	0.00914969
RP11-599B13.7	9.47248	0.000735437	0.00914969
BX470102.3	9.46908	0.000736925	0.00916319
AC226150.4	9.46529	0.000738582	0.00917877
KLF11	9.46023	0.000740808	0.0092014
HLA-C	9.45867	0.000741491	0.00920485
LINC00486	9.4568	0.000742315	0.00921006
RP11-113I24.1	9.45435	0.000743397	0.00921539
ANKDD1A	9.45399	0.000743556	0.00921539
MMP11	9.44494	0.000747564	0.00925907
RP11-746M1.1	9.44419	0.000747895	0.00925907
HSPA9	9.4393	0.000750073	0.00928098
PADI3	9.43731	0.00075096	0.00928689
SCAND3	9.43503	0.000751978	0.00929443
LHX4	9.43407	0.000752411	0.00929473
COL6A1	9.42803	0.000755116	0.00932307
L2HGDH	9.42335	0.000757219	0.00933958
RIMS1	9.4229	0.000757421	0.00933958
GUSBP6	9.42152	0.000758046	0.00933958
C2orf43	9.42128	0.000758154	0.00933958
RP3-468K18.5	9.42049	0.000758507	0.00933958
ARHGAP35	9.41859	0.000759365	0.00934508
MMP25	9.41735	0.000759926	0.00934693
TMEM196	9.41336	0.000761732	0.00935591
LIN9	9.41226	0.000762234	0.00935591
ZNF536	9.41221	0.000762253	0.00935591
UST	9.41127	0.000762679	0.00935591
RP3-522D1.1	9.4112	0.000762714	0.00935591
NLGN1	9.4099	0.000763303	0.00935808
RP11-718O11.1	9.40859	0.000763899	0.00936034
NT5M	9.40696	0.000764639	0.00936436
PCDHA1	9.40336	0.000766279	0.00937939
RDH16	9.40221	0.000766805	0.00938077
LRRC55	9.4002	0.00076772	0.00938692
USP18	9.39707	0.000769155	0.0093994
AL590867.1	9.39052	0.000772162	0.00943108
TMEM65	9.38777	0.000773425	0.00944143
GPR173	9.38238	0.000775912	0.00946592
NDUFB7	9.38162	0.000776264	0.00946592
RRP7A	9.38043	0.000776814	0.00946756
GPM6A	9.3766	0.000778591	0.00948413
LINC00648	9.37466	0.000779492	0.00949001
NCOA7	9.3716	0.000780915	0.00950225
TNFSF13B	9.36673	0.000783181	0.00952473
RP11-105N13.4	9.36103	0.00078585	0.00955208
KDM5B	9.35825	0.000787152	0.00956278
PPP2R2B	9.35682	0.000787824	0.00956584
SGIP1	9.35362	0.000789332	0.00957903
RPS2P48	9.3515	0.000790327	0.00958598
GRM5	9.34647	0.000792704	0.00960969
HES5	9.34072	0.000795431	0.00963454
UPF3B	9.34036	0.000795602	0.00963454
ZNF772	9.33504	0.000798129	0.00966
TBCD	9.33113	0.000799997	0.00967745
RP11-669M16.1	9.32819	0.000801401	0.00968928
RP11-35O15.1	9.32673	0.0008021	0.00969258
ERLIN1	9.32383	0.000803493	0.00970424
ZNF300	9.32059	0.000805045	0.00971783
PRKCQ	9.31557	0.000807467	0.00974189
NUDT3	9.31103	0.00080966	0.00976317
NUDCD3	9.30151	0.00081428	0.00981192
ALDOA	9.30092	0.000814567	0.00981192
PDRG1	9.29958	0.000815218	0.00981456
IL17RA	9.29668	0.000816634	0.00982318
CCDC83	9.29634	0.000816798	0.00982318
SMYD2	9.29149	0.000819175	0.00984656
RP11-345P4.10	9.28975	0.000820027	0.00985159
SLC6A2	9.28546	0.000822133	0.00986228
TBRG1	9.28498	0.000822369	0.00986228
CTSK	9.28478	0.000822469	0.00986228
FGL1	9.2844	0.000822652	0.00986228
EMBP1	9.28266	0.000823513	0.00986639
MTFMT	9.28195	0.000823863	0.00986639
ZNF224	9.27708	0.000826264	0.00988748
HLA-DPA3	9.27662	0.000826494	0.00988748
RP11-536C10.16	9.27428	0.000827653	0.00989613
TM4SF2	9.27212	0.000828722	0.00990371
KANSL1-AS1	9.62118	0.000829609	0.0099091
ANKRD55	9.26184	0.00083384	0.0099518
ABCA3	9.26041	0.000834551	0.0099518
SPATS2L	9.25925	0.00083513	0.0099518
EVPLL	9.25906	0.00083523	0.0099518
PCDH1	9.25877	0.000835373	0.0099518
GS1-24F4.2	9.25735	0.000836085	0.00995506
KCNT2	9.25295	0.000838289	0.00997569
SLITRK5	9.25214	0.000838695	0.00997569
RP11-255H23.2	9.25037	0.000839588	0.00997676
OXCT1	9.25022	0.000839663	0.00997676
RP11-576I22.2	9.24615	0.000841711	0.00999587
FGF19	9.24513	0.000842226	0.00999676
TJP2	9.24024	0.0008447	0.0100209
RP11-44M6.3	9.23788	0.000845895	0.0100298
CTD-2541M15.1	9.2346	0.000847559	0.0100443
WFIKKN1	9.23121	0.000849286	0.0100595
CTD-2587H24.5	9.22746	0.0008512	0.0100763
AP000476.1	9.2267	0.000851585	0.0100763
KIF25-AS1	9.22582	0.000852033	0.0100763
RNF32	9.22412	0.000852903	0.0100801
SLC6A6	9.22347	0.000853237	0.0100801
PROZ	9.22134	0.000854329	0.0100873
STAT3	9.22055	0.000854734	0.0100873
BFSP2	9.21684	0.000856639	0.0101012
RP11-451G4.1	9.21651	0.000856806	0.0101012
NKX3-1	9.21097	0.000859663	0.0101276
PSG9	9.21044	0.000859934	0.0101276
AP000783.1	9.20603	0.000862215	0.0101492
CST1	9.20473	0.000862888	0.0101519
RP11-963H4.3	9.20209	0.000864254	0.0101627
CACNA1A	9.19713	0.000866833	0.0101878
AC073321.4	9.19292	0.00086903	0.0102026
ANAPC5	9.19267	0.000869159	0.0102026
MED31	9.19202	0.000869499	0.0102026
GRIK2	9.19062	0.000870231	0.0102026
LINC01004	9.18847	0.000871353	0.0102026
RP6-74O6.6	9.1882	0.000871497	0.0102026
AP001258.4	9.1879	0.000871654	0.0102026
SALL1	9.18784	0.000871684	0.0102026
RPS13	9.18688	0.000872186	0.0102032
STARD4	9.18591	0.000872694	0.0102039
MECOM	9.18364	0.000873885	0.0102125
CACNA2D2	9.17844	0.000876619	0.0102392
CTA-250D10.23	9.17606	0.000877878	0.0102487
RPA3	9.17384	0.000879049	0.0102571
NKX6-1	9.16458	0.000883957	0.010309
RPL7	9.16308	0.000884753	0.0103095
CTNND2	9.16281	0.000884899	0.0103095
RP11-640M9.2	9.15975	0.000886528	0.0103231
IER3	9.15842	0.000887236	0.0103261
PDCD6	9.14777	0.000892942	0.0103872
PHF16	9.14675	0.00089349	0.0103882
SPHK1	9.13538	0.000899628	0.0104519
2016-12-01	9.1347	0.000899996	0.0104519
RPL24	9.13404	0.000900351	0.0104519
APLP2	9.13321	0.000900802	0.0104519
SYT17	9.13022	0.000902426	0.0104654
RP11-531H8.1	9.12921	0.000902975	0.0104664
RCCD1	9.12789	0.000903696	0.0104694
FOXO4	9.12259	0.000906584	0.0104975
CTB-63M22.1	9.10968	0.000913664	0.0105741
LINC00882	9.09058	0.000924247	0.0106902
DMRTA1	9.0887	0.000925299	0.0106902
RP11-655M14.13	9.08758	0.000925925	0.0106902
SPATA21	9.08741	0.000926022	0.0106902
APOB	9.08736	0.000926048	0.0106902
RAB32	9.08187	0.000929118	0.0107202
CUBNP2	9.07818	0.000931191	0.0107387
RHEB	9.07145	0.000934986	0.010777
ATP6V0D1	9.05977	0.000941604	0.0108478
SMIM11	9.05763	0.000942823	0.0108497
RPL8	9.05751	0.000942888	0.0108497
CEP128	9.05696	0.000943205	0.0108497
ZNF331	9.05354	0.000945155	0.0108667
PIEZO2	9.05201	0.000946026	0.0108712
BROX	9.04681	0.000949009	0.0108999
CTCF	9.04591	0.000949521	0.0109003
RPL17P22	9.04014	0.000952839	0.0109286
ARF1	9.03985	0.000953006	0.0109286
LINC00243	9.03876	0.000953638	0.0109286
ATRX	9.0375	0.000954364	0.0109286
MAP1LC3A	9.03744	0.000954396	0.0109286
RP5-945F2.3	9.03662	0.000954874	0.0109286
AC091493.2	9.03456	0.000956064	0.0109368
BEX4	9.03315	0.00095688	0.0109406
GUCA1B	9.02863	0.000959499	0.010965
NPL	9.02582	0.000961128	0.0109742
RP11-199O14.1	9.02558	0.000961268	0.0109742
SETD1B	9.02291	0.000962825	0.0109865
ARRDC4	9.02173	0.000963512	0.0109888
PSMB9	9.02064	0.000964151	0.0109905
STRADA	9.01949	0.000964821	0.0109927
MYO7A	9.01534	0.000967248	0.0110148
RFC3	9.01299	0.000968623	0.0110218
ALK	9.01264	0.00096883	0.0110218
AC007228.11	9.00694	0.000972176	0.0110543
[truncated: 2,186 more rows]
